# Supplementary material for: Leveraging circulating microbiome signatures to predict tumor immune microenvironment and prognosis of patients with non-small cell lung cancer
Source: J Transl Med. 2023 Nov 10;21:800. doi: 10.1186/s12967-023-04582-w (PMC10636862; doi:10.1186/s12967-023-04582-w)
Supplement: Supplementary file 1 — Additional file1: Tables S1–S3. Datasets and patients used in this study. [file 12967_2023_4582_MOESM1_ESM.xlsx]

## Sheet: Table S1
Table S1. Clinical data of patients in this study
Sample	submitter_id	case_uuid	age_at_diagnosis	disease_type	gender	investigation	platform	primary_site	race	data_submitting_center_label	histological_diagnosis_label	pathologic_M	pathologic_N	pathologic_T	pathologic_stage_label	icd03_histology_label	icd03_histology_site	icd10	radiation_therapy_code_label	radiation_therapy_site_label	radiation_therapy_type_label	year_of_diagnosis	OS status	OS time	new_tumor_event_after_initial_treatment	days_to_new_tumor_event_after_initial_treatment	tobacco_smoking_history	cigarettes_per_day.exposures	pack_years_smoked.exposures	years_smoked.exposures	longest_dimension.samples	shortest_dimension.samples
s11439	TCGA-05-4249	4addf05f-3668-4b3f-a17f-c0227329ca52	67	Lung Adenocarcinoma	MALE	TCGA-LUAD	Illumina HiSeq	Lung	Not available	Harvard Medical School	Lung Adenocarcinoma- Not Otherwise Specified (NOS)	M0	N0	T2	Stage IB	8140-03-01	C34.3	C34.3	NA	NA	NA	2007	0	1523	NO	NA	3	2.84932	52	NA	1.4	0.4
s11116	TCGA-05-4250	f98ecd8a-b878-4f53-b911-20cd8e17281c	79	Lung Adenocarcinoma	FEMALE	TCGA-LUAD	Illumina HiSeq	Lung	Not available	Harvard Medical School	Lung Adenocarcinoma- Not Otherwise Specified (NOS)	M0	N1	T3	Stage IIIA	8140-03-01	C34.3	C34.3	NA	NA	NA	2007	1	121	NA	NA	4	2.57534	47	NA	1.2	0.3
s11436	TCGA-05-4382	3434b91a-c05f-460f-a078-7b1bb6e7085d	68	Lung Adenocarcinoma	MALE	TCGA-LUAD	Illumina HiSeq	Lung	Not available	Harvard Medical School	Lung Adenocarcinoma Mixed Subtype	M0	N0	T2	Stage IB	8255-03-01	C34.1	C34.1	6AE3BFBC-DEA0-46D9-A3B6-1EF2CE28AA24	Distant Recurrence	External	2009	0	607	YES	334	4	3.39726	62	NA	0.9	0.3
s10641	TCGA-05-4384	9a50e7e4-831d-489f-87d2-979e987561cc	66	Lung Adenocarcinoma	MALE	TCGA-LUAD	Illumina HiSeq	Lung	Not available	Harvard Medical School	Lung Adenocarcinoma Mixed Subtype	M0	N2	T2	Stage IIIA	8255-03-01	C34.3	C34.3	E131951D-3ADE-4C06-9406-088B151B75A3	Distant Recurrence	External	2009	0	426	YES	183	3	1.09589	20	24	0.8	0.4
s10629	TCGA-05-4389	a3de401d-91fe-49a2-bb07-81c1a06506e6	70	Lung Adenocarcinoma	MALE	TCGA-LUAD	Illumina HiSeq	Lung	Not available	Broad Institute of MIT and Harvard	Lung Adenocarcinoma Mixed Subtype	M0	N0	T1	Stage IA	8255-03-01	C34.1	C34.1	NA	NA	NA	2005	0	1369	NO	NA	3	2.35616	43	NA	1.3	0.3
s11546	TCGA-05-4389	a3de401d-91fe-49a2-bb07-81c1a06506e6	70	Lung Adenocarcinoma	MALE	TCGA-LUAD	Illumina HiSeq	Lung	Not available	Harvard Medical School	Lung Adenocarcinoma Mixed Subtype	M0	N0	T1	Stage IA	8255-03-01	C34.1	C34.1	NA	NA	NA	2005	0	1369	NO	NA	3	2.35616	43	NA	1.3	0.3
s10899	TCGA-05-4390	b8475929-2d9d-4909-bd62-59684a140bd7	58	Lung Adenocarcinoma	FEMALE	TCGA-LUAD	Illumina HiSeq	Lung	Not available	Harvard Medical School	Lung Adenocarcinoma Mixed Subtype	M0	N0	T2	Stage IB	8255-03-01	C34.1	C34.1	NA	NA	NA	2005	0	1126	YES	395	4	0.821918	15	30	1.8	0.3
s10630	TCGA-05-4396	9f81c602-8afa-4588-b0b6-6e5a1a128d5a	76	Lung Adenocarcinoma	MALE	TCGA-LUAD	Illumina HiSeq	Lung	Not available	Broad Institute of MIT and Harvard	Lung Adenocarcinoma Mixed Subtype	M0	N1	T4	Stage IIIB	8255-03-01	C34.3	C34.3	NA	NA	NA	2006	1	303	NA	NA	3	1.0411	19	37	1.6	0.5
s10772	TCGA-05-4396	9f81c602-8afa-4588-b0b6-6e5a1a128d5a	76	Lung Adenocarcinoma	MALE	TCGA-LUAD	Illumina HiSeq	Lung	Not available	Harvard Medical School	Lung Adenocarcinoma Mixed Subtype	M0	N1	T4	Stage IIIB	8255-03-01	C34.3	C34.3	NA	NA	NA	2006	1	303	NA	NA	3	1.0411	19	37	1.6	0.5
s10971	TCGA-05-4397	6dfd47d2-831a-4386-9051-f78199a16bb5	65	Lung Adenocarcinoma	MALE	TCGA-LUAD	Illumina HiSeq	Lung	Not available	Broad Institute of MIT and Harvard	Lung Adenocarcinoma Mixed Subtype	M0	N1	T2	Stage IIB	8255-03-01	C34.2	C34.2	NA	NA	NA	2006	1	731	NA	NA	2	2.46575	45	NA	0.9	0.5
s11434	TCGA-05-4397	6dfd47d2-831a-4386-9051-f78199a16bb5	65	Lung Adenocarcinoma	MALE	TCGA-LUAD	Illumina HiSeq	Lung	Not available	Harvard Medical School	Lung Adenocarcinoma Mixed Subtype	M0	N1	T2	Stage IIB	8255-03-01	C34.2	C34.2	NA	NA	NA	2006	1	731	NA	NA	2	2.46575	45	NA	0.9	0.5
s10770	TCGA-05-4398	31c96e35-5e2f-429c-b12a-7bc5a497a300	47	Lung Adenocarcinoma	FEMALE	TCGA-LUAD	Illumina HiSeq	Lung	Not available	Harvard Medical School	Lung Adenocarcinoma Mixed Subtype	M0	N3	T4	Stage IIIB	8255-03-01	C34.1	C34.1	NA	NA	NA	2006	0	1431	NO	NA	2	3.94521	72	NA	1.5	0.4
s11209	TCGA-05-4398	31c96e35-5e2f-429c-b12a-7bc5a497a300	47	Lung Adenocarcinoma	FEMALE	TCGA-LUAD	Illumina HiSeq	Lung	Not available	Broad Institute of MIT and Harvard	Lung Adenocarcinoma Mixed Subtype	M0	N3	T4	Stage IIIB	8255-03-01	C34.1	C34.1	NA	NA	NA	2006	0	1431	NO	NA	2	3.94521	72	NA	1.5	0.4
s10983	TCGA-05-4402	722d6818-f1cb-49f4-b68a-fd0a31304681	57	Lung Adenocarcinoma	FEMALE	TCGA-LUAD	Illumina HiSeq	Lung	Not available	Harvard Medical School	Lung Adenocarcinoma Mixed Subtype	M1	NX	T2	Stage IV	8255-03-01	C34.3	C34.3	NA	NA	NA	2007	1	244	NO	NA	1	NA	NA	NA	1.6	0.2
s11219	TCGA-05-4403	ce15f31f-2bad-4485-96fa-495bfa262e66	76	Lung Adenocarcinoma	MALE	TCGA-LUAD	Illumina HiSeq	Lung	Not available	Harvard Medical School	Lung Adenocarcinoma Mixed Subtype	M0	N0	T2	Stage IB	8255-03-01	C34.1	C34.1	NA	NA	NA	2006	0	578	NA	NA	3	NA	NA	NA	1.5	0.4
s11221	TCGA-05-4405	f587c9ab-2949-4410-80d6-a050865d48aa	74	Lung Adenocarcinoma	FEMALE	TCGA-LUAD	Illumina HiSeq	Lung	Not available	Harvard Medical School	Lung Adenocarcinoma Mixed Subtype	M0	N0	T2	Stage IB	8255-03-01	C34.3	C34.3	NA	NA	NA	2006	0	610	NO	NA	4	3.56164	65	43	0.9	0.3
s10771	TCGA-05-4415	d15b7b29-c5c5-41d8-b83b-7cc12fe92820	57	Lung Adenocarcinoma	MALE	TCGA-LUAD	Illumina HiSeq	Lung	Not available	Harvard Medical School	Lung Adenocarcinoma Mixed Subtype	M0	N2	T4	Stage IIIB	8255-03-01	C34.3	C34.3	NA	NA	NA	2008	1	91	YES	60	4	1.58904	29	10	1.1	0.4
s11331	TCGA-05-4417	a244a99a-d7cc-4fb1-bc76-b66886481621	51	Lung Adenocarcinoma	FEMALE	TCGA-LUAD	Illumina HiSeq	Lung	Not available	Harvard Medical School	Lung Adenocarcinoma Mixed Subtype	M0	N0	T2	Stage IB	8255-03-01	C34.1	C34.1	NA	NA	NA	2008	0	455	NO	NA	4	3.06849	56	37	1.4	0.3
s11330	TCGA-05-4418	d2c1e896-6886-4122-bb48-5fbcd3f641f4	69	Lung Adenocarcinoma	MALE	TCGA-LUAD	Illumina HiSeq	Lung	Not available	Harvard Medical School	Lung Adenocarcinoma Mixed Subtype	M0	N2	T3	Stage IIIA	8255-03-01	C34.3	C34.3	NA	NA	NA	2008	1	274	NA	NA	2	1.36986	25	NA	1.2	0.4
s10756	TCGA-05-4420	3d2aa654-1b5f-4eb4-a1c2-af31f5760069	41	Lung Adenocarcinoma	MALE	TCGA-LUAD	Illumina HiSeq	Lung	Not available	Broad Institute of MIT and Harvard	Lung Adenocarcinoma Mixed Subtype	M0	N0	T2	Stage IB	8255-03-01	C34.3	C34.3	NA	NA	NA	2008	0	912	NO	NA	2	2.08219	38	NA	0.8	0.3
s11222	TCGA-05-4420	3d2aa654-1b5f-4eb4-a1c2-af31f5760069	41	Lung Adenocarcinoma	MALE	TCGA-LUAD	Illumina HiSeq	Lung	Not available	Harvard Medical School	Lung Adenocarcinoma Mixed Subtype	M0	N0	T2	Stage IB	8255-03-01	C34.3	C34.3	NA	NA	NA	2008	0	912	NO	NA	2	2.08219	38	NA	0.8	0.3
s10972	TCGA-05-4422	44dec838-b653-42a7-a58b-a1fd232cd68c	68	Lung Adenocarcinoma	MALE	TCGA-LUAD	Illumina HiSeq	Lung	Not available	Broad Institute of MIT and Harvard	Lung Adenocarcinoma Mixed Subtype	M0	N0	T2	Stage IB	8255-03-01	C34.3	C34.3	NA	NA	NA	2008	0	365	NA	NA	4	8.05479	147	NA	1.5	0.4
s11329	TCGA-05-4422	44dec838-b653-42a7-a58b-a1fd232cd68c	68	Lung Adenocarcinoma	MALE	TCGA-LUAD	Illumina HiSeq	Lung	Not available	Harvard Medical School	Lung Adenocarcinoma Mixed Subtype	M0	N0	T2	Stage IB	8255-03-01	C34.3	C34.3	NA	NA	NA	2008	0	365	NA	NA	4	8.05479	147	NA	1.5	0.4
s10984	TCGA-05-4424	66763a0c-6cda-4832-a0cc-e7b496d78eaa	70	Lung Adenocarcinoma	MALE	TCGA-LUAD	Illumina HiSeq	Lung	Not available	Harvard Medical School	Lung Adenocarcinoma Mixed Subtype	M0	N0	T3	Stage IIB	8255-03-01	C34.1	C34.1	A5534445-62B5-4F9F-983B-F42DCE652083	Distant Recurrence	Not available	2008	0	913	YES	153	4	2.73973	50	50	1.1	0.4
s11444	TCGA-05-4425	69b23036-add9-42c9-941f-02fb74d9b08c	70	Lung Adenocarcinoma	FEMALE	TCGA-LUAD	Illumina HiSeq	Lung	Not available	Harvard Medical School	Lung Adenocarcinoma Mixed Subtype	M1	N0	T2	Stage IV	8255-03-01	C34.2	C34.2	NA	NA	NA	2008	0	669	NA	NA	3	1.53425	28	NA	1.1	0.3
s11333	TCGA-05-4426	36bf02f8-c1c8-49f9-a417-adf88a205c70	71	Lung Adenocarcinoma	MALE	TCGA-LUAD	Illumina HiSeq	Lung	Not available	Harvard Medical School	Lung Adenocarcinoma Mixed Subtype	M0	N0	T2	Stage IB	8255-03-01	C34.3	C34.3	NA	NA	NA	2008	0	791	YES	457	3	1.09589	20	NA	1.5	0.5
s10985	TCGA-05-4427	78a24c56-576c-4245-bb42-6603b3d19897	65	Lung Adenocarcinoma	FEMALE	TCGA-LUAD	Illumina HiSeq	Lung	Not available	Harvard Medical School	Lung Adenocarcinoma Mixed Subtype	M0	N1	T2	Stage IIB	8255-03-01	C34.1	C34.1	NA	NA	NA	2008	0	791	NO	NA	4	0.438356	8	15	1.7	0.3
s10774	TCGA-05-4430	3a23cdb5-2327-45ac-b0b5-d4afe038c757	59	Lung Adenocarcinoma	FEMALE	TCGA-LUAD	Illumina HiSeq	Lung	Not available	Harvard Medical School	Lung Adenocarcinoma Mixed Subtype	M0	N0	T2	Stage IB	8255-03-01	C34.3	C34.3	NA	NA	NA	2008	0	761	NO	NA	4	4.38356	80	NA	0.9	0.4
s10647	TCGA-05-4432	e737f650-b72d-44e7-b750-558a56716803	66	Lung Adenocarcinoma	MALE	TCGA-LUAD	Illumina HiSeq	Lung	Not available	Harvard Medical School	Lung Adenocarcinoma Mixed Subtype	M0	N1	T2	Stage IIB	8255-03-01	C34.1	C34.1	NA	NA	NA	2008	0	761	NO	NA	2	3.17808	58	NA	1	0.3
s11314	TCGA-05-4432	e737f650-b72d-44e7-b750-558a56716803	66	Lung Adenocarcinoma	MALE	TCGA-LUAD	Illumina HiSeq	Lung	Not available	Broad Institute of MIT and Harvard	Lung Adenocarcinoma Mixed Subtype	M0	N1	T2	Stage IIB	8255-03-01	C34.1	C34.1	NA	NA	NA	2008	0	761	NO	NA	2	3.17808	58	NA	1	0.3
s10987	TCGA-05-4433	aea68827-dc0f-484d-a00d-06deeaa4b3ce	82	Lung Adenocarcinoma	MALE	TCGA-LUAD	Illumina HiSeq	Lung	Not available	Harvard Medical School	Lung Adenocarcinoma Mixed Subtype	M0	N0	T2	Stage IB	8255-03-01	C34.3	C34.3	NA	NA	NA	2008	0	730	NO	NA	3	0.0547945	1	2	1.1	0.3
s11224	TCGA-05-4434	d94fe32f-bedd-4f4c-9feb-fcb60d40f4bb	67	Lung Adenocarcinoma	FEMALE	TCGA-LUAD	Illumina HiSeq	Lung	Not available	Harvard Medical School	Lung Adenocarcinoma Mixed Subtype	M1	N1	T4	Stage IV	8255-03-01	C34.3	C34.3	NA	NA	NA	2008	1	457	NA	NA	2	0.821918	15	NA	1.3	0.3
s11542	TCGA-05-5429	63bd2175-4b7c-44c9-aef3-9efc8f79837b	60	Lung Adenocarcinoma	MALE	TCGA-LUAD	Illumina HiSeq	Lung	Not available	Broad Institute of MIT and Harvard	Lung Adenocarcinoma- Not Otherwise Specified (NOS)	M0	N2	T3	Stage IIIA	8140-03-01	C34.9	C34.1	NA	NA	NA	2010	1	275	NA	NA	1	NA	NA	NA	1	0.3
s11442	TCGA-05-5429	63bd2175-4b7c-44c9-aef3-9efc8f79837b	60	Lung Adenocarcinoma	MALE	TCGA-LUAD	Illumina HiSeq	Lung	Not available	Harvard Medical School	Lung Adenocarcinoma- Not Otherwise Specified (NOS)	M0	N2	T3	Stage IIIA	8140-03-01	C34.9	C34.1	NA	NA	NA	2010	1	275	NA	NA	1	NA	NA	NA	1	0.3
s10776	TCGA-05-5715	e0a19099-5d25-40df-ad73-6260df3a1b32	69	Lung Adenocarcinoma	FEMALE	TCGA-LUAD	Illumina HiSeq	Lung	Not available	Harvard Medical School	Lung Adenocarcinoma Mixed Subtype	M0	N0	T2a	Stage IB	8255-03-01	C34.1	C34.1	NA	NA	NA	2010	0	62	NA	NA	1	NA	NA	NA	0.9	0.6
s10251	TCGA-21-1082	0e2ee54a-51c9-4868-842d-a2a1c1cfb016	61	Lung Squamous Cell Carcinoma	MALE	TCGA-LUSC	Illumina HiSeq	Lung	WHITE	Broad Institute of MIT and Harvard	Lung Squamous Cell Carcinoma- Not Otherwise Specified (NOS)	M0	N0	T2	Stage IB	8070-03-01	C34.3	C34.3	NA	NA	NA	1997	0	3644	NO	NA	NA	NA	NA	NA	1.3	0.3
s9976	TCGA-21-5782	e21964b8-47c7-4a5f-bfa7-7206222883d2	68	Lung Squamous Cell Carcinoma	FEMALE	TCGA-LUSC	Illumina HiSeq	Lung	WHITE	Broad Institute of MIT and Harvard	Lung Squamous Cell Carcinoma- Not Otherwise Specified (NOS)	M0	N0	T2	Stage IB	8070-03-01	C34.3	C34.3	NA	NA	NA	2004	1	962	NO	NA	4	2.63014	48	51	1.3	0.3
s10366	TCGA-34-5240	e7d1b042-5b1c-4c29-b501-a5ef4810ecd2	73	Lung Squamous Cell Carcinoma	FEMALE	TCGA-LUSC	Illumina HiSeq	Lung	WHITE	Broad Institute of MIT and Harvard	Lung Basaloid Squamous Cell Carcinoma	M0	N1	T2	Stage IIB	8083-03-01	C34.1	C34.1	NA	NA	NA	2009	0	1541	NO	NA	2	3.06849	56	NA	1.2	0.2
s10988	TCGA-37-4135	44adf4cb-2829-4153-80fd-a8b7ee0e654a	69	Lung Adenocarcinoma	MALE	TCGA-LUAD	Illumina HiSeq	Lung	WHITE	Harvard Medical School	Lung Adenocarcinoma- Not Otherwise Specified (NOS)	M0	N0	T2a	Stage IA	8140-03-01	C34.1	C34.1	NA	NA	NA	2010	0	225	NA	NA	4	2.46575	45	45	1	0.4
s10083	TCGA-37-4135	1f6b2aca-7357-40d1-ba7a-99227d9900a2	68	Lung Squamous Cell Carcinoma	MALE	TCGA-LUSC	Illumina HiSeq	Lung	WHITE	Broad Institute of MIT and Harvard	Lung Squamous Cell Carcinoma- Not Otherwise Specified (NOS)	M0	N0	T2a	Stage IB	8070-03-01	C34.3	C34.3	NA	NA	NA	2010	0	207	NA	NA	4	2.46575	45	45	1	0.4
s10648	TCGA-43-5670	6cf49cf0-de4c-4c90-8358-eae19c6206b0	38	Lung Adenocarcinoma	MALE	TCGA-LUAD	Illumina HiSeq	Lung	WHITE	Harvard Medical School	Lung Adenocarcinoma- Not Otherwise Specified (NOS)	M0	N0	T2b	Stage IA	8140-03-01	C34.1	C34.1	NA	NA	NA	2010	0	182	NO	NA	3	1.64384	30	10	1.3	0.3
s10502	TCGA-43-5670	7d905f8f-3967-4ea8-96c8-17b1b03fbec3	70	Lung Squamous Cell Carcinoma	MALE	TCGA-LUSC	Illumina HiSeq	Lung	WHITE	Broad Institute of MIT and Harvard	Lung Squamous Cell Carcinoma- Not Otherwise Specified (NOS)	M0	N0	T2b	Stage IIA	8070-03-01	C34.3	C34.3	NA	NA	NA	2010	0	849	NO	NA	3	1.64384	30	10	1.3	0.3
s11235	TCGA-44-6148	8994c8c4-9ea0-46cb-b4a5-0055d7da5bfa	60	Lung Adenocarcinoma	MALE	TCGA-LUAD	Illumina HiSeq	Lung	WHITE	Harvard Medical School	Lung Mucinous Adenocarcinoma	M0	N0	T1b	Stage IA	8480-03-01	C34.3	C34.30	NA	NA	NA	2011	0	704	NO	NA	3	3.28767	60	31	1.5	0.4
s10976	TCGA-44-6148	8994c8c4-9ea0-46cb-b4a5-0055d7da5bfa	60	Lung Adenocarcinoma	MALE	TCGA-LUAD	Illumina HiSeq	Lung	WHITE	Broad Institute of MIT and Harvard	Lung Mucinous Adenocarcinoma	M0	N0	T1b	Stage IA	8480-03-01	C34.3	C34.30	NA	NA	NA	2011	0	704	NO	NA	3	3.28767	60	31	1.5	0.4
s10658	TCGA-44-6775	3c4ff061-d214-4d1c-8d2e-3034f207c252	72	Lung Adenocarcinoma	FEMALE	TCGA-LUAD	Illumina HiSeq	Lung	WHITE	Harvard Medical School	Lung Adenocarcinoma- Not Otherwise Specified (NOS)	MX	N0	T2a	Stage IB	8140-03-01	C34.1	C34.1	NA	NA	NA	2011	0	705	NO	NA	4	1.36986	25	50	1.1	0.2
s11341	TCGA-44-6776	c2a1de2e-6451-4c95-8ce6-263f2b7e6eff	60	Lung Adenocarcinoma	FEMALE	TCGA-LUAD	Illumina HiSeq	Lung	WHITE	Harvard Medical School	Lung Adenocarcinoma- Not Otherwise Specified (NOS)	MX	N0	T1	Stage IA	8140-03-01	C34.1	C34.1	NA	NA	NA	2005	0	2616	NO	NA	4	2.46575	45	45	1.5	0.5
s11343	TCGA-44-6778	5d5cc436-6e57-4d23-a164-7f5153c2e666	59	Lung Adenocarcinoma	MALE	TCGA-LUAD	Illumina HiSeq	Lung	BLACK OR AFRICAN AMERICAN	Harvard Medical School	Lung Adenocarcinoma- Not Otherwise Specified (NOS)	MX	N0	T1	Stage IA	8140-03-01	C34.9	C34.1	NA	NA	NA	2007	0	1864	NO	NA	4	0.821918	15	30	1	0.8
s10997	TCGA-44-6779	cbbea9f1-396a-4bf3-b67c-2cac3394dceb	50	Lung Adenocarcinoma	FEMALE	TCGA-LUAD	Illumina HiSeq	Lung	WHITE	Harvard Medical School	Lung Adenocarcinoma- Not Otherwise Specified (NOS)	MX	N1	T2	Stage IIB	8140-03-01	C34.9	C34.1	NA	NA	NA	2008	1	500	YES	232	4	0.821918	15	30	1	0.5
s11123	TCGA-50-5045	9ee20c0d-a1c3-47f3-abda-131b3f190f52	57	Lung Adenocarcinoma	FEMALE	TCGA-LUAD	Illumina HiSeq	Lung	BLACK OR AFRICAN AMERICAN	Harvard Medical School	Lung Adenocarcinoma- Not Otherwise Specified (NOS)	M0	N1	T2	Stage IA	8140-03-01	C34.3	C34.3	86EC2FC8-2B21-48D4-9C2C-D70695750424	Primary Tumor Field	OTHER: SPECIFY IN NOTES	2004	1	2174	YES	1433	NA	NA	NA	NA	1.8	0.4
s11006	TCGA-50-5049	9944f46f-9fa8-4e2c-a806-776bec7f8803	70	Lung Adenocarcinoma	MALE	TCGA-LUAD	Illumina HiSeq	Lung	WHITE	Harvard Medical School	Lung Adenocarcinoma- Not Otherwise Specified (NOS)	M0	N0	T2	Stage IA	8140-03-01	C34.1	C34.1	F905863F-864F-47E2-B71C-97E4751409F6	Primary Tumor Field	IMPLANTS	2006	0	3094	YES	1568	NA	NA	NA	NA	2	0.3
s11239	TCGA-50-5051	e1c55bac-bb41-4964-add5-ecd6ba04b58d	42	Lung Adenocarcinoma	FEMALE	TCGA-LUAD	Illumina HiSeq	Lung	WHITE	Harvard Medical School	Lung Adenocarcinoma- Not Otherwise Specified (NOS)	M0	N2	T2	Stage IIIA	8140-03-01	C34.1	C34.1	47FFDBD3-4E1B-4E78-B229-1E3CF0B787D6	Primary Tumor Field	EXTERNAL BEAM	2007	1	478	YES	184	4	1.64384	30	NA	1.2	0.4
s11346	TCGA-50-5055	cc3d9750-7ce0-489f-86d4-8017b7ebed29	79	Lung Adenocarcinoma	FEMALE	TCGA-LUAD	Illumina HiSeq	Lung	WHITE	Harvard Medical School	Lung Adenocarcinoma Mixed Subtype	M0	N1	T1	Stage IIA	8255-03-01	C34.3	C34.3	NA	NA	NA	2008	1	1830	YES	771	NA	NA	NA	NA	1.9	0.1
s11111	TCGA-50-5066	3199cfe5-3be3-43cd-a36b-5cf2c7a9929f	72	Lung Adenocarcinoma	MALE	TCGA-LUAD	Illumina HiSeq	Lung	BLACK OR AFRICAN AMERICAN	Broad Institute of MIT and Harvard	Lung Adenocarcinoma Mixed Subtype	M0	N0	T2	Stage IB	8255-03-01	C34.1	C34.1	NA	NA	NA	2009	0	1442	YES	477	1	NA	NA	NA	1.5	0.2
s10785	TCGA-50-5941	f3f024c2-52f1-400e-946c-398f5b72e6dc	55	Lung Adenocarcinoma	FEMALE	TCGA-LUAD	Illumina HiSeq	Lung	WHITE	Harvard Medical School	Lung Adenocarcinoma- Not Otherwise Specified (NOS)	M0	N2	T2a	Stage IIIA	8140-03-01	C34.1	C34.1	NA	NA	NA	2010	0	1474	NO	NA	2	1.36986	25	NA	1	0.3
s11241	TCGA-50-5944	1c339545-c08a-4a77-b8e9-a7e49e53853f	69	Lung Adenocarcinoma	FEMALE	TCGA-LUAD	Illumina HiSeq	Lung	WHITE	Harvard Medical School	Lung Acinar Adenocarcinoma	M0	N0	T1	Stage IA	8550-03-01	C34.1	C34.1	NA	NA	NA	2010	0	1750	NO	NA	NA	NA	NA	NA	0.6	0.2
s11010	TCGA-50-5946	c95957a7-1a1a-4c8d-bb61-7c99b500f224	62	Lung Adenocarcinoma	MALE	TCGA-LUAD	Illumina HiSeq	Lung	WHITE	Harvard Medical School	Lung Adenocarcinoma Mixed Subtype	MX	N0	T1	Stage IA	8255-03-01	C34.1	C34.1	NA	NA	NA	2010	0	1617	YES	221	4	NA	NA	NA	1.5	0.3
s11129	TCGA-50-6597	0d66bf6c-eed0-4726-bd5b-3bf6d610b4e0	79	Lung Adenocarcinoma	FEMALE	TCGA-LUAD	Illumina HiSeq	Lung	WHITE	Harvard Medical School	Lung Adenocarcinoma- Not Otherwise Specified (NOS)	M0	N0	T2	Stage IB	8140-03-01	C34.3	C34.3	NA	NA	NA	2007	1	1268	NO	NA	1	NA	NA	NA	2	0.1
s11214	TCGA-50-6597	0d66bf6c-eed0-4726-bd5b-3bf6d610b4e0	79	Lung Adenocarcinoma	FEMALE	TCGA-LUAD	Illumina HiSeq	Lung	WHITE	Broad Institute of MIT and Harvard	Lung Adenocarcinoma- Not Otherwise Specified (NOS)	M0	N0	T2	Stage IB	8140-03-01	C34.3	C34.3	NA	NA	NA	2007	1	1268	NO	NA	1	NA	NA	NA	2	0.1
s10503	TCGA-52-7812	81b7cbc1-c037-426f-95b0-d729a30697da	68	Lung Squamous Cell Carcinoma	MALE	TCGA-LUSC	Illumina HiSeq	Lung	WHITE	Broad Institute of MIT and Harvard	Lung Squamous Cell Carcinoma- Not Otherwise Specified (NOS)	M0	N2	T2	Stage IIA	8070-03-01	C34.9	C34.9	7EEFFFC4-B83E-400B-98B4-01A55EB1E76C	Primary Tumor Field	External	2009	1	835	YES	791	4	1.64384	30	30	1.1	0.4
s11240	TCGA-55-6543	e68219b0-a9c2-49df-8f0d-db5ea97fd2dc	60	Lung Adenocarcinoma	FEMALE	TCGA-LUAD	Illumina HiSeq	Lung	WHITE	Harvard Medical School	Lung Bronchioloalveolar Carcinoma Mucinous	MX	N0	T1b	Stage IA	8253-03-01	C34.1	C34.1	NA	NA	NA	2010	0	435	NO	NA	4	3.28767	60	NA	1	0.4
s11351	TCGA-55-6712	f17d3463-af6c-42c2-a8e9-fae45f69286f	71	Lung Adenocarcinoma	MALE	TCGA-LUAD	Illumina HiSeq	Lung	WHITE	Harvard Medical School	Lung Adenocarcinoma- Not Otherwise Specified (NOS)	MX	N1	T2a	Stage IIA	8140-03-01	C34.1	C34.1	NA	NA	NA	2010	1	171	NO	NA	4	NA	NA	33	0.9	0.4
s11540	TCGA-55-7281	659668e8-f0d9-4ff2-bbc8-9246f2ef49ab	70	Lung Adenocarcinoma	FEMALE	TCGA-LUAD	Illumina HiSeq	Lung	WHITE	Broad Institute of MIT and Harvard	Lung Adenocarcinoma- Not Otherwise Specified (NOS)	M0	N0	T1b	Stage IA	8140-03-01	C34.2	C34.2	NA	NA	NA	2011	0	872	YES	339	4	1.09589	20	NA	0.3	0.1
s11323	TCGA-55-8299	2cd8ea73-cb3f-4b17-9b97-fa12eb03b85b	61	Lung Adenocarcinoma	FEMALE	TCGA-LUAD	Illumina HiSeq	Lung	WHITE	Broad Institute of MIT and Harvard	Lung Adenocarcinoma- Not Otherwise Specified (NOS)	MX	N0	T1b	Stage IA	8140-03-01	C34.1	C34.1	A2DBBFEE-391A-4404-BA88-F6BBCBEF60A9	Distant Recurrence	External	2012	1	469	YES	274	4	1.09589	20	41	0.3	0.1
s11120	TCGA-56-7582	edf80622-aea2-4b50-bb69-691d6708aa83	70	Lung Adenocarcinoma	FEMALE	TCGA-LUAD	Illumina HiSeq	Lung	WHITE	Harvard Medical School	Lung Adenocarcinoma- Not Otherwise Specified (NOS)	M0	N0	T2a	Stage IIIA	8140-03-01	C34.1	C34.1	NA	NA	NA	2010	0	448	NO	NA	3	NA	NA	NA	0.5	0.2
s10371	TCGA-56-7582	b5e2cbda-bbfa-4ef8-a9c4-cb978bef9b23	83	Lung Squamous Cell Carcinoma	MALE	TCGA-LUSC	Illumina HiSeq	Lung	WHITE	Broad Institute of MIT and Harvard	Lung Squamous Cell Carcinoma- Not Otherwise Specified (NOS)	M0	N0	T2a	Stage IB	8070-03-01	C34.3	C34.3	NA	NA	NA	2011	0	601	NO	NA	3	NA	NA	NA	0.5	0.2
s11208	TCGA-64-1678	f77cf4d3-9829-4fd3-95a1-b29aed9e94b8	70	Lung Adenocarcinoma	FEMALE	TCGA-LUAD	Illumina HiSeq	Lung	WHITE	Broad Institute of MIT and Harvard	Lung Adenocarcinoma- Not Otherwise Specified (NOS)	M0	N0	T2b	Stage IIA	8140-03-01	C34.1	C34.1	NA	NA	NA	2006	0	1189	NO	NA	3	1.09589	20	20	1	0.3
s10890	TCGA-64-1680	1ab7ad70-0f80-41d8-8efa-3baebc8223cc	63	Lung Adenocarcinoma	MALE	TCGA-LUAD	Illumina HiSeq	Lung	WHITE	Broad Institute of MIT and Harvard	Lung Adenocarcinoma Mixed Subtype	M1	N2	T2a	Stage IV	8140-03-01	C34.8	C34.8	D4AD9989-199C-4734-BE42-EC485B3EA9EB	Not available	EXTERNAL BEAM	2007	0	1126	NO	NA	3	2.73973	50	20	1.2	0.3
s11462	TCGA-64-5774	fd3fc273-c035-40ea-a459-ff4806f5d592	60	Lung Adenocarcinoma	MALE	TCGA-LUAD	Illumina HiSeq	Lung	WHITE	Harvard Medical School	Lung Adenocarcinoma- Not Otherwise Specified (NOS)	M0	N0	T2	Stage IB	8140-03-01	C34.0	C34.0	C6F6101E-4029-49D5-A1AD-424E7D6211DD	Distant site	EXTERNAL BEAM	2004	0	2676	YES	246	4	2.46575	45	45	1.4	0.2
s10797	TCGA-64-5775	c8544fb3-b26e-4672-bb81-a271db724b04	71	Lung Adenocarcinoma	MALE	TCGA-LUAD	Illumina HiSeq	Lung	WHITE	Harvard Medical School	Lung Adenocarcinoma- Not Otherwise Specified (NOS)	M0	N0	T4	Stage IIIA	8140-03-01	C34.1	C34.1	NA	NA	NA	2005	1	62	NO	NA	2	6.0274	110	NA	1.3	0.4
s11248	TCGA-64-5778	8fdbd88f-19ae-4ab8-bcd7-6bfa1bbde742	60	Lung Adenocarcinoma	MALE	TCGA-LUAD	Illumina HiSeq	Lung	WHITE	Harvard Medical School	Lung Bronchioloalveolar Carcinoma Nonmucinous	M0	N0	T2	Stage IB	8252-03-01	C34.1	C34.1	NA	NA	NA	2008	0	1305	NO	NA	4	3.72603	68	34	1.2	0.4
s11358	TCGA-64-5779	1c58d9b8-17a2-4fc6-9898-fe6f47bd2c2a	61	Lung Adenocarcinoma	MALE	TCGA-LUAD	Illumina HiSeq	Lung	WHITE	Harvard Medical School	Lung Acinar Adenocarcinoma	M0	N2	T2	Stage IIIA	8550-03-01	C34.3	C34.3	0EB7CCDF-6DFF-4DD1-802D-F035CAF16D3A	Primary Tumor Field	EXTERNAL BEAM	2009	0	864	NO	NA	4	2.19178	40	40	1.3	0.4
s11355	TCGA-64-5781	41c4c704-825e-49f5-9d54-dbd7d30725e0	55	Lung Adenocarcinoma	FEMALE	TCGA-LUAD	Illumina HiSeq	Lung	WHITE	Harvard Medical School	Lung Adenocarcinoma Mixed Subtype	M0	N0	T2	Stage IB	8255-03-01	C34.1	C34.1	NA	NA	NA	2007	0	1559	YES	96	4	1.36986	25	25	1	0.4
s10909	TCGA-64-5815	a65700c2-e58c-4fd4-aeb1-5686b8f4d212	74	Lung Adenocarcinoma	MALE	TCGA-LUAD	Illumina HiSeq	Lung	WHITE	Harvard Medical School	Lung Adenocarcinoma Mixed Subtype	M0	N1	T2	Stage IIB	8255-03-01	C34.1	C34.1	NA	NA	NA	2009	0	866	NO	NA	3	1.64384	30	NA	0.8	0.2
s10897	TCGA-67-3771	0df573ee-28f0-4244-b434-09e6ca59fbf0	77	Lung Adenocarcinoma	FEMALE	TCGA-LUAD	Illumina GA	Lung	BLACK OR AFRICAN AMERICAN	Broad Institute of MIT and Harvard	Lung Adenocarcinoma- Not Otherwise Specified (NOS)	M0	N0	T1	Stage IA	8140-03-01	C34.1	C34.1	NA	NA	NA	2009	0	610	NA	NA	4	NA	NA	NA	1.1	0.7
s10979	TCGA-67-3772	673493f6-975c-49e8-934c-001e9a0fff90	82	Lung Adenocarcinoma	FEMALE	TCGA-LUAD	Illumina GA	Lung	WHITE	Broad Institute of MIT and Harvard	Lung Adenocarcinoma- Not Otherwise Specified (NOS)	M0	N0	T2	Stage IB	8140-03-01	C34.1	C34.1	NA	NA	NA	2009	0	573	NA	NA	1	NA	NA	NA	0.9	0.2
s11105	TCGA-67-6215	dbd5b0de-94c9-45dd-afb3-6820a7ecaca2	52	Lung Adenocarcinoma	FEMALE	TCGA-LUAD	Illumina HiSeq	Lung	WHITE	Broad Institute of MIT and Harvard	Lung Adenocarcinoma- Not Otherwise Specified (NOS)	M0	N0	T2a	Stage IB	8140-03-01	C34.3	C34.3	NA	NA	NA	2010	0	174	NO	NA	1	NA	NA	NA	0.6	0.2
s10911	TCGA-67-6215	dbd5b0de-94c9-45dd-afb3-6820a7ecaca2	52	Lung Adenocarcinoma	FEMALE	TCGA-LUAD	Illumina HiSeq	Lung	WHITE	Harvard Medical School	Lung Adenocarcinoma- Not Otherwise Specified (NOS)	M0	N0	T2a	Stage IB	8140-03-01	C34.3	C34.3	NA	NA	NA	2010	0	174	NO	NA	1	NA	NA	NA	0.6	0.2
s11247	TCGA-67-6216	ccecce70-dd54-4c5b-bf9f-ca87d290cb00	57	Lung Adenocarcinoma	FEMALE	TCGA-LUAD	Illumina HiSeq	Lung	WHITE	Harvard Medical School	Lung Adenocarcinoma- Not Otherwise Specified (NOS)	M0	N0	T1a	Stage IA	8140-03-01	C34.2	C34.2	NA	NA	NA	2010	0	141	NO	NA	1	NA	NA	NA	1.2	0.4
s11243	TCGA-67-6217	108a71cf-b9db-47cd-aa74-c03ec989b41b	73	Lung Adenocarcinoma	FEMALE	TCGA-LUAD	Illumina HiSeq	Lung	WHITE	Harvard Medical School	Lung Adenocarcinoma- Not Otherwise Specified (NOS)	M0	N1	T2a	Stage IIA	8140-03-01	C34.1	C34.1	NA	NA	NA	2010	0	422	YES	296	3	NA	NA	NA	1.1	0.4
s9984	TCGA-68-7755	3666bc65-8e40-409e-9a1f-41583dd6d978	60	Lung Squamous Cell Carcinoma	FEMALE	TCGA-LUSC	Illumina HiSeq	Lung	WHITE	Broad Institute of MIT and Harvard	Lung Squamous Cell Carcinoma- Not Otherwise Specified (NOS)	M0	N1	T1b	Stage IIA	8070-03-01	C34.3	C34.3	NA	NA	NA	2011	0	83	NO	NA	4	4.27397	78	26	0.7	0.2
s11211	TCGA-68-8250	bf15f7ad-9d92-473b-91d1-f24aa373ab97	65	Lung Adenocarcinoma	FEMALE	TCGA-LUAD	Illumina HiSeq	Lung	WHITE	Broad Institute of MIT and Harvard	Lung Adenocarcinoma- Not Otherwise Specified (NOS)	MX	N0	T1a	Stage IIB	8140-03-01	C34.3	C34.3	NA	NA	NA	2009	0	1367	NO	NA	4	2.73973	50	NA	1.1	0.3
s10255	TCGA-68-8250	7b982d5e-3a7d-40ac-bd25-6044c62879b6	66	Lung Squamous Cell Carcinoma	MALE	TCGA-LUSC	Illumina HiSeq	Lung	BLACK OR AFRICAN AMERICAN	Broad Institute of MIT and Harvard	Lung Squamous Cell Carcinoma- Not Otherwise Specified (NOS)	MX	N0	T1a	Stage IA	8070-03-01	C34.1	C34.1	NA	NA	NA	2011	0	244	NO	NA	4	2.73973	50	NA	1.1	0.3
s10665	TCGA-71-6725	4b7cd595-e7f9-45a8-b736-a8c7c42d9539	48	Lung Adenocarcinoma	FEMALE	TCGA-LUAD	Illumina HiSeq	Lung	ASIAN	Harvard Medical School	Lung Papillary Adenocarcinoma	M0	N0	T2	Stage IB	8260-03-01	C34.1	C34.1	NA	NA	NA	2011	0	256	YES	164	2	NA	NA	NA	2	0.8
s11117	TCGA-77-6843	f3501466-cf32-4866-b5fb-e94dd32341bc	69	Lung Adenocarcinoma	FEMALE	TCGA-LUAD	Illumina HiSeq	Lung	WHITE	Harvard Medical School	Lung Adenocarcinoma- Not Otherwise Specified (NOS)	M0	N1	T1	Stage IA	8140-03-01	C34.1	C34.1	NA	NA	NA	2009	0	1159	NA	NA	2	1.64384	30	NA	1	0.5
s10501	TCGA-77-6843	c2598334-f866-4cc3-93ec-2d2e8b85d319	74	Lung Squamous Cell Carcinoma	MALE	TCGA-LUSC	Illumina HiSeq	Lung	WHITE	Broad Institute of MIT and Harvard	Lung Squamous Cell Carcinoma- Not Otherwise Specified (NOS)	M0	N1	T1	Stage IIA	8070-03-01	C34.1	C34.1	NA	NA	NA	2002	1	2224	NA	NA	2	1.64384	30	NA	1	0.5
s11432	TCGA-77-7139	fb79c491-7b01-42ae-8369-8364e442e31b	55	Lung Adenocarcinoma	FEMALE	TCGA-LUAD	Illumina GA	Lung	WHITE	Broad Institute of MIT and Harvard	Lung Adenocarcinoma- Not Otherwise Specified (NOS)	M0	N1	T2	Stage IIB	8140-03-01	C34.1	C34.1	NA	NA	NA	2009	0	1301	NA	NA	4	0.109589	2	23	0.7	0.4
s10507	TCGA-77-7139	ee850103-6314-41a3-9734-8b520de95b40	56	Lung Squamous Cell Carcinoma	MALE	TCGA-LUSC	Illumina HiSeq	Lung	WHITE	Broad Institute of MIT and Harvard	Lung Squamous Cell Carcinoma- Not Otherwise Specified (NOS)	M0	N1	T2	Stage IIB	8070-03-01	C34.3	C34.3	FDCE6147-F6D3-4DFE-B769-702A980A83D0	Primary Tumor Field	EXTERNAL BEAM	2002	0	4261	NA	NA	4	0.109589	2	23	0.7	0.4
s11427	TCGA-78-7143	54254f5a-50e8-4150-a9b7-56a0470d2a56	62	Lung Adenocarcinoma	FEMALE	TCGA-LUAD	Illumina HiSeq	Lung	WHITE	Broad Institute of MIT and Harvard	Lung Bronchioloalveolar Carcinoma Nonmucinous	M0	N0	T2	Stage IB	8252-03-01	C34.1	C34.1	NA	NA	NA	1992	1	4961	YES	4608	1	NA	NA	NA	1.1	0.7
s10762	TCGA-78-7146	ff9def3d-17e5-4ef6-b74e-933f11ed6f00	71	Lung Adenocarcinoma	FEMALE	TCGA-LUAD	Illumina HiSeq	Lung	WHITE	Broad Institute of MIT and Harvard	Lung Adenocarcinoma Mixed Subtype	M0	N2	T2	Stage IIIA	8255-03-01	C34.3	C34.3	NA	NA	NA	1999	1	173	NA	NA	4	0.328767	6	10	0.8	0.6
s11112	TCGA-78-7156	7b0622ab-63ea-483f-ae40-d3ea587bdbba	62	Lung Adenocarcinoma	MALE	TCGA-LUAD	Illumina HiSeq	Lung	WHITE	Broad Institute of MIT and Harvard	Lung Adenocarcinoma Mixed Subtype	M1	N1	T4	Stage IV	8255-03-01	C34.9	C34.9	NA	NA	NA	2006	1	976	NA	NA	3	4.60274	84	28	1.1	0.6
s10763	TCGA-78-7158	501c987e-d1eb-48a9-89eb-72a5062c90b4	59	Lung Adenocarcinoma	FEMALE	TCGA-LUAD	Illumina HiSeq	Lung	WHITE	Broad Institute of MIT and Harvard	Lung Adenocarcinoma Mixed Subtype	M0	N2	T4	Stage IIIB	8255-03-01	C34.3	C34.3	NA	NA	NA	2007	1	179	YES	132	4	0.767123	14	42	1.1	0.5
s10898	TCGA-85-8052	e16ca88f-488b-40f0-9169-e5a62482a2ff	43	Lung Adenocarcinoma	MALE	TCGA-LUAD	Illumina GA	Lung	WHITE	Broad Institute of MIT and Harvard	Lung Adenocarcinoma- Not Otherwise Specified (NOS)	M0	N0	T3	Stage IB	8140-03-01	C34.1	C34.1	NA	NA	NA	2009	1	97	NO	NA	2	2.19178	40	NA	2	0.5
s10076	TCGA-85-8052	395babb3-3f5d-4e71-a675-af4443f23028	53	Lung Squamous Cell Carcinoma	MALE	TCGA-LUSC	Illumina HiSeq	Lung	WHITE	Broad Institute of MIT and Harvard	Lung Squamous Cell Carcinoma- Not Otherwise Specified (NOS)	M0	N0	T3	Stage IIB	8070-03-01	C34.1	C34.1	NA	NA	NA	2011	0	734	NO	NA	2	2.19178	40	NA	2	0.5
s11336	TCGA-85-8277	3bd6badb-27ff-4d8d-b206-4d28dc264862	74	Lung Adenocarcinoma	FEMALE	TCGA-LUAD	Illumina HiSeq	Lung	WHITE	Harvard Medical School	Lung Adenocarcinoma- Not Otherwise Specified (NOS)	M0	N1	T3	Stage IIIA	8140-03-01	C34.1	C34.1	NA	NA	NA	2009	0	1130	NO	NA	1	NA	NA	NA	1.8	0.4
s10254	TCGA-85-8277	8e6020a1-68df-4d57-ad4e-33acc0861fb3	70	Lung Squamous Cell Carcinoma	MALE	TCGA-LUSC	Illumina HiSeq	Lung	WHITE	Broad Institute of MIT and Harvard	Lung Squamous Cell Carcinoma- Not Otherwise Specified (NOS)	M0	N1	T3	Stage IIIA	8070-03-01	C34.1	C34.1	NA	NA	NA	2011	1	307	NO	NA	1	NA	NA	NA	1.8	0.4
s11254	TCGA-86-6562	dcd066ba-5894-453e-b1da-82092858c3db	52	Lung Adenocarcinoma	MALE	TCGA-LUAD	Illumina HiSeq	Lung	WHITE	Harvard Medical School	Lung Adenocarcinoma- Not Otherwise Specified (NOS)	M0	N1	T2a	Stage IIA	8140-03-01	C34.1	C34.1	NA	NA	NA	2011	1	376	YES	274	1	NA	NA	NA	1.9	0.4
s10990	TCGA-90-7767	27fceec1-3298-4cdd-a4e6-8f5cf34604f0	53	Lung Adenocarcinoma	MALE	TCGA-LUAD	Illumina HiSeq	Lung	BLACK OR AFRICAN AMERICAN	Harvard Medical School	Lung Adenocarcinoma- Not Otherwise Specified (NOS)	MX	N1	T2b	Stage IIIA	8140-03-01	C34.3	C34.3	973A5961-8DC0-4467-863B-01A26EBA6B3A	Primary Tumor Field	OTHER: SPECIFY IN NOTES	2010	0	1013	NA	NA	3	1.36986	25	10	1.6	0.7
s10508	TCGA-90-7767	9dff11cd-0784-4a60-9c77-43f8957d3dfa	56	Lung Squamous Cell Carcinoma	MALE	TCGA-LUSC	Illumina HiSeq	Lung	WHITE	Broad Institute of MIT and Harvard	Lung Squamous Cell Carcinoma- Not Otherwise Specified (NOS)	MX	N1	T2b	Stage IIB	8070-03-01	C34.1	C34.1	NA	NA	NA	2011	0	89	NA	NA	3	1.36986	25	10	1.6	0.7
s11464	TCGA-91-6828	9536e32d-2707-48d2-a36d-08c521665bb9	70	Lung Adenocarcinoma	MALE	TCGA-LUAD	Illumina HiSeq	Lung	WHITE	Harvard Medical School	Lung Adenocarcinoma- Not Otherwise Specified (NOS)	M0	N0	T1a	Stage IA	8140-03-01	C34.3	C34.3	NA	NA	NA	2011	0	323	NO	NA	3	NA	NA	NA	1.5	0.4
s10760	TCGA-91-6840	d5326429-9805-47f9-97b0-fbda658e3f01	59	Lung Adenocarcinoma	FEMALE	TCGA-LUAD	Illumina HiSeq	Lung	WHITE	Broad Institute of MIT and Harvard	Lung Adenocarcinoma- Not Otherwise Specified (NOS)	M0	N0	T1b	Stage IA	8140-03-01	C34.1	C34.1	NA	NA	NA	2011	0	372	NO	NA	3	2.73973	50	25	0.7	0.4
s11549	TCGA-92-8064	ddeacccf-0953-4952-8a4e-c2617f2e7bcc	61	Lung Adenocarcinoma	FEMALE	TCGA-LUAD	Illumina HiSeq	Lung	BLACK OR AFRICAN AMERICAN	Harvard Medical School	Lung Adenocarcinoma- Not Otherwise Specified (NOS)	MX	N0	T2b	Stage IA	8140-03-01	C34.1	C34.1	NA	NA	NA	2010	0	852	NO	NA	4	1.64384	30	30	1.5	0.6
s10159	TCGA-92-8064	dc6ceece-efaa-4b9d-9e12-d35863d7a902	58	Lung Squamous Cell Carcinoma	MALE	TCGA-LUSC	Illumina HiSeq	Lung	WHITE	Broad Institute of MIT and Harvard	Lung Squamous Cell Carcinoma- Not Otherwise Specified (NOS)	MX	N0	T2b	Stage IB	8070-03-01	C34.1	C34.1	NA	NA	NA	2011	0	160	NO	NA	4	1.64384	30	30	1.5	0.6
s11548	TCGA-94-7943	22302e92-fdfa-462a-9249-efdaa26ee5ed	58	Lung Adenocarcinoma	MALE	TCGA-LUAD	Illumina HiSeq	Lung	WHITE	Harvard Medical School	Lung Adenocarcinoma- Not Otherwise Specified (NOS)	MX	NX	T1b	Stage IA	8140-03-01	C34.1	C34.1	NA	NA	NA	2011	0	723	NO	NA	3	1.64384	30	30	1	0.2
s10085	TCGA-94-7943	aecf85cc-058c-46f3-9cdc-3573ac3b8438	80	Lung Squamous Cell Carcinoma	MALE	TCGA-LUSC	Illumina HiSeq	Lung	WHITE	Broad Institute of MIT and Harvard	Lung Squamous Cell Carcinoma- Not Otherwise Specified (NOS)	MX	NX	T1b	Stage IA	8070-03-01	C34.3	C34.3	NA	NA	NA	2011	0	559	NO	NA	3	1.64384	30	30	1	0.2
s10649	TCGA-96-7545	6144d666-8f77-4efe-95f1-f9e5c4e5e056	62	Lung Adenocarcinoma	FEMALE	TCGA-LUAD	Illumina HiSeq	Lung	WHITE	Harvard Medical School	Lung Adenocarcinoma- Not Otherwise Specified (NOS)	MX	N0	T1	Stage IA	8140-03-01	C34.1	C34.1	NA	NA	NA	2011	0	595	NO	NA	4	6.35616	116	NA	0.4	0.1
s10505	TCGA-96-7545	4ca13c92-84b4-4edf-842a-b20b7e713415	73	Lung Squamous Cell Carcinoma	MALE	TCGA-LUSC	Illumina HiSeq	Lung	WHITE	Broad Institute of MIT and Harvard	Lung Squamous Cell Carcinoma- Not Otherwise Specified (NOS)	MX	N0	T1	Stage IA	8070-03-01	C34.3	C34.3	NA	NA	NA	2008	1	1736	NO	NA	4	6.35616	116	NA	0.4	0.1
s11543	TCGA-97-8171	397d3f69-1453-4057-b177-8723eec923d1	81	Lung Adenocarcinoma	MALE	TCGA-LUAD	Illumina HiSeq	Lung	ASIAN	Broad Institute of MIT and Harvard	Lung Papillary Adenocarcinoma	M1a	N2	T2a	Stage IV	8260-03-01	C34.8	C34.8	NA	NA	NA	2011	0	568	YES	441	2	3.56164	65	NA	1.9	0.5
s10992	TCGA-98-8022	0c0b610e-fe4c-406d-a5ed-5cc3b11dabf5	64	Lung Adenocarcinoma	MALE	TCGA-LUAD	Illumina HiSeq	Lung	WHITE	Harvard Medical School	Lung Mucinous Adenocarcinoma	M0	N0	T1a	Stage IIB	8480-03-01	C34.3	C34.30	NA	NA	NA	2010	0	728	NO	NA	4	6.41096	117	47	1.3	0.4
s10160	TCGA-98-8022	adc853b1-b8bf-488c-a1e2-e95603459b55	61	Lung Squamous Cell Carcinoma	MALE	TCGA-LUSC	Illumina HiSeq	Lung	WHITE	Broad Institute of MIT and Harvard	Lung Squamous Cell Carcinoma- Not Otherwise Specified (NOS)	M0	N0	T1a	Stage IA	8070-03-01	C34.1	C34.1	NA	NA	NA	2011	1	933	NO	NA	4	6.41096	117	47	1.3	0.4

## Sheet: Table S2
Table S2. Circulating microbiome profile at genus level of patients in this study
Classification	s10648	s10649	s10641	s10629	s10658	s10647	s10665	s10630	s11112	s11120	s11105	s11123	s11111	s11116	s11129	s11117	s11543	s11540	s11549	s11542	s11548	s11546	s10776	s10774	s10771	s10772	s10762	s10785	s10760	s10756	s10770	s10797	s10763	s11211	s11243	s11214	s11219	s11248	s11247	s11241	s11209	s11222	s11239	s11235	s11254	s11224	s11240	s11221	s11208
k__Viruses.f__Phycodnaviridae.g__Prasinovirus	-3.8152	-0.939736	-3.38027	-1.05923	-1.23382	0.00658404	-0.770196	-5.32475	-1.20669	-3.19901	-3.19254	-2.0082	-2.15553	-4.11537	-0.887043	-3.749	-0.629871	-3.08323	-3.38402	-1.71398	-0.106013	-0.304698	-0.357116	0.74763	-1.20087	0.90144	-2.25479	-3.24702	-5.67208	-2.855	1.90347	-0.424277	-0.378793	-1.5536	-0.203673	-5.92635	-2.28563	-2.69314	-0.385481	1.66889	-1.17191	-1.42915	0.132208	-0.2498	-3.80511	-0.0624138	-2.20072	-0.887115	-2.3914
k__Viruses.o__Caudovirales.f__Siphoviridae.g__Sfi1unalikevirus	-0.358627	0.287923	-0.00964169	1.08782	-0.00615654	1.05529	-0.544544	-0.641648	2.08569	0.339606	-0.93084	1.55138	1.86851	-0.744733	-0.497393	-0.199415	-0.481948	1.71353	0.16557	-0.731319	0.273649	-0.103991	-1.07395	0.948337	1.32177	0.18461	0.438629	0.312559	2.275	-1.34182	-0.453822	0.889551	-0.2897	-0.779006	-0.632953	-1.05431	1.085	0.942619	-0.284247	0.58461	-1.53321	-0.380444	0.521859	0.129862	-0.360922	0.138294	-1.03836	0.16159	1.70883
k__Viruses.o__Herpesvirales.f__Herpesviridae.g__Simplexvirus	2.60587	2.73602	2.5469	2.56716	2.38119	2.93036	5.27302	1.93041	1.67417	3.0182	1.90094	3.12765	1.68713	3.43033	5.0685	3.0834	3.13937	2.12276	2.42315	1.9777	2.59757	3.30055	3.26796	2.45304	3.38061	3.20213	2.19757	2.92388	1.87881	2.22724	3.25557	2.57234	2.91616	2.2851	2.92695	1.64628	2.72401	2.96146	2.99325	2.94439	2.56267	3.50142	2.70656	2.89691	2.3211	2.76118	4.76292	2.41727	2.28397
k__Viruses.f__Poxviridae.g__Parapoxvirus	-1.95068	1.12537	-1.40427	2.9302	-1.49064	-0.339336	-1.95959	0.167817	2.05107	-1.07854	-1.5707	0.0524436	-0.278776	-2.13936	-1.99633	0.638035	-1.08954	-0.414589	-1.31891	-1.30036	-1.21083	-1.49862	-0.146643	-0.446287	-2.39478	-1.21002	1.17349	-1.18638	-0.683105	0.976657	-1.84845	-0.647723	0.175978	0.327629	-2.09839	0.594263	-0.309625	-0.594655	-1.74969	-0.914325	-4.42418	-1.77507	1.34485	-1.35462	-1.80967	-1.25633	-2.51813	-1.23304	-3.64672
k__Viruses.f__Bicaudaviridae.g__Bicaudavirus	-1.3287	-0.742998	1.37119	-2.4959	-1.03708	0.114187	-1.55026	-1.90344	-1.24095	-0.680165	1.02161	0.559294	-1.76619	-1.68583	-1.48948	-1.23034	-1.72532	0.386093	-0.865352	3.49875	-0.757273	-1.04509	-2.01505	0.00723627	-1.94126	-0.756492	1.50431	-0.679526	-2.09985	-0.281683	-1.39492	-0.103778	-1.54595	1.03931	-1.52974	-0.0451525	0.143899	-0.0507103	-1.18104	-0.407475	-2.79499	-1.32154	-0.470226	-0.90106	-1.32239	-0.802807	-2.04511	-0.779512	0.394812
k__Viruses.o__Picornavirales.f__Picornaviridae.g__Aquamavirus	0.561251	-1.13733	1.10396	-2.53489	-1.43141	-0.153033	1.53312	0.379506	0.324982	1.24096	-0.0608473	0.150783	2.141	-1.95305	0.423939	1.54526	-2.22978	-2.17741	-1.25968	1.66835	-1.1516	-1.31231	-2.28227	-0.259985	-2.20848	-1.02371	-1.01722	2.08189	2.26048	1.05784	0.659784	-0.555149	-1.74555	-2.29671	1.17749	-0.225428	-0.123322	-0.502081	0.678198	-0.815986	-0.512052	-1.58877	-0.878737	-1.29539	-1.84157	-1.07003	-0.192994	-1.04673	1.01967
k__Viruses.o__Herpesvirales.f__Herpesviridae.g__Mardivirus	6.44994	4.99162	4.59331	4.51682	5.44098	3.25015	5.49556	4.09324	3.7574	3.90163	4.59563	3.36135	4.16498	5.08061	4.80086	5.6796	5.5648	4.49746	6.18144	4.24103	3.71107	4.49896	5.01293	4.08662	4.50549	5.01888	4.57096	4.88334	4.34842	4.12819	4.57976	4.58841	5.71746	4.11708	5.38617	4.81463	3.27986	4.45507	6.08815	4.43411	4.7077	4.58971	5.5713	5.01604	4.9939	4.46561	5.27733	5.83592	4.93726
k__Viruses.f__Baculoviridae.g__Deltabaculovirus	-4.08464	-3.65043	-3.66896	-3.13283	-1.62259	-2.60403	-4.33215	-3.91888	-1.74519	-3.50202	-3.00121	-2.28263	-3.05734	-4.40405	-4.33141	-4.13777	-3.81404	-2.69377	-3.77279	-3.16056	-3.66471	-3.76331	-4.73327	-2.71098	-4.65948	-1.15278	-1.5915	-3.52145	-0.726252	-2.54867	-4.11314	-3.11436	-2.74816	-2.26489	-1.1505	-2.1843	-2.57432	-3.06129	-4.50224	-3.2494	-2.08797	-0.869841	-3.31215	-3.8085	-1.04485	-3.52103	-4.88434	-1.1758	-1.1993
k__Viruses.f__Papillomaviridae.g__Taupapillomavirus	-1.46812	-1.04988	-1.33374	-0.824917	-1.34396	-0.268805	0.792251	-2.55438	1.31895	-0.810393	1.74164	0.378274	2.4287	-2.06883	-1.6705	-1.53722	0.251774	-2.19135	-1.17224	-2.64405	-1.06416	0.893843	-0.0761119	-0.375757	-2.32425	-1.13948	1.04238	-0.860546	-0.187387	-0.932627	0.544012	-0.394248	0.448354	-2.70545	0.862628	1.27141	-0.239094	-0.34118	-1.11059	-0.588495	0.254501	-1.70454	-0.651246	-1.20794	-1.2784	-1.1858	-2.03267	-1.1625	-0.16361
k__Viruses.o__Caudovirales.f__Myoviridae.g__I3likevirus	-1.35864	-1.493	-3.84918	-0.69741	-1.78708	-0.462321	1.7527	-3.37029	-5.00062	-3.67579	-7.40332	-2.41499	-2.92187	-4.58427	0.180091	-4.30227	-3.93146	-4.07266	-1.61535	-2.51654	-3.8292	-3.94353	-4.91348	-2.8912	-4.8397	-1.333	-5.42529	-3.65381	-2.35261	-3.37859	-4.29336	-3.22226	-2.29181	-1.36288	-0.815453	-3.90979	-2.75454	-3.16919	-0.997261	-3.38176	-3.10431	-1.89805	-1.12259	-3.97299	-4.35299	-3.70124	-0.225023	-3.67795	-2.45647
k__Viruses.f__Virgaviridae.g__Furovirus	1.33676	0.597795	3.05968	1.47961	0.8769	-0.884374	0.637575	1.78967	1.96286	2.44885	2.50089	0.619614	1.50267	1.91254	0.591904	0.942729	-0.695485	1.77392	0.162283	2.59908	1.56582	0.678812	1.76249	1.8962	1.91816	1.28057	1.38047	1.3157	1.61208	0.738028	1.76032	-0.126777	0.566307	0.300629	0.368554	1.51845	-0.854663	-0.460732	1.32298	0.423364	1.87849	1.2887	0.994484	1.34897	1.16187	1.23425	1.20206	2.30939	1.69731
k__Viruses.o__Herpesvirales.f__Herpesviridae.g__Proboscivirus	4.38263	5.14626	4.57744	4.79573	4.72933	4.87186	4.35509	4.51644	4.48102	5.56917	4.70795	5.70655	3.43085	5.25116	5.27159	4.77213	4.67158	4.26441	4.26718	5.11751	2.6872	5.8919	4.48805	5.53542	4.45687	4.77169	4.68392	3.5108	4.23228	4.8949	5.61513	3.88862	5.5252	4.47658	4.85434	4.79415	4.51454	5.09922	4.34202	4.55337	5.69642	4.84051	5.24734	4.73104	4.79852	5.79814	3.97631	5.24825	5.41351
k__Viruses.f__Inoviridae.g__Inovirus	-0.237695	0.327343	-0.00471106	-0.513999	0.033263	1.06022	-0.404302	0.0784651	-1.40602	0.445538	-0.0833625	1.66754	0.377924	-0.739802	-0.381236	-0.159995	0.31754	0.169989	0.20499	-0.0112052	0.313069	-0.09906	-1.06902	0.953268	-0.995227	0.18954	-1.83069	0.428717	-0.0338645	-0.621709	-0.448891	0.918571	0.610909	-0.024404	-0.500658	-0.222968	1.08993	0.971639	-0.151952	0.700768	-0.813093	-0.375513	0.638016	0.169282	-0.15947	0.143224	-0.975157	0.16652	0.131103
k__Viruses.f__Marseilleviridae.g__Marseillevirus	0.213268	0.894035	0.63124	0.0961783	0.599955	1.69617	0.0937415	0.688642	-0.907451	0.983343	0.333718	2.19229	0.876904	-0.103851	0.143517	0.406697	0.839456	0.694551	0.771682	0.598972	0.879761	0.536891	-0.433064	1.58922	-0.359276	0.825491	-1.33212	0.95347	0.445646	-0.0115312	0.18706	1.44409	1.10948	0.516515	-0.057804	0.276011	1.72588	1.49716	0.290902	1.22552	-0.202915	0.260438	4.33269	0.735974	0.284623	0.779175	-0.424821	0.802471	0.630853
k__Viruses.o__Nidovirales.f__Coronaviridae.g__Gammacoronavirus	0.874877	1.47742	1.68432	-1.77119	1.71385	1.90125	0.642286	-1.17872	1.54711	0.729046	0.0560237	2.74826	1.68235	2.42316	1.23	1.90761	0.676205	1.43512	1.35506	1.90153	2.38068	1.58997	1.84241	1.7943	-0.154194	1.03057	0.674988	-1.66048	2.52239	1.29103	2.15768	1.25418	1.24211	1.34937	0.263019	1.999	1.93096	-1.01468	1.52926	2.69903	1.09964	1.31352	-1.45118	0.471357	1.64527	1.83225	1.5402	1.00755	0.690418
k__Viruses.o__Caudovirales.f__Myoviridae.g__Spo1virus	1.326	0.93424	2.5382	1.68664	1.77056	1.51971	0.295442	1.92977	0.436371	1.38028	0.856229	0.0285905	1.43014	2.04162	0.832261	0.595001	0.852535	1.47164	0.959985	1.7588	1.20237	0.611971	1.18798	1.87842	1.33873	0.344178	0.346773	0.263702	1.38115	1.22959	1.3462	0.945309	1.0288	0.800232	0.543764	1.43283	0.857546	1.39892	-0.17166	1.10135	2.06755	0.736056	1.44386	1.29465	0.923233	1.56795	0.84216	1.44315	1.44814
k__Viruses.f__Circoviridae.g__Gyrovirus	-0.716744	-0.0223226	-0.270087	1.88655	-0.316403	0.794844	-0.836419	-0.690907	-2.29659	0.0515387	-1.06015	1.27684	-0.516769	-1.00518	-0.771932	-0.509661	1.69768	-0.738135	-0.144676	1.54135	-0.036597	-0.364436	-1.33439	0.687892	-1.2606	-0.0758355	-0.399331	0.0380201	-0.915608	-1.39108	-0.714267	0.508958	-0.279663	-0.878066	-0.973449	-1.11766	0.824555	0.562026	-0.624743	0.310071	-1.58246	-0.640889	0.24732	-0.180384	-0.627438	-0.122151	-1.37928	-0.0988555	1.53942
k__Viruses.o__Picornavirales.f__Picornaviridae.g__Sicinivirus	-0.0794072	-1.61973	0.768514	1.26171	-1.91381	-0.488484	-0.132229	-1.84626	0.764452	1.71616	1.98452	-0.362303	0.293988	-2.28851	-2.41108	1.06285	0.957091	2.10466	0.579843	1.23399	0.687922	0.674165	0.552206	-0.595435	-2.54393	0.962765	1.52882	0.720805	2.04967	-2.54644	0.324334	-1.32267	-1.86248	0.822421	0.720858	0.541092	-0.458772	-1.2696	0.221567	-1.32907	1.34964	0.397712	-1.39182	-1.77779	0.77981	0.916449	-0.734854	-1.38218	-0.164235
k__Viruses.o__Picornavirales.f__Picornaviridae.g__Dicipivirus	0.0682067	1.53971	1.9562	1.87736	1.33726	1.48271	0.649441	1.50459	1.38937	0.766775	1.61477	-0.105701	0.830712	2.42992	0.865426	0.47919	-1.19833	2.03483	-1.34345	1.88058	0.238558	1.54583	0.170613	-0.694628	1.95381	2.32824	1.3103	0.695007	1.26669	0.804417	1.99068	0.788591	0.051455	1.11884	1.34732	1.76824	0.820546	-0.101757	1.26769	0.801999	1.83543	1.92145	1.18671	1.7177	0.885818	1.90132	0.528892	1.68855	1.57035
k__Viruses.f__Poxviridae.g__Molluscipoxvirus	2.56341	2.8254	2.98256	2.49248	3.37932	1.51143	2.36554	2.57344	2.12296	2.8523	2.73932	2.93853	2.09348	1.7818	2.23371	2.33806	3.01439	2.70662	3.26864	2.8756	1.86771	2.42254	2.89316	2.25248	1.99204	1.48875	3.00675	3.49112	3.00324	2.38477	3.03795	3.47479	3.22548	2.81749	1.52543	2.78804	3.30668	1.8398	2.72213	3.1293	2.95596	3.11132	3.06655	3.38103	2.45396	2.35997	1.92274	0.617734	2.45636
k__Viruses.o__Tymovirales.f__Tymoviridae.g__Tymovirus	0.461099	-0.571083	-1.05161	-0.800816	-1.39568	-0.834676	-0.528544	-0.0785844	-0.986543	-1.69436	-0.558371	-3.02212	-0.251959	-0.869162	-0.678576	-0.115004	-1.43428	-0.552634	-1.22395	-0.23168	-1.96387	0.076434	-1.19838	-0.941627	-0.167656	-0.326844	-1.55633	0.131377	-0.711018	-1.12809	-0.578252	-0.332374	-0.746236	-0.762804	0.125207	-0.0256882	-3.12689	-1.1273	-0.930477	-1.66696	-0.0416954	0.265645	-1.72971	-1.25966	0.00788473	-0.903674	0.0753366	0.0371596	0.410757
k__Viruses.f__Flaviviridae.g__Hepacivirus	0.298505	0.510391	0.645214	0.922387	-0.0660889	0.893008	0.685347	0.257053	0.186699	0.832948	-0.0375087	0.620251	0.579141	0.53356	0.0120515	0.36409	0.0498118	0.289441	-0.245835	0.534592	0.361815	0.385806	0.638243	0.0941795	0.0599548	0.273868	-0.267639	-0.923423	0.344733	1.15571	0.0359747	0.0506103	0.504106	0.30761	-0.270493	0.333344	1.73986	-0.14786	-0.415601	0.119146	1.14571	1.47435	0.0563943	-0.747206	-0.331752	0.941248	0.161687	1.2217	0.468047
k__Viruses.f__Poxviridae.g__Alphaentomopoxvirus	-0.962346	-0.300728	-0.517862	0.62751	-0.594808	0.547069	-1.09456	-1.94995	0.413689	-0.325458	-0.117547	0.961801	0.478852	1.06898	-1.08697	-0.788066	-1.83715	0.308772	-0.423082	-2.03962	-0.315003	-0.612211	0.739762	0.440117	-1.50838	-0.323611	0.945953	-0.277019	0.890687	-2.65012	-0.962042	0.118372	-1.65685	0.154188	-1.34151	-2.44397	0.57678	0.17144	1.32913	-0.00496786	-0.51958	-0.888664	-0.0677193	-0.45879	1.38544	-0.369926	-1.64304	1.9753	-2.18436
k__Viruses.f__Anelloviridae.g__Gammatorquevirus	-1.36825	-4.42511	-2.11479	-3.28263	-2.39726	-3.37179	-0.336948	-2.47604	-3.66715	-4.34527	-1.99313	-3.12375	-2.34944	-1.47137	-5.17252	-4.91244	-3.63104	-2.38574	-4.54746	-2.21424	-1.26946	-4.53107	-3.17909	-3.47874	-2.25731	-4.24247	-3.39384	-4.36257	-2.85051	-2.54234	-2.55897	-3.81499	-2.74975	-2.26548	-3.03875	-3.13675	-1.02015	-1.44	-1.84205	-4.09051	-2.86803	-4.80752	-4.15327	-4.58317	-5.07994	-4.28878	-5.75986	-4.26549	-2.53855
k__Viruses.g__Tenuivirus	-3.5548	-0.696781	-3.11949	-6.53442	-3.31279	-2.05456	-1.51694	-1.2981	-2.91613	-3.00204	-2.11661	-1.69765	-2.72298	-3.85458	-3.74642	-3.50605	-2.96836	-1.40611	-0.819135	-1.38777	-3.03298	-3.21384	-1.86187	-2.16151	-4.11001	-2.92524	-2.84122	-2.93647	-2.08802	-3.47221	-3.56367	-2.22204	-3.43525	-3.95417	-3.71572	-2.40633	-2.02485	0.152954	-1.04509	-2.66442	-2.4412	-3.49029	-0.405241	-3.17677	-0.505551	-2.97156	-1.11954	-0.626334	-2.21471
k__Viruses.f__Hepeviridae.g__Piscihepevirus	0.266159	-1.39287	-1.4156	-2.30626	2.40052	1.97126	-2.16142	1.45613	0.751508	-1.34234	0.214306	-0.0949052	-1.76589	0.171241	0.178251	-1.8802	-1.9502	1.66268	-1.51522	-1.80347	-1.40714	0.811983	0.690025	1.86431	-0.0841836	1.10058	0.892439	-1.33372	-2.34964	1.28647	-1.85978	-0.869856	0.446509	-2.12599	-2.14354	-0.0448577	-0.320954	-0.816788	-1.79484	1.26025	-0.283426	0.53553	-1.12443	0.771001	-2.12233	-1.26766	-0.479601	1.07756	1.66174
k__Viruses.f__Virgaviridae.g__Pomovirus	-1.3455	-0.797473	-0.90919	-1.91557	-1.09155	0.155741	1.41991	-1.3231	1.1953	1.53597	-1.75766	0.532829	1.06806	0.677648	-1.51594	-1.28481	-1.36301	1.65561	-0.919826	-1.41277	-0.811747	-1.00354	-1.97349	0.0487895	0.422223	-0.714938	0.0787512	-0.70599	0.521376	0.298652	0.968558	-0.153054	-1.18009	-1.64631	-1.67786	1.31516	0.185452	-0.0999859	0.992773	-0.433939	0.107268	-1.27999	-0.496691	2.74491	1.69827	1.56067	-2.16237	-0.737958	-1.43761
k__Viruses.f__Caulimoviridae.g__Badnavirus	-0.619873	0.0193666	-0.195952	-1.06338	-0.274713	0.868978	-0.822401	-0.470918	1.55092	0.0245327	-0.834281	1.34292	-0.304839	-0.931043	-0.705857	-0.467972	-0.383925	-0.510849	-0.102987	-0.560589	0.00509224	-0.290301	-1.26026	0.762027	-1.18647	-0.00170084	-2.57419	0.104096	-0.721911	-1.17109	-0.640132	0.539691	2.18934	-0.690523	-0.893435	-0.905731	0.89869	0.592759	-0.544728	0.376147	-1.36248	-0.566754	0.313395	-0.138695	-0.593175	-0.0480166	-1.29785	-0.0247208	-0.60592
k__Viruses.f__Polydnaviridae.g__Ichnovirus	10.5075	9.85198	9.43156	10.0352	10.3612	9.38042	10.2667	9.8051	9.9879	9.47334	10.3472	9.18193	9.81757	10.1641	9.50083	10.3529	10.5834	10.2853	10.1043	10.2039	9.07087	10.0842	10.0247	9.50363	9.75504	10.0255	10.5429	9.96473	10.2249	10.1978	9.95647	9.19445	10.4702	9.90055	9.84395	10.2112	9.34635	9.32806	10.0116	9.49185	10.6449	9.85832	9.46072	9.92486	9.84834	9.82988	9.87853	11.4402	10.0954
k__Viruses.f__Papillomaviridae.g__Betapapillomavirus	-0.538091	0.0877031	-0.184949	-1.18976	-0.206377	0.879981	-0.69702	-0.597298	1.5373	0.156428	-0.826725	1.34969	-0.435448	-0.92004	-0.699083	-0.399635	-0.504773	-0.574542	-0.0346503	-0.686968	0.0734288	-0.279298	-1.24925	0.77303	-1.17546	0.00930209	-2.58781	0.110869	-0.887049	-1.29747	-0.629129	0.676972	-0.146213	-0.759569	-0.748497	1.28559	0.909693	0.73004	-0.39979	0.38292	-1.48886	-0.555751	0.320168	-0.0703583	-0.553693	-0.0370137	-1.22416	2.30821	-0.60602
k__Viruses.f__Togaviridae.g__Alphavirus	1.20275	1.95959	2.64399	2.41054	1.80139	1.56208	0.246295	2.02071	1.39005	1.93866	1.50702	0.448121	1.54793	2.54965	0.531799	1.32222	0.302046	1.41411	0.355363	2.30141	1.33338	1.62519	1.57969	2.55466	2.70677	2.56587	1.04167	1.4396	1.76202	1.98535	1.27536	1.58155	1.54982	0.135455	0.614579	1.99054	0.899914	1.48652	1.03635	0.17323	1.96142	1.66477	-0.581399	2.00083	0.868193	1.86748	0.972153	1.32046	2.0202
k__Viruses.o__Tymovirales.f__Betaflexiviridae.g__Trichovirus	-0.385805	0.277444	0.0404527	-0.575002	-0.0166361	1.10538	-0.519517	0.0174621	-1.57969	0.34644	-0.281534	1.58509	0.189313	-0.694638	-0.46368	-0.209894	0.135973	0.00511649	0.15509	-0.0722082	0.26317	-0.0538962	-1.02385	0.998432	-0.950063	0.234704	-2.00436	0.346273	-0.242985	-0.682712	-0.403727	0.820493	0.437239	-0.18047	-0.592663	-0.411579	1.13509	0.873562	-0.243956	0.618324	-0.874096	-0.330349	0.555572	0.119383	-0.320923	0.188388	-1.03386	0.211684	-0.0731415
k__Viruses.o__Caudovirales.f__Podoviridae.g__Bcep22likevirus	-0.178843	0.453957	0.199666	-0.299924	0.159877	1.2646	-0.357917	0.29254	-1.28006	0.55183	0.0489875	1.75854	0.478624	-0.535425	-0.290234	-0.0333809	0.443993	0.307225	0.331604	0.20287	0.439683	0.105317	-0.864638	1.15765	-0.79085	0.393917	-1.70473	0.519719	0.0664821	-0.407633	-0.244514	0.992045	0.736864	0.111908	-0.378006	-0.122268	1.29431	1.04511	-0.0293001	0.79177	-0.599017	-0.171136	0.729018	0.295896	-0.131622	0.347601	-0.847619	0.370897	0.214275
k__Viruses.o__Tymovirales.f__Alphaflexiviridae.g__Sclerodarnavirus	-0.879603	1.73648	1.04131	0.995958	1.4424	1.25825	-1.08152	1.28357	-0.379775	0.711288	1.00222	2.07183	-0.82424	0.836736	1.49699	-2.83832	-0.335843	0.497795	-2.47334	1.49875	-2.36526	0.0989664	-3.19292	-1.17063	0.0507966	-1.93436	-0.804441	0.833008	1.33317	1.70538	1.51467	-1.63805	0.515164	0.239251	0.57286	-0.0466208	2.13595	0.736948	0.534543	0.257062	2.03247	-2.49941	-2.12762	-2.50904	-0.950935	1.71976	-0.80643	0.364547	0.903488
k__Viruses.o__Ligamenvirales.f__Lipothrixviridae.g__Deltalipothrixvirus	-0.584203	0.0388987	-0.198667	1.29789	-0.255181	0.866264	-0.723418	-0.431576	-2.02832	0.098016	-0.832555	1.36822	2.08445	-0.933757	-0.680552	-0.44844	-0.273622	-0.434216	-0.0834547	-0.521246	0.0246243	-0.293015	-1.26297	0.759313	-1.18918	-0.00441532	-0.131054	0.129401	-0.70375	-1.13175	-0.642847	0.666106	-0.011387	1.69299	-0.933765	-0.83837	0.895975	0.719174	-0.585059	0.401452	-1.32313	-0.569469	0.3387	-0.119163	-0.524622	-0.0507311	-1.26328	-0.0274353	-0.437448
k__Viruses.f__Retroviridae.g__Alpharetrovirus	7.29359	4.99298	4.45573	3.20458	4.6989	5.52066	4.22253	3.79704	4.81691	5.15685	6.28963	6.46878	4.4373	3.72064	4.42	4.50564	4.31408	4.31119	4.87062	3.70737	4.9787	4.36139	3.39143	5.41371	3.46522	4.64999	2.07032	5.22996	6.66046	5.4188	4.01155	6.3347	4.51191	3.89936	4.29227	3.83641	5.55038	6.38777	4.64098	5.50201	2.90549	4.08493	5.43926	4.83492	4.58528	4.60367	3.90791	4.62697	4.80537
k__Viruses.f__Poxviridae.g__Capripoxvirus	-4.06575	-3.48934	-3.48686	-2.73165	-3.78342	-2.42193	-1.99715	-2.39073	-3.44536	-1.10759	-2.97363	-2.1222	-2.70371	-1.90003	-4.17098	-1.65475	-3.12432	-1.52097	-1.28976	-2.4804	-3.50361	0.119227	-1.38124	-2.52889	-4.47738	-3.29261	-4.43563	-1.0391	-2.2893	-2.27377	-0.761119	-2.72779	-1.77991	-3.13298	-4.40389	-2.99975	-0.0702942	-2.67472	-4.05518	-0.767044	-1.74387	-3.85767	-0.829796	-3.6474	-4.06868	-3.33893	-4.77861	-3.31563	-2.25076
k__Viruses.f__Poxviridae.g__Cervidpoxvirus	-0.687172	-0.0350729	-0.172659	-2.53297	-0.329153	-1.42966	-0.885863	-1.9405	-0.738636	-2.34595	-0.565652	-1.08308	-0.679387	-0.90775	-0.80992	-0.522411	-1.97473	-1.13294	-2.47935	-2.03017	-2.37128	-2.58894	-1.23696	0.78532	-3.4851	-2.30034	-0.3419	-2.3219	-0.969621	-0.95262	-0.616839	0.553413	-1.74161	-3.08584	-3.32833	-1.02874	-1.39995	-1.71545	-2.97962	0.272083	-0.510132	-2.86539	-2.1126	-0.193134	-3.03143	-2.34665	-1.3446	-2.32336	-0.611143
k__Viruses.g__Higrevirus	2.28042	1.10848	1.29919	-1.40359	0.814395	0.0421954	0.140484	1.5108	1.29429	2.50715	0.597695	0.0779441	-1.08324	1.94261	-1.97083	1.99965	-1.1286	0.969015	-1.33581	1.42113	1.9422	-1.11708	1.08289	-0.0647557	2.37907	2.34144	0.313229	1.16105	1.63092	1.65862	2.23352	-0.676941	-1.33264	-1.43677	1.43048	0.637796	0.0719071	-0.623873	0.400677	2.2811	1.46724	-1.39354	-0.951576	-1.37151	1.77033	-0.874799	1.07395	-0.851504	0.985948
k__Viruses.f__Potyviridae.g__Bymovirus	-0.416068	0.194095	-0.0241652	1.09912	-0.0999854	1.04077	-0.619738	-0.630349	-0.0441135	0.282579	-1.10576	1.49347	1.83642	-0.759256	-0.555305	-0.293244	-0.469555	-0.650756	0.0717412	-0.720019	0.17982	-0.118514	-1.08847	0.933814	-1.01468	0.170086	2.06727	0.254648	-0.853886	1.8394	-0.468345	0.779251	-0.349113	-0.847012	-0.833696	-1.0864	1.07048	0.832319	-0.48499	0.526698	-1.52191	-0.394967	0.463947	0.0360332	-0.399372	0.12377	-1.10654	0.147066	-0.697577
k__Viruses.o__Caudovirales.f__Podoviridae.g__Phikmvlikevirus	0.433547	-1.23357	-1.32255	-2.82444	-1.52765	-0.257615	-2.04494	0.0899507	-1.69416	-1.22105	-0.364593	0.0797112	-2.20251	-2.05764	-1.96906	-1.72091	-2.26503	-0.0650694	-1.35592	0.000280391	-1.24785	-1.41689	-2.38685	-0.364567	-2.31306	-1.12829	-1.27083	-1.15911	-0.270228	-2.93215	-1.76673	-0.519237	0.322764	-2.57793	-2.11121	-2.8034	-0.227904	-0.466169	-1.7625	-0.887057	-0.801607	-1.69335	-0.949809	-1.39163	-1.7441	-1.17461	-2.53954	-1.15131	-2.29931
k__Viruses.o__Picornavirales.f__Picornaviridae.g__Tremovirus	-0.502976	0.222758	-0.00970035	-0.584861	2.25061	1.05523	1.62525	0.00760344	-1.67686	2.60997	-0.456196	1.52898	0.173497	-0.744791	-0.519791	-0.26458	0.157745	2.2641	0.100405	-0.0820668	0.208484	-0.104049	-1.074	0.948279	-1.00022	0.184551	0.220405	0.290161	-0.28749	-0.69257	-0.45388	0.764698	0.340072	-0.194861	-0.80762	1.89453	1.08494	0.817766	-0.458914	0.562212	-0.883954	-0.380502	0.499461	0.0646966	-0.405938	0.138235	-1.1371	0.161531	-0.0886427
k__Viruses.o__Caudovirales.f__Siphoviridae.g__T5likevirus	-0.190032	0.452868	0.182686	-0.309029	0.158788	1.24762	-0.344667	0.283435	-1.29174	0.53093	0.0344487	1.75245	0.480414	-0.552405	-0.296318	-0.0344704	0.383646	0.300615	0.330514	0.193764	0.438593	0.0883368	-0.881619	1.14066	-0.80783	0.376937	-1.7164	0.513634	0.0630131	-0.416739	-0.261494	1.01318	0.725194	0.118694	-0.40042	-0.120478	1.27733	1.06625	-0.0517136	0.785685	-0.608123	-0.188116	0.722934	0.294806	-0.152977	0.330621	-0.862103	0.353917	0.243282
k__Viruses.o__Nidovirales.f__Coronaviridae.g__Bafinivirus	-1.66458	-1.09438	-0.256282	-0.0742533	-0.00994719	-2.36128	-0.626556	-0.825744	-1.97296	-1.02951	-1.03717	-2.19398	-1.49682	-0.991373	-0.542308	-3.90365	-2.18102	-0.056023	-1.21673	-2.29393	-1.10865	-3.52056	-2.16858	-2.46823	-0.716283	-0.910028	-2.04615	-3.4328	-1.9729	-1.13889	-0.700462	-0.418516	-0.170155	-2.62928	-2.03685	-0.223238	0.83836	-2.68738	-0.840145	-0.838816	-1.02542	-0.627084	-0.901568	-0.404443	-1.90678	-0.956344	-4.876	0.445464	-1.54114
k__Viruses.f__Papillomaviridae.g__Mupapillomavirus	-0.154602	0.495057	0.223306	-0.25566	0.200977	1.28824	-0.301987	0.336804	-1.23509	0.582682	0.0868475	1.79885	0.539557	-0.511785	-0.249925	0.00771908	0.489798	0.366912	0.372704	0.247134	0.480783	0.128957	-0.840998	1.18129	-0.76721	0.417557	-1.65975	0.560027	0.112543	-0.363369	-0.220874	1.05356	0.781842	0.173632	-0.36077	-0.0613355	1.31795	1.10663	-0.0120642	0.832078	-0.554753	-0.147496	0.769327	0.336996	-0.0998186	0.371241	-0.808556	0.394537	0.296417
k__Viruses.o__Caudovirales.f__Siphoviridae.g__Lambdalikevirus	-0.450482	0.157533	-0.0871846	-0.577393	-0.136547	0.977746	-0.613198	0.0150712	-1.32505	0.201898	-0.329483	1.4548	0.18427	-0.822275	-0.593969	-0.329805	0.407521	0.182824	0.0351799	-0.0745991	0.143259	-0.181533	-1.15149	0.870795	-1.0777	0.107067	-1.74972	0.215983	-0.0181827	-0.685103	-0.531365	0.700855	0.691875	-0.175134	-0.765859	-0.416622	1.00746	0.753923	-0.417152	0.488034	-0.876487	-0.457987	0.425283	-0.000528083	-0.348718	0.060751	-0.981402	0.0840467	-0.0675337
k__Viruses.f__Papillomaviridae.g__Phipapillomavirus	0.080284	0.707757	0.438125	-0.045876	0.413677	1.50305	-0.0953003	0.546588	-1.03334	0.798397	0.254413	2.01424	0.749918	-0.296966	-0.0345297	0.220419	0.632524	0.566056	0.585404	0.456918	0.693483	0.343776	-0.62618	1.3961	-0.552391	0.632376	-1.45801	0.775423	0.289578	-0.153586	-0.00605537	1.26378	0.983586	0.381297	-0.18817	0.149025	1.53277	1.31685	0.160536	1.04747	-0.34497	0.0673227	0.984722	0.549696	0.141511	0.58606	-0.604377	0.609356	0.501603
k__Viruses.f__Papillomaviridae.g__Omegapapillomavirus	1.24778	2.0904	1.78299	1.04542	1.79632	2.84792	1.21973	1.63789	0.236971	1.99373	1.41903	3.20746	1.68957	1.0479	1.15869	1.60307	2.37068	1.71152	1.96805	1.54822	2.07613	1.68864	0.718684	2.74097	0.792473	1.97724	2.13423	1.96864	1.70253	0.937712	1.33881	2.49563	2.2539	1.51038	1.23001	1.08868	2.87763	2.5487	1.57872	2.24069	0.746328	1.41219	2.17794	4.25427	1.4941	1.93092	0.794648	1.95422	1.47988
k__Viruses.o__Nidovirales.f__Coronaviridae.g__Betacoronavirus	-1.45952	-0.797025	1.46426	-1.89445	1.23082	2.52919	-1.6786	-1.30199	-0.0417353	-0.745009	-1.75681	0.550734	-1.26637	0.729171	-1.49804	1.03757	-1.29048	-1.45664	-0.919378	0.930273	-0.811299	1.36991	-1.92197	0.100313	0.473746	-0.663415	0.0641127	-0.688086	-1.67799	0.319769	-1.30185	-0.184158	1.1272	-1.67627	-1.64661	-1.86727	0.236976	-0.13109	-1.2979	-0.416035	1.89392	-1.22847	-0.478787	-0.955086	-1.46866	-0.709731	-2.07429	-0.686435	1.6708
k__Viruses.f__Phycodnaviridae.g__Chlorovirus	3.91834	2.73336	2.79036	2.37412	3.78323	0.154855	-1.77974	3.57591	2.28894	1.42536	2.84467	0.115198	2.53226	3.21281	1.23635	2.9379	2.16354	2.9696	1.2325	3.45836	3.87663	3.38789	2.41794	3.21783	2.74326	3.67649	2.45286	3.52023	3.02976	2.69976	1.81567	-0.308941	2.59173	2.55653	2.82835	2.83303	0.184566	3.44457	2.96293	1.47036	3.48875	3.11144	-0.914322	3.26718	2.65775	-0.76214	3.03635	4.61871	2.19896
k__Viruses.f__Hypoviridae.g__Hypovirus	1.49979	-1.19677	0.234308	-1.95211	-0.642856	-2.4012	-0.478183	-0.137252	-0.0969338	-1.01469	-0.839137	-0.060162	-0.730853	0.442633	-0.730422	0.637817	-0.323473	0.492788	-1.31913	0.238741	0.554487	-1.23855	-0.138119	-2.50815	-0.756208	0.428559	-0.585026	-0.450985	-0.313354	-0.185349	-1.58838	-2.85305	-0.918724	-0.159081	-0.10982	-1.02689	-0.049562	-2.79998	-0.452991	0.351581	0.306793	-0.136494	-1.08968	-1.35483	0.759554	-0.996268	-0.60528	-3.2949	-4.78713
k__Viruses.f__Anelloviridae.g__Alphatorquevirus	-0.852557	-0.0624001	-0.352605	2.23239	-0.35648	0.712326	3.45856	-0.875586	-2.41615	2.28704	-1.04474	1.2539	1.68006	4.40416	-0.794872	-0.549738	4.46728	-0.849922	-0.184753	-0.965257	-0.0766744	1.87497	-1.41691	0.605374	-1.34312	-0.158353	-2.84082	0.0150806	-1.10684	-1.57576	-0.796785	0.440892	-0.39922	2.14962	2.31405	-1.24276	0.742037	0.49396	-0.507169	0.287131	2.87671	-0.723407	0.22438	-0.220461	3.69925	-0.204669	-1.38891	3.51907	1.36919
k__Viruses.o__Picornavirales.f__Dicistroviridae.g__Aparavirus	0.182905	0.797466	0.60348	-0.276598	0.503386	1.66841	-0.11347	2.63779	-1.49385	0.885924	2.18279	2.04889	0.388488	-0.13161	0.000118631	0.310128	0.498638	0.262076	0.675112	0.226196	0.783192	0.509131	-0.460824	1.56146	-0.387035	0.797732	-1.91852	0.810071	-0.029271	-0.384307	0.1593	1.35737	0.523074	0.0749287	-0.185644	-0.212404	1.69812	1.41044	0.163063	1.08212	-0.575691	0.232678	1.01937	0.639405	0.341262	0.751416	-0.51228	0.774712	2.52104
k__Viruses.g__Pithovirus	-0.579549	0.0896136	-0.145747	-0.939083	-0.204466	0.919184	-0.694633	-0.346619	0.316346	0.148896	1.62802	1.35906	-0.214602	-0.880838	-0.689713	-0.397725	-0.210377	-0.401298	-0.0327398	-0.436289	0.0753392	-0.240096	-1.21005	0.812232	-1.13626	0.0485046	-2.43025	0.120239	-0.676509	-1.04679	-0.589927	0.556402	0.0113469	-0.546182	-0.82716	1.50643	0.948895	0.60947	-0.478454	0.39229	-1.23818	-0.516549	0.329538	-0.0684478	-0.532375	0.00218884	-1.26239	0.0254846	-0.515114
k__Viruses.o__Picornavirales.f__Picornaviridae.g__Hepatovirus	0.648252	1.08103	-1.20018	-1.84738	-1.53497	-0.135254	0.976254	1.06701	0.0688112	2.13299	1.12741	2.38418	0.956662	0.386653	0.335412	0.593695	-1.4228	1.56103	0.95868	0.977339	1.06676	1.87539	0.905437	-0.242205	0.131228	-1.00593	0.174659	-1.17656	1.96554	0.366836	-1.64436	2.4931	-1.08419	0.591376	0.84802	-1.96616	-0.105542	-0.623753	1.72724	1.41742	0.175452	-1.57099	-0.967264	0.922972	-2.07489	-1.05225	0.553794	-1.02895	2.09824
k__Viruses.f__Virgaviridae.g__Tobamovirus	-1.39534	-1.47516	-1.29291	-1.90788	-1.76924	-2.29837	-1.46173	-3.00347	-1.68199	-0.607386	-0.707553	-1.00262	-0.949305	-0.587426	-1.25998	-1.31043	-1.94262	-0.598896	-1.59752	-0.154539	-1.2379	-2.60965	-1.89155	-2.40532	-1.18389	-1.40351	-2.06121	-1.85442	-2.03587	-1.38171	-0.0208811	-1.65668	-2.54338	-2.39825	-2.57058	-1.05638	-2.26866	-1.60361	-0.591822	-1.58237	-1.8555	-0.564174	-1.34026	-1.16756	-2.29947	-1.83685	-1.52963	-1.81355	-0.988012
k__Viruses.o__Caudovirales.f__Siphoviridae.g__Barnyardlikevirus	-0.166656	0.490483	0.21465	-0.292476	0.196403	1.27958	-0.312602	0.299988	-1.28117	0.571961	0.0112637	1.79641	0.508964	-0.520441	-0.252358	0.003145	0.466867	0.327268	0.36813	0.210317	0.476209	0.120301	-0.849655	1.17263	-0.775866	0.408901	-1.70584	0.557595	0.0472779	-0.400186	-0.22953	1.05926	0.735759	0.140898	-0.408194	-0.0919283	1.30929	1.11232	-0.0594876	0.829646	-0.59157	-0.156152	0.766894	0.332422	-0.103177	0.362585	-0.820039	0.385881	0.27395
k__Viruses.f__Arenaviridae.g__Arenavirus	1.59008	-0.14266	2.03561	1.16063	-0.43674	0.778609	1.41643	0.279164	0.84415	-0.181829	-0.830033	1.17282	-2.80441	-1.02141	-0.875951	-0.629998	1.54065	1.95246	-0.265013	0.189493	-0.156934	-0.380671	0.971302	0.671658	1.89309	-0.0920704	1.98291	-0.0659985	0.864678	0.109505	-0.730502	0.3069	-2.63077	1.46183	1.44029	0.682164	0.80832	2.6819	-0.532935	0.206052	0.305144	-0.657124	0.143301	-0.300721	-0.653488	2.18354	-1.36305	2.20684	1.22413
k__Viruses.o__Caudovirales.f__Myoviridae.g__P100virus	-0.46421	0.18819	-0.0458781	-0.757526	-0.10589	1.01905	-0.591423	-0.165062	-1.78848	0.264039	-0.38657	1.50664	0.0146697	-0.780969	-0.54213	-0.299148	-0.0277662	-0.170219	0.0658365	-0.254732	0.173916	-0.140227	-1.11018	0.912101	-1.03639	0.148373	-2.21315	0.267822	-0.402553	1.45669	-0.490058	0.766079	0.228445	1.95601	-0.601506	-0.586223	1.04876	0.819147	-0.2528	0.539873	-1.05662	-0.41668	0.477121	0.0301285	-0.397375	0.102057	-1.113	0.125353	-0.223749
k__Viruses.o__Caudovirales.f__Myoviridae.g__Spounalikevirus	-0.987023	-0.403867	1.76181	-1.37463	1.62398	0.504811	-1.21505	-0.782166	0.777485	-0.35495	-1.27657	0.856242	-0.738593	-1.29521	-1.19253	-0.891205	-0.8532	-0.90376	-0.52622	-0.871836	-0.418141	-0.654468	-1.62442	0.39786	0.771294	1.95606	1.57521	2.78735	1.22234	2.2181	1.31763	0.256418	-0.375512	-1.06084	1.78128	-1.33949	0.534523	0.309486	1.28199	-0.110527	-1.67372	-0.930921	-0.173278	-0.561928	1.35185	-0.412183	-1.74368	-0.388888	-0.836273
k__Viruses.f__Partitiviridae.g__Betapartitivirus	1.12841	0.692679	0.762381	1.28326	1.35337	1.10603	0.351242	1.57485	-0.108894	1.19448	0.610212	-0.712411	0.817137	1.5964	0.306561	1.19641	0.977769	1.28233	0.161213	1.16847	0.678405	0.927119	1.26719	0.647604	0.980679	0.753815	-0.211993	0.887488	0.876215	1.38967	0.796855	0.86269	0.457133	0.819378	0.711942	0.616224	1.28384	0.292321	0.618506	0.45327	1.90569	1.28102	1.03336	0.733926	0.530246	0.7075	0.241573	1.02524	1.35761
k__Viruses.f__Reoviridae.g__Cypovirus	-1.03029	-0.38196	-0.6214	-1.94304	-0.67604	0.44353	-1.2389	-1.35057	2.03586	-0.349733	0.421917	0.883091	1.10306	-1.35649	-1.16568	-0.869298	0.971948	0.945921	-0.504313	2.2602	-0.396234	-0.715749	-1.6857	0.336579	-1.61192	-0.427149	1.25972	-0.355729	0.645644	-2.05075	-1.06558	0.187359	-1.15667	-1.54606	1.66497	-1.81976	2.79517	0.240427	-1.15625	-0.0836781	0.0797975	1.32973	-0.14643	-0.540021	-1.0141	-0.473465	0.613124	-0.450169	-1.41246
k__Viruses.o__Tymovirales.f__Betaflexiviridae.g__Carlavirus	0.774525	2.4412	4.05908	2.76998	2.38891	3.10117	2.13189	2.22835	1.82108	2.92798	2.32968	2.7027	1.81441	3.4119	2.10414	0.81027	2.9647	1.19531	0.503878	2.34763	2.54357	3.24942	2.91187	3.07384	3.22132	2.7983	1.52942	1.6691	1.68097	3.2893	2.86614	1.89801	2.81754	2.17372	2.40117	1.71844	2.64954	2.42222	2.426	2.61623	2.69206	3.28411	2.00061	2.45475	2.01793	2.95752	1.55445	3.05092	3.30893
k__Viruses.o__Nidovirales.f__Coronaviridae.g__Alphacoronavirus	-0.163543	2.66733	0.256628	-0.99162	0.0513185	1.32156	-0.188463	2.77077	0.151838	0.510036	2.51111	1.68884	1.9822	-0.478463	-0.359927	2.17999	1.87453	2.64222	0.223045	2.6811	0.331124	0.162279	-0.807677	1.21461	-0.733888	0.450879	0.575169	0.450025	1.55947	1.2226	-0.187552	1.2295	-0.153161	-0.745309	-0.337153	-0.94062	1.35127	3.60449	0.0115536	0.722076	1.03121	-0.114174	0.659324	2.50927	2.13209	0.404563	1.38804	0.427859	2.025
k__Viruses.o__Herpesvirales.f__Herpesviridae.g__Iltovirus	-0.749115	-0.125336	-0.344409	-1.30333	-0.419416	0.720522	-0.926228	-0.710867	-0.0232412	-0.0149219	-1.16065	1.20968	-0.529568	-1.0795	-0.839094	1.70925	-0.612636	-0.704556	-0.24769	-0.800537	-0.139611	-0.438757	-1.40871	2.9355	-1.33492	-0.150157	1.31763	-0.0291412	-0.92325	0.910888	-0.788589	0.485953	-0.328241	-0.926718	-1.12831	-1.13046	0.750233	0.539021	-0.779605	0.24291	-1.60242	-0.71521	0.180158	-0.283398	-0.714413	-0.196473	-1.40007	-0.173177	-0.751149
k__Viruses.f__Bromoviridae.g__Bromovirus	3.15142	2.18104	3.36465	2.62889	1.88696	1.87158	1.82839	1.5809	2.94385	2.15456	2.62621	2.28689	3.1789	2.73452	2.2656	3.24511	1.33439	2.98476	1.84456	3.01848	1.39624	2.89993	2.50316	0.916633	3.0556	1.0009	2.6324	1.99149	2.60635	1.43712	2.23694	1.88461	1.41646	2.35955	2.43538	2.87887	3.37522	1.93768	1.8002	1.70714	3.37006	2.1239	1.64439	2.37445	2.25227	0.106589	2.27503	1.89542	2.66209
k__Viruses.f__Bunyaviridae.g__Phlebovirus	-1.37147	1.58683	-0.924789	0.0848841	-1.02918	0.140141	-1.46514	0.677348	-1.00368	-0.640396	0.976816	0.600658	-1.49192	-1.65988	-1.44811	-1.22243	-1.51344	-1.67645	-0.857449	-1.73425	-0.74937	-1.01914	-1.98909	0.03319	-1.9153	-0.730538	-1.42835	-0.638162	0.444455	-2.34475	-1.36897	-0.165557	-1.30868	0.432119	-1.80744	-2.09281	0.169853	-0.112489	-1.45873	-0.366111	-0.21421	-1.29559	-0.428862	-0.893157	-1.29859	-0.776854	0.303301	-0.753558	-1.75599
k__Viruses.f__Closteroviridae.g__Closterovirus	-3.52246	-0.489059	-2.9534	-1.64205	-3.10507	-1.88847	-1.54439	-0.357713	-3.48062	-2.90343	-5.29137	-1.62055	-0.702508	-1.36656	-3.66932	-3.29833	-2.47234	-1.31396	-0.611412	-1.13926	-2.82526	-3.04775	-4.0177	-1.99542	-1.62198	-0.437217	-3.37477	-2.85937	-0.708956	-1.36274	-3.39758	-2.28444	-2.31169	-5.04254	-3.82886	-1.3034	-1.85875	-2.23137	-3.48015	-0.265389	-0.783607	-1.00227	-2.65007	-2.96905	-3.62269	-2.80546	-4.27973	-2.78217	-2.62979
k__Viruses.o__Caudovirales.f__Myoviridae.g__Viunalikevirus	-1.20083	-0.595054	-0.742549	-2.20829	-0.889134	0.322381	-1.39376	-1.61583	-0.976536	-0.451334	-1.91816	0.7321	0.807961	-1.47764	-1.31667	-1.08239	-1.53004	-1.72611	-0.717407	0.61643	-0.609328	-0.836898	-1.80685	0.21543	-1.73307	-0.548298	-1.4012	-0.50672	-1.98866	0.853923	-1.18673	-0.0386991	-1.28154	0.418672	0.942929	-2.11486	0.352093	0.014369	-1.03029	-0.234669	-2.50739	-1.11335	-0.297421	-0.753115	-1.14623	1.72731	-1.9148	-0.571318	0.539306
k__Viruses.o__Caudovirales.f__Siphoviridae.g__Phicbklikevirus	-0.219229	0.45814	0.199925	-0.311795	0.16406	1.26486	-0.316434	0.280669	-1.2918	0.532178	0.0379295	1.76316	0.471119	-0.535166	-0.285609	-0.0291979	0.431266	0.289323	0.335787	0.190999	0.443866	0.105576	-0.864379	1.1579	-0.790591	0.394176	-1.71647	0.524343	0.0265566	-0.419504	-0.244255	0.994706	0.725129	0.103961	-0.376934	-0.129774	1.29457	1.04777	-0.028228	0.796394	-0.610888	-0.170877	0.733643	0.300079	-0.143248	0.347861	-0.85339	0.371156	0.204806
k__Viruses.f__Fuselloviridae.g__Alphafusellovirus	-0.327463	0.318363	0.0569218	-0.545097	0.0242827	1.12185	-0.477767	0.0473676	-1.5401	0.400083	-0.185869	1.6309	0.248562	-0.678169	-0.417867	-0.168975	0.202505	0.0741919	0.196009	-0.0423027	0.304088	-0.0374271	-1.00738	1.0149	-0.933594	0.251173	-1.96477	0.392085	-0.176673	-0.652806	-0.387258	0.871542	0.476824	-0.126115	-0.510434	-0.35233	1.15156	0.92461	-0.161728	0.664136	-0.84419	-0.31388	0.601385	0.160301	-0.278574	0.204857	-0.978223	0.228153	-0.00865622
k__Viruses.f__Bunyaviridae.g__Orthobunyavirus	0.14931	0.542603	0.609876	-0.78888	0.248523	1.67481	0.0102209	2.12551	1.17919	0.935334	-0.523402	2.12289	-0.0561909	-0.125214	0.0741176	0.0552653	-0.13554	2.09361	0.42025	2.88384	0.528329	0.515527	-0.454428	1.56786	-0.380639	0.804128	0.754524	0.88407	-0.387515	2.27334	0.165696	1.50389	0.0261946	1.62332	-0.051229	2.51284	1.70452	1.55696	0.297477	1.15612	-1.08797	0.239074	1.09337	0.384542	0.158349	3.07974	-0.483994	0.781108	-0.173043
k__Viruses.o__Picornavirales.f__Picornaviridae.g__Sapelovirus	-3.72222	-0.951015	0.821207	-0.298645	-3.56702	0.120603	-1.81636	-0.106719	-1.20889	-0.209492	-0.147618	0.253917	-0.532801	0.0861164	-0.946858	-0.0598419	-1.10412	-1.14445	-3.3953	0.0177358	-0.96529	0.339835	-2.00863	-2.30828	-1.08685	0.0979206	-1.02163	0.393609	-1.27441	-0.0931967	-0.540511	1.0572	-0.832423	0.422524	-0.119409	-1.13369	0.150314	-0.268243	-1.53624	-3.03478	0.0857878	-0.467133	0.602908	-3.431	-0.413862	0.969143	-2.48763	-3.09502	-0.140222
k__Viruses.f__Mimiviridae.g__Cafeteriavirus	-2.13836	-1.48516	-1.64071	-2.21922	-1.77924	-0.575775	-2.31265	-0.778758	-0.328876	-1.47555	-2.48287	-0.2674	-0.778241	-2.3758	-2.31617	0.349429	-1.47768	0.325784	-1.60751	-0.337914	0.822493	-1.73505	-2.70501	-0.682726	-0.309293	-1.44645	0.293762	-1.50622	-0.742792	-1.47893	-2.08489	-0.944346	-0.633876	-0.527622	-2.83094	1.28383	-0.546064	-0.891278	-0.160309	-1.23417	-0.447924	-2.01151	-1.29692	-1.64322	-2.13933	-1.49277	-2.82053	-1.46947	-0.953043
k__Viruses.f__Potyviridae.g__Potyvirus	3.20956	2.14313	2.96836	2.43543	2.23608	1.96291	2.16427	3.71142	1.80823	3.22393	2.3332	2.82396	2.08101	3.19851	0.775186	2.81334	2.05645	1.98271	1.49027	3.10328	2.82074	2.87402	2.1556	1.85595	2.44351	1.94022	1.93996	0.737142	1.91486	1.67564	2.52418	2.46434	1.80809	2.62467	2.24016	1.94578	-0.32931	2.51741	1.81835	1.85719	3.11431	2.8491	2.71198	2.3721	2.73042	1.89391	2.07889	2.83474	2.47508
k__Viruses.o__Herpesvirales.f__Herpesviridae.g__Muromegalovirus	2.29915	2.97169	3.10723	3.59958	3.59515	4.17216	3.43009	2.68303	3.12926	3.66914	3.72368	1.03072	3.09554	3.84607	2.15187	-0.685571	2.73939	0.712952	2.84934	4.25048	2.10942	-0.157048	3.26531	3.21721	3.59064	0.131553	3.44904	3.49234	3.19262	2.92628	2.66305	2.69635	3.9238	3.45653	3.49627	3.31178	4.73238	3.59742	2.90156	2.38588	3.70575	1.88843	3.17112	4.28756	2.25063	3.78568	3.32816	3.80897	3.19293
k__Viruses.o__Picornavirales.f__Picornaviridae.g__Salivirus	0.500396	-0.0805347	-1.61012	-0.395465	-0.0697602	-2.86712	0.400903	1.16223	0.262005	0.988112	1.27438	-0.531742	-1.3198	-0.0232823	-0.510125	0.554118	-0.434177	0.663127	-1.12043	0.759406	0.210046	0.0610663	0.618358	0.195857	0.434989	-0.567871	0.29789	-0.00502717	0.417951	-0.251636	-0.288765	-3.42131	-0.890991	0.178203	-0.047017	0.401232	-0.515478	-0.198314	-0.855852	-0.650514	1.17991	-1.13292	-1.56126	0.317797	0.27961	-1.46218	-0.135572	-1.43889	-2.23329
k__Viruses.o__Caudovirales.f__Podoviridae.g__N4likevirus	-0.364495	0.333613	0.148764	-0.469317	0.0395328	1.21369	-0.48115	0.123147	0.703832	0.413227	-0.152245	1.58696	0.188557	-0.586327	-0.46181	-0.153725	0.197753	0.0500903	0.211259	0.0334771	0.319338	0.054415	-0.91554	1.10674	-0.841752	0.343015	-2.04276	0.348142	-0.190141	-0.577026	-0.295416	0.9122	0.398833	-0.126927	-0.460748	-0.412336	1.24341	0.965268	-0.112042	0.620193	-0.76841	-0.222038	0.557441	0.175551	-0.266839	0.296699	-0.986263	0.319995	0.0159395
k__Viruses.f__Retroviridae.g__Lentivirus	1.66079	2.21552	1.95008	0.309242	1.92144	3.01501	1.41985	0.901706	1.63422	2.32439	2.9271	3.54498	4.82426	3.53691	1.49621	1.72819	1.08873	3.22678	2.09317	0.812036	2.20125	1.85573	0.885771	2.90805	0.95956	2.14433	1.20956	2.30616	3.78516	3.37146	1.5059	2.82431	1.32923	0.732232	1.31942	2.84486	3.04472	2.87738	1.66813	2.57821	0.0101483	1.57927	2.51546	2.05746	1.55675	2.09801	0.891248	2.12131	3.22723
k__Viruses.o__Picornavirales.f__Secoviridae.g__Fabavirus	0.115284	-1.49782	1.63202	0.367283	-1.7919	-0.472974	-2.38002	0.959747	-1.00629	0.941159	-3.16292	-0.198223	-2.7738	0.0489332	0.92293	-1.98516	-0.582429	-0.702491	-1.62018	-0.508435	-1.5121	-1.63225	-0.28028	-0.579925	0.641505	-1.34365	-1.96147	0.884886	-0.222113	0.259574	0.339844	-0.987341	-2.6898	-3.13554	-2.29425	-3.37469	-0.443262	-0.934273	-1.94554	-1.16499	1.01161	-1.90871	-1.22774	-1.65589	-2.21949	-1.38997	0.286325	-1.36667	-0.738845
k__Viruses.f__Polydnaviridae.g__Bracovirus	5.75617	6.08159	6.43498	5.14042	6.2187	6.1214	5.94777	6.08095	5.99182	6.14403	6.54055	5.55595	5.78105	6.51868	5.66084	5.8185	5.89235	6.1586	5.44404	6.52433	5.12256	6.19584	6.15433	6.23542	6.32275	6.14227	6.35185	5.62041	6.07764	5.56	6.10833	5.64263	5.81051	4.86768	5.81985	6.02423	6.4388	5.36827	6.15816	5.22188	5.95696	6.15321	5.62243	5.77777	5.75797	5.7592	5.41448	6.22271	5.07175
k__Viruses.o__Herpesvirales.f__Herpesviridae.g__Rhadinovirus	7.83024	5.99171	5.59952	6.60467	5.69763	6.66445	5.19346	6.34914	5.43473	6.18399	3.83429	7.43474	6.81157	7.18635	7.7079	5.50437	4.14139	6.56074	5.86936	6.25947	5.97744	5.50517	4.53521	6.55749	4.609	5.79377	6.88453	6.19592	7.31201	3.32703	5.15534	6.73515	6.60366	7.15441	5.07248	7.58919	6.69416	6.78821	5.42118	6.46797	5.45758	5.22871	6.40522	5.83365	5.36354	5.74745	4.74915	5.77075	6.61412
k__Viruses.f__Luteoviridae.g__Polerovirus	-0.402493	0.208033	-0.0405433	-0.745632	-0.0860474	1.02439	-0.608222	-0.153168	-1.76483	0.316064	1.821	1.53098	0.0455711	-0.775634	-0.517788	-0.279306	-0.027479	-0.146003	0.0856792	-0.242838	0.193758	-0.134892	-1.10485	0.917436	-1.03106	0.153708	0.13243	0.292164	-0.384839	-0.853341	-0.484723	0.817655	0.252098	2.83041	-0.722421	-0.555321	1.0541	0.870723	-0.373715	0.564215	1.2772	-0.411345	0.501464	0.0499713	-0.345451	0.107392	-1.09535	0.130688	-0.165614
k__Viruses.f__Flaviviridae.g__Pestivirus	3.28732	3.94165	3.85586	2.18623	3.64757	4.92079	5.7196	5.10062	5.43781	4.13545	4.45267	5.26467	2.81471	3.12077	3.21589	3.45431	5.27207	6.71689	6.14122	5.01095	3.92737	3.76151	5.11349	4.81384	5.18727	4.05011	6.17753	6.34777	6.6738	2.07852	3.41168	4.64029	2.59675	4.75148	2.87379	4.53575	4.9505	4.69336	3.22249	4.2979	5.58758	5.80699	4.23515	3.78359	5.98353	4.0038	4.96656	4.02709	2.69248
k__Viruses.f__Poxviridae.g__Betaentomopoxvirus	-2.18735	-5.32471	-3.03439	-5.26776	-1.91835	-4.29138	-6.31019	-2.64782	-2.05925	-5.36099	-2.14524	-4.21512	-2.1316	-1.23342	-1.62004	-3.49012	-2.38603	-1.39715	-1.3596	-1.54654	-3.01705	-2.28074	-2.0283	-4.39833	-2.64639	-1.46162	-2.21861	-5.45394	-2.25386	-4.68359	-2.63057	-4.98565	-3.49268	-3.2872	-2.29134	-2.02832	-0.561232	-2.61066	-2.86017	-2.85997	-3.24493	-1.3348	-5.24464	-0.838913	-2.99422	-2.88645	-2.4137	-5.18508	-5.17528
k__Viruses.f__Geminiviridae.g__Begomovirus	-0.491131	0.158875	-0.087467	-0.824201	-0.135205	0.977463	-0.637217	-0.231737	-1.79221	0.23899	-0.572519	1.4729	-0.0441628	-0.822558	-0.575877	-0.328463	-0.0798627	-0.212487	0.0365221	-0.321407	0.144601	-0.181816	-1.15177	0.870512	-1.07798	0.106784	-2.21688	0.234075	-0.487998	-0.93191	-0.531647	0.715842	0.224714	-0.420317	-0.762369	-0.645055	1.00718	0.76891	-0.413663	0.506126	-1.12329	-0.458269	0.443375	0.0008141	-0.410659	0.0604686	-1.13019	0.0837643	-0.299072
k__Viruses.o__Mononegavirales.f__Nyamiviridae.g__Nyavirus	-4.06585	-1.18583	-3.61767	-3.59848	-3.80184	-2.55274	-1.89564	-2.35394	-2.77885	-3.36702	-2.41583	-2.15519	-1.3779	-4.35276	-4.20396	-3.99509	-4.20028	-2.16244	-3.63011	-1.29818	-3.52203	-3.71202	-2.36005	-2.65969	-4.60819	-1.10149	-3.61263	0.306433	-2.94157	-2.74095	-1.73992	-2.87155	-2.45791	-2.86536	-4.46115	-2.55197	-2.52303	-2.81848	-4.11244	-3.12196	-2.0231	-3.98847	-0.86278	-3.66582	-4.15231	-3.46974	-4.8013	-3.44644	-2.47845
k__Viruses.f__Retroviridae.g__Betaretrovirus	2.13469	2.47701	2.49819	1.54652	2.18293	3.56312	1.82034	2.13898	0.617904	2.61133	4.93756	3.92391	2.19192	1.7631	1.87514	1.98967	2.37994	4.4386	2.35465	2.04931	2.46273	2.40384	1.43388	3.45617	1.50767	2.69244	0.193237	2.68509	1.9834	1.43881	2.05401	3.15033	2.63483	4.8528	1.79272	1.59103	3.59283	3.20339	2.14143	2.95715	3.56935	2.12739	2.89439	2.31894	4.5146	2.64612	1.41391	2.66942	4.2424
k__Viruses.f__Microviridae.g__Microvirus	-1.26715	-0.753216	-1.12558	-1.62895	-1.0473	-0.0606486	-1.38571	-1.03648	-2.37008	-0.548322	-1.55835	0.779008	-0.504685	-1.86067	-1.26976	-1.24055	-0.556947	-0.626235	-0.87557	-1.12615	-0.76749	-1.21993	-2.18988	-0.1676	-2.11609	-0.931328	-2.79475	-0.459811	-0.456211	-1.73666	-1.56976	0.273958	-0.353152	-1.09904	-1.98156	-1.10558	-0.030937	0.327026	-1.63286	-0.18776	-1.92804	-1.49638	-0.250512	-0.911278	-1.23462	-0.977643	-1.7773	-0.954348	-0.507591
k__Viruses.o__Caudovirales.f__Siphoviridae.g__Andromedalikevirus	-0.699818	-0.0440558	-0.21666	-0.97211	-0.338136	0.848271	-0.868588	-0.379646	1.00757	-0.00725166	-0.930075	1.22912	-0.306654	-0.95175	-0.819651	-0.531394	-0.301654	-0.455603	-0.166409	-0.469317	-0.0583301	-0.311008	-1.28096	0.74132	-1.20718	-0.0224083	-0.265091	-0.00969902	-0.745748	-1.07982	-0.66084	0.460515	-0.145424	-0.641966	1.22072	-0.907547	0.877982	0.513583	-0.752502	0.262352	-1.2712	-0.587461	0.1996	-0.202117	-0.658222	-0.068724	-1.35459	-0.0454283	-0.573116
k__Viruses.o__Picornavirales.f__Picornaviridae.g__Aphthovirus	-0.30659	0.355437	0.114845	-0.443921	0.0613572	1.17978	-0.455005	0.148544	-1.47436	0.38741	-0.131387	1.64581	0.306724	1.70168	-0.402958	-0.131901	0.268622	0.129084	0.233084	0.0588733	0.341163	0.0204962	1.37247	1.07282	-0.875671	0.309096	-1.89903	0.406994	-0.150124	-0.55163	-0.329335	0.865248	0.542569	-0.0457876	1.82272	-0.294168	1.20949	0.918316	-0.150498	0.679045	-0.743014	2.06597	0.616294	0.197376	-0.244078	0.262781	-0.966584	0.286076	0.0283026
k__Viruses.f__Iridoviridae.g__Lymphocystivirus	-0.68659	-0.0224295	-0.234185	0.671127	-0.316509	0.830745	-0.819573	2.11159	-0.544062	0.0442193	0.91456	1.23481	-0.962132	-0.969276	-0.813964	-0.509768	-0.970221	1.2104	-0.144783	-1.14801	-0.0367038	-0.328534	1.87144	0.723794	1.09723	-0.0399339	-0.120732	-0.00401157	1.78089	-1.75851	-0.678365	0.611131	-0.849061	-1.2815	-0.917336	1.6069	0.860457	0.6642	-0.568629	0.268039	-1.94989	-0.604987	0.205288	-0.180491	-0.668268	-0.0862497	-1.34935	-0.0629539	-1.08366
k__Viruses.f__Caliciviridae.g__Vesivirus	-0.609299	-0.111221	2.15539	-0.888056	-0.405301	0.898396	1.29956	-0.295592	0.049352	2.35204	-0.618692	1.20536	-0.296481	1.4203	-0.843407	-0.598559	-0.221907	-0.485624	-0.233574	-0.385262	-0.125495	-0.260883	1.09109	0.791445	1.16488	2.34964	-0.375315	-0.0334549	-0.744748	-0.995765	-0.610714	0.442407	-0.255647	-0.675201	-0.823754	1.42456	0.928108	0.495475	-0.475048	0.238596	-1.18715	-0.537336	0.175844	-0.269282	-0.75084	-0.0185989	1.75139	0.00469689	1.76463
k__Viruses.o__Mononegavirales.f__Paramyxoviridae.g__Rubulavirus	0.55987	1.29112	1.04119	0.466046	0.99704	2.10612	0.527148	1.05851	-0.683724	1.36185	0.849994	2.5962	1.24073	0.306101	0.547431	0.803782	1.10771	1.04074	1.16877	0.96884	1.27685	0.946843	-0.0231127	1.99917	0.0506759	1.23544	-1.10839	1.35738	0.829002	0.358337	0.597012	1.8309	1.3332	0.873516	0.498555	0.639841	2.13583	1.88397	0.847262	1.62943	0.166953	0.67039	1.56668	1.13306	0.699975	1.18913	-0.0385524	1.21242	0.977577
k__Viruses.o__Caudovirales.f__Myoviridae.g__Twortlikevirus	-0.439774	0.217989	0.00809036	-0.656526	-0.0760915	1.07302	-0.622131	-0.064062	-1.70386	0.238435	-0.308468	1.50322	0.0582772	-0.727	-0.545554	-0.26935	0.034372	-0.11089	0.0956351	-0.153732	0.203714	-0.0862585	-1.05621	0.96607	-0.982425	0.202342	-2.12853	0.264398	-0.348404	-0.764236	-0.43609	0.778276	0.31307	-0.289087	-0.570435	2.62731	1.10273	0.831344	-0.221729	0.536449	-0.95562	-0.362712	0.473698	0.0599271	-0.377645	0.156026	-1.10071	0.179322	-0.164521
k__Viruses.g__Emaravirus	-3.14624	-2.89945	-3.44746	-4.97802	-4.57204	-5.55245	-3.33357	-3.19652	-5.10427	-3.22677	-3.05756	-5.26111	-3.83648	-5.03055	-3.60945	-3.91731	-3.3637	-4.69907	-4.40032	-5.03162	-4.29224	-3.01129	-2.82371	-2.48948	-2.5635	-2.72269	-5.09504	-2.41247	-2.47781	-4.8716	-3.36112	-3.74209	-5.75031	-5.05452	-5.19688	-3.17109	-3.20081	-3.68902	-7.17011	-1.83557	-3.51158	-3.28775	-6.29063	-3.05751	-7.48182	-6.46945	-4.82294	-3.27623	-4.3023
k__Viruses.f__Astroviridae.g__Avastrovirus	0.950491	-0.270762	0.103892	1.25051	1.20069	-1.15311	1.23904	1.65656	0.364332	1.22837	0.959245	-1.26915	1.23267	1.69073	1.72648	1.00743	0.00369424	1.25334	-2.71504	1.75331	1.09348	0.00954273	-0.112416	1.06187	1.18377	0.298143	0.148612	-0.186037	1.02469	1.71312	-2.66222	1.17787	0.75833	1.0334	-0.182908	1.50171	-1.12339	0.382944	0.165798	0.934011	2.56524	1.49862	1.40177	-0.428823	0.363129	1.09982	-0.482359	1.12312	2.08466
k__Viruses.o__Picornavirales.f__Secoviridae.g__Cheravirus	-0.783898	-0.128434	-0.341064	1.61804	-0.422514	0.723867	-0.871206	1.36251	-0.32408	0.00908662	0.855012	1.17049	1.50128	1.24577	-0.878281	-0.615772	1.45852	-0.968488	-0.250787	1.27284	-0.142708	-0.435413	0.91656	0.616915	-1.33158	-0.146812	1.01679	-0.0683284	1.05059	-1.65959	-0.785244	0.532726	-0.629079	-1.18171	-1.18268	-1.42154	0.753578	0.585794	-0.833977	0.203723	-1.85097	-0.711866	0.140971	-0.286495	-0.688816	-0.193128	0.909823	-0.169832	-0.956271
k__Viruses.o__Ligamenvirales.f__Rudiviridae.g__Rudivirus	0.162619	0.827115	0.60124	-0.757596	0.533035	1.66617	0.0379037	-0.165132	1.29863	0.900079	1.60857	2.1283	-0.0108577	-0.133851	0.0795306	0.339776	0.00041529	2.10289	0.704761	2.06713	0.81284	0.506891	-0.463064	1.55922	-0.389275	0.795492	1.7915	0.889483	1.92168	-0.865306	0.15706	1.36381	0.145633	-0.374181	-0.281102	-0.61175	1.69588	1.41688	0.0676046	1.16153	1.26524	0.230438	1.09878	0.669053	0.20971	0.749176	-0.514633	0.772472	-0.273208
k__Viruses.o__Herpesvirales.f__Herpesviridae.g__Varicellovirus	0.759354	0.979706	0.897164	0.45278	-1.07991	1.57507	1.37909	0.101828	0.217653	0.684689	0.708234	1.31149	0.0609077	1.43216	1.13719	0.797222	0.827309	0.296143	-0.908182	0.179614	1.27029	-0.114723	1.47332	0.937605	0.863579	1.86193	-0.0798219	0.603189	0.241399	-0.280864	1.40991	-0.0215468	1.01219	0.202813	0.485445	0.695035	1.60478	1.41003	1.48623	1.26226	0.44529	1.48329	0.281974	1.77858	1.29535	1.0451	1.66355	1.06839	1.19519
k__Viruses.f__Polyomaviridae.g__Polyomavirus	1.69736	1.85006	2.07775	2.04013	2.30379	0.584683	0.675908	1.7846	1.43126	1.96016	0.948452	2.43566	1.15389	2.21465	1.77735	2.55366	1.22911	1.65098	1.49164	2.61246	1.83578	2.08837	1.88544	1.95166	2.45734	2.15879	1.52187	0.631248	1.94537	1.20728	2.31504	2.06066	0.626695	1.35805	1.70889	2.11431	1.14491	2.11373	1.45402	2.28181	2.27155	2.38842	2.21906	1.32163	1.95449	1.54216	1.50336	2.35395	1.83091
k__Viruses.o__Herpesvirales.f__Alloherpesviridae.g__Batrachovirus	-3.09562	0.743837	-2.55887	-4.07635	-2.72017	-1.49394	-3.12695	-1.4135	-0.901795	-2.48615	-1.05818	-1.27302	-0.400894	-0.124036	-0.99986	-2.91343	-1.89772	-1.17493	-0.226513	0.0352539	-2.44036	-2.65322	-3.62317	-1.60089	0.151054	-2.36462	-0.443595	0.65809	-0.605304	-3.33606	-3.00305	0.519706	-1.00919	-6.10795	-3.18975	-0.153789	-1.46423	-1.74915	-0.519116	0.0821436	-3.52745	-2.92967	0.0193922	-2.58415	-3.15759	-0.0890066	-3.63381	0.782286	-2.21937
k__Viruses.o__Picornavirales.f__Picornaviridae.g__Enterovirus	0.841177	0.609063	0.56653	-2.25634	-2.00694	-0.690468	0.441711	0.658048	1.04775	0.620811	0.92447	-0.473481	0.567177	0.679436	-0.200325	1.50024	-1.71306	-2.02857	-1.83522	-1.75355	-1.72714	-1.84975	-0.497775	-0.797419	-2.74591	-1.56115	0.974556	0.609627	0.042399	-2.36405	-2.19958	-1.27763	0.528626	0.265658	0.498832	0.814281	-0.660756	-1.22456	-2.32239	0.881678	0.614487	0.195728	-1.503	-1.87093	-2.54479	-1.60746	1.21026	-1.58417	0.265173
k__Viruses.o__Picornavirales.f__Secoviridae.g__Waikavirus	-0.913219	-2.7785	-2.71397	-3.29415	-3.07258	-0.270528	-1.67992	-3.54968	-2.65226	-0.504229	-2.00499	-0.237669	-1.50275	-1.12713	-2.28644	-1.88733	-2.41505	-2.66376	-2.90086	-2.26084	-1.94478	-1.42981	-1.24222	-1.75599	-1.93895	-1.67172	-3.07693	-0.132534	-2.27492	-2.48432	-2.31015	-1.16065	-1.90542	-4.04914	-2.72579	-2.35519	-0.771331	0.236376	-2.37709	-1.20444	-2.37085	-1.31924	-0.880166	-0.614638	-2.30586	-4.88796	-2.89001	-2.54274	-2.47998
k__Viruses.o__Caudovirales.f__Myoviridae.g__T4likevirus	-0.174833	0.506629	-0.0222034	-1.03466	0.212549	1.04273	1.89149	-0.4422	-1.82076	0.721763	-0.322099	1.89419	0.101403	-0.757294	-0.154584	0.0192906	-0.0351439	-0.174507	0.384275	-0.53187	0.492354	-0.116552	-1.08651	0.935776	-1.01272	0.172048	-2.24543	0.655368	-0.605952	-1.14237	-0.466383	1.10686	0.196167	1.97364	-0.236222	-0.499489	1.07244	1.15993	0.112484	0.927419	0.988171	-0.393005	0.864668	0.348567	-0.869935	0.125732	-0.816481	0.149028	-0.183779
k__Viruses.f__Poxviridae.g__Yatapoxvirus	0.26317	-0.517742	-4.42892	-0.987192	-4.51226	-3.36399	-1.77979	-0.896126	-3.04925	-1.7818	-2.53447	-2.9904	-2.2392	-1.99409	-1.86925	-1.00508	-2.52927	-4.02253	-2.01861	-2.86027	-4.23246	-2.20134	-1.79279	0.229497	-1.33198	-4.23467	-2.48663	-1.90729	-1.28477	-0.643918	-4.8731	-3.56578	-0.598428	-5.06517	-2.85707	-3.61061	-1.01235	-3.51271	-2.50836	-0.787246	-4.35403	-2.4778	-4.01992	-2.05432	-2.45909	0.111331	-1.81999	-1.93576	-7.17041
k__Viruses.f__Adenoviridae.g__Mastadenovirus	-0.0969169	0.548761	-1.92939	-1.41324	-2.06725	-0.864456	-2.61889	-0.264379	-2.96383	-1.67785	-1.56648	-0.474381	-0.433701	-2.66448	-2.52315	-2.2605	-1.17833	-0.185633	-1.89552	0.211548	-1.78744	-2.02373	-0.671762	-0.971407	-2.9199	-1.73513	-3.3885	-1.7132	-1.27085	-0.116556	-2.37357	-1.10379	-2.32542	-1.4865	-2.62219	-0.382516	-0.834744	-1.05072	-2.27348	-1.44115	-0.442241	-2.30019	-1.5039	0.3907	-2.28525	-1.78145	-0.804807	-1.75815	-0.560962
k__Viruses.o__Herpesvirales.f__Herpesviridae.g__Cytomegalovirus	9.01358	8.77917	7.5363	8.08988	8.48509	4.90079	8.98627	8.07725	8.43029	7.24219	9.04856	8.44272	8.16335	8.59262	8.26842	8.64331	8.83089	8.06714	8.65682	8.57806	8.29924	7.44195	8.49947	8.8813	8.77608	9.38766	8.8403	8.12144	8.37163	8.29461	9.00639	7.08964	9.23687	8.33275	9.06318	8.4463	8.10042	8.90824	8.33913	9.16401	8.77434	8.32303	8.33074	8.62111	8.60724	8.37611	8.61929	7.70753	8.40057
k__Viruses.o__Picornavirales.f__Picornaviridae.g__Kobuvirus	1.01619	0.557968	0.998863	-1.33806	-0.42799	-0.00659634	-1.48984	-0.745599	0.200331	1.00356	-0.325387	0.690195	-0.287124	1.08091	-1.35858	1.17017	0.656646	-2.37197	-0.256263	0.852787	-1.5267	-0.317879	0.899793	-2.43548	0.259886	1.65878	-0.360219	0.673768	0.955775	0.428697	-0.66771	-2.87986	0.599508	-0.703879	-0.388977	0.382073	-2.29881	0.873645	-0.732148	-3.4465	-0.719618	-0.594332	-1.18732	-0.291971	-0.170271	-0.0755942	-0.37582	1.17009	-0.572136
k__Viruses.o__Herpesvirales.f__Herpesviridae.g__Roseolovirus	1.74256	2.02017	1.58547	1.60132	1.37729	0.740198	1.96131	1.77981	1.20686	1.64201	2.22268	1.21399	2.26057	2.21662	1.96003	1.87591	2.15977	2.51142	2.79239	1.89716	1.26246	1.2621	2.23276	1.79763	2.13511	2.26893	1.81162	1.98606	1.97623	1.88516	2.37873	0.940176	2.46283	1.91214	2.20546	2.51171	0.956323	1.33428	2.9547	1.31135	2.62222	2.12596	2.4347	1.69823	2.43172	0.89596	2.35494	2.72323	1.41506
k__Viruses.f__Iridoviridae.g__Ranavirus	1.03235	-0.579927	2.45202	0.350845	-0.874007	0.34703	-1.35318	-0.822225	0.7804	-0.425093	1.25492	3.06884	1.34019	1.71693	2.39858	2.10266	2.07336	2.16956	-0.702281	0.466616	1.72773	-0.812249	1.91823	0.240079	1.46151	-0.523649	1.80772	-0.491906	1.47658	0.799529	2.00784	2.39242	0.769848	0.64636	-1.2968	0.739297	0.376741	2.44549	-0.948096	-0.219855	1.32184	1.23323	2.03932	-0.737988	-1.19821	2.59996	2.56861	-0.546669	-0.056476
k__Viruses.f__Closteroviridae.g__Ampelovirus	1.96898	0.357298	0.114807	-0.901185	0.0632181	1.17974	1.84083	-0.308721	1.69373	0.326918	-0.568311	1.60634	-0.189977	-0.620284	-0.442433	-0.13004	-0.182559	1.94878	0.234945	-0.398391	0.343024	0.0204581	-0.949497	1.07279	-0.875709	0.309058	0.738552	0.36752	-0.627805	-1.00889	-0.329373	0.839756	0.0102228	-0.501153	-0.478902	1.53106	1.20945	0.892824	-0.130196	0.63957	-1.20028	-0.255995	0.576819	0.199237	-0.305565	0.262743	1.31033	0.286038	-0.454417
k__Viruses.o__Caudovirales.f__Siphoviridae.g__Phietalikevirus	-0.161918	0.497635	0.222237	-0.261028	0.203555	1.28717	-0.283367	0.331437	-1.23109	0.585775	0.0934788	1.79584	0.53225	-0.512854	-0.252934	0.0102964	0.49359	0.356949	0.375281	0.241766	0.48336	0.127888	-0.842068	1.18022	-0.768279	0.416488	-1.65576	0.557019	0.0996307	-0.368737	-0.221943	1.0653	0.785834	0.171911	-0.349841	-0.0686423	1.31688	1.11836	-0.00113453	0.82907	-0.560121	-0.148565	0.766318	0.339573	-0.0969917	0.370172	-0.814221	0.393468	0.303852
k__Viruses.f__Orthomyxoviridae.g__Isavirus	0.48396	-1.02554	1.2563	-2.08228	-1.31962	-0.000696416	0.366511	-1.48981	-0.31651	-1.06589	-1.90813	0.21587	-1.5811	-1.80072	-1.8329	-1.51288	0.93217	-1.75732	1.17403	-1.57948	-1.03982	-1.15998	0.191997	2.21428	0.265786	-0.871375	0.176361	-1.02295	0.298209	0.131941	-1.50981	-0.515116	-1.46951	0.437274	0.503864	0.987928	0.0290152	-0.462048	-1.46936	-0.750898	-0.0594427	-1.43643	-0.81365	-1.18361	0.537937	1.40424	-0.0731792	-0.894395	-1.80995
k__Viruses.f__Poxviridae.g__Orthopoxvirus	-0.538056	-1.26502	-2.93808	-3.52345	-5.64656	-4.19508	-1.53863	-2.64858	-1.67325	-1.59374	-1.20299	-4.14619	-2.05956	-2.82518	-3.02504	0.500027	-3.03619	-1.13522	-1.7744	-1.57189	-5.36676	-1.65392	-1.932	-1.13211	-2.16306	-1.89583	-1.79611	-5.38501	-0.656383	-3.98263	-1.61673	-2.67979	-2.04366	-3.62344	-2.48763	-1.43806	-4.16537	-2.62672	-0.794966	-2.79103	-2.43208	-2.46089	-5.17571	-1.81011	-2.42117	-1.02461	-3.58147	-2.76685	-4.36047
k__Viruses.f__Papillomaviridae.g__Gammapapillomavirus	-0.275217	0.377493	0.106224	-0.604158	0.0834133	1.17115	-0.385357	-0.0116935	-1.60382	0.451991	-0.234386	1.66363	0.172924	-0.628866	-0.385142	-0.109845	2.37629	-0.0119615	0.25514	-0.101364	0.363219	0.0118755	-0.95808	1.0642	-0.884291	0.300476	0.293437	0.42481	-0.239079	-0.711867	-0.337956	0.943236	0.413105	2.14658	-0.450588	-0.427969	1.20087	0.996305	-0.101882	0.696861	-0.903251	-0.264577	0.63411	0.219432	-0.226862	0.25416	-0.956013	0.277456	2.2766
k__Viruses.f__Phycodnaviridae.g__Prymnesiovirus	7.23782	6.74681	6.11316	6.58248	7.01161	5.73752	6.18706	6.21186	5.54785	5.5998	6.69382	4.57294	6.04759	7.07656	5.37661	7.31277	6.31538	6.68456	5.70001	6.49406	3.89382	5.0439	6.54688	5.32571	6.54714	5.96637	5.85404	6.82241	6.61868	6.27058	5.4508	4.60271	6.1295	6.5395	5.26826	6.61083	5.46237	5.34765	6.51967	5.0801	6.81564	5.8402	5.58295	6.45898	6.18804	6.15612	6.04538	7.46273	6.25071
k__Viruses.f__Bunyaviridae.g__Hantavirus	-0.951831	-0.321791	-0.500384	-1.53075	-0.615871	0.564547	-1.16515	-0.938289	-0.345244	-0.244336	-1.20929	0.989868	-0.820825	-1.23547	-1.0589	-0.809129	-0.830667	-1.01823	-0.444144	-1.02796	-0.336065	-0.594733	-1.56469	0.457596	-1.4909	-0.306132	0.608601	-0.248951	1.10701	-1.63846	-0.944564	0.25258	-0.650243	-1.19462	-1.10551	-1.42172	0.594258	0.305648	-0.756799	0.0230994	-1.82985	-0.871186	-0.0396521	-0.479852	-0.937173	-0.352448	-1.6423	-0.329152	-1.05597
k__Viruses.o__Picornavirales.f__Picornaviridae.g__Senecavirus	-3.10006	-2.30936	-2.18398	1.28068	0.566481	1.20288	-0.879721	1.056	-1.35083	0.117044	-1.93588	-1.10627	1.01246	0.781371	0.0148834	-0.474774	-0.32939	0.0868199	-2.43172	-0.256058	-0.00170988	0.0436009	-0.926354	2.47444	-0.00456896	-1.98973	-1.30983	-2.34509	-1.06623	1.32107	-2.62816	-1.64504	1.13176	1.46093	0.952721	-0.531845	1.23259	0.72996	0.996573	1.09689	1.88065	1.14566	2.25653	-2.46743	0.593287	2.05142	-0.740353	0.309181	0.975841
k__Viruses.o__Caudovirales.f__Siphoviridae.g__L5likevirus	-2.73912	-2.06779	-2.28264	-0.645579	-2.36187	-1.21771	-2.63867	-4.44543	-0.461385	-2.00567	-2.22857	-0.79899	0.709824	-3.01773	-2.84776	-2.55512	-4.21614	-4.40789	-2.19014	-4.5351	-2.08206	-2.37699	-3.34694	-1.32466	-3.27316	-2.08839	-0.999262	-2.03781	0.0406097	-0.50175	-2.72682	-1.44741	-4.17238	-0.965063	-2.72183	-2.61353	-1.188	-1.39434	-2.37312	-1.76576	-0.292596	-0.331513	-1.82851	-2.22585	-0.208631	-2.1347	-3.30707	-2.11141	-0.393381
k__Viruses.o__Picornavirales.f__Dicistroviridae.g__Cripavirus	-1.41494	-0.87722	-0.945483	0.539921	-1.1713	0.119447	-1.81091	-1.18954	1.68789	1.52362	1.83419	0.447686	-1.16916	0.641354	-1.60109	0.95737	0.957986	0.922501	-0.999573	1.89071	-0.891494	-1.03983	0.312141	0.0124961	2.15146	1.5707	1.47735	1.53079	0.636324	0.432211	-1.38966	1.94295	-0.939036	0.765725	0.365622	1.39987	2.47109	-0.325911	0.714328	-0.519083	0.240827	1.00564	-0.581834	-1.03528	-1.47304	1.52438	1.4831	-0.774252	1.67624
k__Viruses.o__Caudovirales.f__Siphoviridae.g__Tunalikevirus	1.40581	2.05312	1.88813	1.2327	1.75904	2.95306	1.29299	1.82516	0.205084	2.17503	1.40634	3.33677	1.90101	1.15304	1.28799	1.56578	1.71886	1.81639	1.93076	1.73549	2.03884	1.79378	0.823826	2.84611	0.897614	2.08238	-0.219583	2.09795	1.6498	1.12499	1.44395	2.72142	2.22201	1.55523	1.13519	1.30012	2.98277	2.77449	1.48389	2.37	0.933605	1.51733	2.30725	1.89505	1.52413	2.03607	0.817386	2.05936	1.78781
k__Viruses.f__Hytrosaviridae.g__Muscavirus	-4.46374	-3.45373	-4.23002	-4.58841	-5.12632	-2.24755	-4.17465	-5.12884	-5.87647	-3.40843	-5.08398	-5.82581	-5.14568	-3.49118	-4.17415	-5.31958	-4.42123	-4.98896	-7.27653	-5.43669	-3.99852	-4.32437	-3.82039	-6.44196	-3.99814	-7.20569	-5.73841	-3.89471	-4.66062	-4.60662	-4.6742	-3.49171	-3.57245	-4.3827	-4.42266	-5.17146	-6.3053	-4.28664	-5.45247	-4.47065	-4.20224	-5.44882	-3.68541	-4.14231	-4.58558	-3.55157	-5.34159	-3.52827	-4.37983
k__Viruses.f__Bromoviridae.g__Oleavirus	-0.755358	-0.110933	-0.297435	-1.39181	-0.405013	0.767495	-0.948218	1.52258	-2.39988	-0.109735	-1.0931	1.1991	-0.675603	-1.03253	-0.849674	-0.598271	-0.731073	-0.878821	-0.233286	-0.889018	-0.125207	-0.391784	-1.36174	0.660544	-1.28795	-0.103184	-2.82455	-0.0397219	-1.13603	0.822407	-0.741615	0.400232	-0.382952	-1.04777	-0.925307	-1.2765	0.797207	0.453301	-0.576601	0.232329	-1.69091	-0.668237	0.169577	-0.268994	-0.709399	-0.1495	-1.43888	-0.126204	-0.972324
k__Viruses.f__Closteroviridae.g__Crinivirus	-6.31188	-2.58222	-3.66512	-4.94581	-3.7243	-2.60019	-6.21266	-4.40353	-7.451	-5.669	-4.67802	-2.12073	-3.91255	-6.72214	-6.49143	-3.91756	-10.8261	-4.6336	-5.8745	-4.17383	-2.5965	-6.0814	-7.05136	-5.02907	-4.65564	-3.47087	-6.89336	-2.51155	-4.47602	-5.44815	-6.43123	-4.99046	-4.13341	-4.20456	-6.64584	-5.31315	-4.89241	-4.93739	-6.29714	-5.40943	-4.78435	-6.35785	-5.47218	-5.91021	-6.25899	-3.51719	-6.99807	-5.81582	-4.83097
k__Viruses.f__Papillomaviridae.g__Lambdapapillomavirus	0.240919	0.0731113	0.0355637	-4.0675	-0.220969	-1.22143	0.641349	-1.15311	-0.851534	1.0272	-1.18671	-0.96109	-3.52255	0.14847	-0.687934	-2.73616	-3.69315	-0.611553	-2.37117	-0.394784	-2.26309	-2.38071	-3.35067	1.84154	-0.954952	0.229815	-1.2762	0.122019	-0.0512262	-4.17521	-0.408616	-1.95572	0.221978	-0.70249	0.198362	-0.95352	-1.19172	1.26727	-3.15337	-1.92786	-0.666157	0.512759	-1.99061	-2.40688	0.215607	0.183499	-3.65477	-2.11513	-1.69311
k__Viruses.f__Papillomaviridae.g__Alphapapillomavirus	-0.745095	2.99879	2.78307	1.63196	0.38278	1.52607	2.2034	1.30688	2.87953	0.228112	4.13897	1.61666	1.08961	2.04798	-0.432115	0.189522	0.806594	1.7703	0.554506	2.90527	0.662586	0.36679	-0.603165	1.41912	1.79255	0.65539	3.69652	0.377838	3.09929	1.8291	2.33889	1.18021	2.1875	0.239684	3.42008	1.96265	1.55578	3.55521	0.068345	2.97182	2.10338	0.0903369	2.90907	0.518798	-0.594227	0.609074	-1.05495	2.9543	-2.01461
k__Viruses.f__Partitiviridae.g__Alphapartitivirus	0.810363	1.01578	1.50371	1.66469	0.981758	0.485224	0.878809	1.68065	-0.0474611	0.333034	0.633489	0.894503	0.682537	1.94394	0.569521	0.378412	0.23658	0.580299	1.15349	1.32491	0.592389	1.64787	0.974899	0.843937	0.57662	1.41205	-0.0672608	-0.179257	0.842616	1.57049	1.05953	0.217168	0.321133	1.28189	0.520166	1.14577	0.210081	1.02696	0.591019	-0.0722656	2.1201	1.57604	1.08738	0.857714	0.644533	0.385365	0.167514	1.6086	1.23906
k__Viruses.f__Mimiviridae.g__Mimivirus	0.194029	-1.45889	-1.67671	-1.86319	-1.75297	-0.611779	-2.49855	-3.59265	-5.37167	-1.45844	-1.10103	-0.211997	-1.1788	-2.4118	-2.26077	-1.94622	-1.0304	0.695514	-1.58124	-1.3604	0.848767	-1.77106	-2.74101	-0.71873	-2.66723	-1.48246	-0.586885	-1.45082	-0.936999	-4.29283	-2.12089	-1.16133	0.345697	-1.48783	-0.367203	0.290695	-0.582067	-1.10826	-2.34042	-1.17877	-2.16228	-2.04751	-1.24152	-1.61695	-2.36097	-1.52877	-2.84283	-1.50548	-1.62599
k__Viruses.o__Herpesvirales.f__Malacoherpesviridae.g__Ostreavirus	-2.05079	-1.32445	-1.47068	-1.90212	-1.61853	-0.405745	-2.0637	-1.30965	-0.558239	-1.18441	0.276447	0.050999	-0.312769	-2.20577	-1.99777	-1.81179	-3.53467	-0.016169	-1.4468	-0.0208101	2.36172	-1.56502	-2.53498	-0.512696	-2.46119	-1.27642	-3.51896	1.13411	-3.886	0.712641	-1.91486	-0.836661	0.301148	0.723581	0.337698	0.00387686	-0.376033	-0.783593	-1.63552	-0.91577	0.334844	-1.84148	1.34341	-1.48251	-1.88398	-1.32274	-2.61767	-1.29944	0.219253
k__Viruses.o__Tymovirales.f__Alphaflexiviridae.g__Potexvirus	1.00679	-1.59422	2.25394	0.631209	0.433625	-0.381571	-0.34389	-0.154838	-0.572963	1.69423	0.47485	-0.220123	-0.301248	-2.18159	0.0530335	0.240367	-0.506963	0.770182	0.605352	1.52103	1.56143	0.781078	-0.188878	-0.488522	1.26342	-1.25225	-0.345553	0.862986	1.94242	0.910523	-1.89068	-0.816478	-0.626423	1.02805	1.171	1.16825	-0.351859	-0.76341	0.14119	1.13504	1.48966	1.35262	2.4508	0.569644	-0.00561501	-1.29857	-0.640034	2.42517	0.983052
k__Viruses.o__Caudovirales.f__Siphoviridae.g__Sfi21dtunalikevirus	0.185631	0.762504	0.612592	-0.0267389	0.468424	1.67752	0.106221	0.565725	1.27481	0.885378	0.089054	2.10054	0.680887	-0.122499	0.0517693	0.275166	0.684122	0.533071	0.640151	0.476055	0.74823	0.518243	-0.451713	1.57057	-0.377924	0.806843	0.850139	0.861722	0.364992	-0.134448	0.168412	1.34369	0.969807	0.280715	-0.198199	0.0799945	1.70723	1.39676	0.150507	1.13377	-0.325833	0.24179	1.07102	0.604443	0.251033	0.760527	-0.482032	0.783823	0.426179
k__Viruses.f__Retroviridae.g__Gammaretrovirus	10.8367	9.0954	9.02975	6.8553	8.80132	10.0947	11.6633	7.44776	10.0534	9.23624	10.0215	10.3172	9.68432	8.29466	8.2684	8.60807	7.17821	11.3532	11.295	11.0585	9.08113	8.93541	7.96545	9.98773	8.03924	9.22401	9.62875	9.07835	10.9275	9.91751	8.58557	9.87707	7.42649	7.07849	8.09944	9.93142	10.1244	9.93014	8.44815	9.3504	9.72613	8.65895	9.28765	8.93734	11.1243	9.17769	10.1077	9.20099	10.5944
k__Viruses.f__Circoviridae.g__Circovirus	-2.42062	0.274367	-0.255659	-0.607604	-1.01078	-1.034	-0.845946	-0.943194	-2.53589	-2.59356	-1.32336	-0.373267	-1.16497	0.0897398	-0.163886	-3.84345	-0.866532	-1.00912	-4.00898	-0.0540003	-1.57897	0.638118	-0.380336	-0.184023	-0.518701	-0.159255	-4.83833	-0.799172	-0.325253	-0.311921	0.770303	-0.100256	0.254728	-1.79504	-1.08647	-0.788315	-0.447898	-1.02756	0.187386	1.21206	-0.0358972	0.313166	-1.40279	0.40744	-0.855264	0.301389	-0.181225	-0.970771	-0.583777
k__Viruses.o__Tymovirales.f__Betaflexiviridae.g__Foveavirus	-0.174716	0.477373	0.205291	-0.29438	0.183293	1.27022	-0.315213	0.298084	-1.27205	0.565284	0.0521276	1.77837	0.498373	-0.5298	-0.270403	-0.00996546	0.451802	0.316503	0.355019	0.208413	0.463098	0.110942	-0.859013	1.16327	-0.785225	0.399542	-1.69672	0.539549	0.072297	-0.40209	-0.238889	1.03643	0.744875	0.135242	-0.374785	-0.102519	1.29993	1.0895	-0.0260785	0.8116	-0.593474	-0.165511	0.748849	0.319311	-0.11163	0.353226	-0.838259	0.376522	0.258583
k__Viruses.o__Picornavirales.f__Secoviridae.g__Nepovirus	-2.15841	-1.44983	-1.44706	-0.793136	-0.895918	-0.38213	-0.265461	-1.28474	-1.99486	-0.499951	-2.36456	-0.198671	-1.96553	-0.416616	-1.39945	-0.171638	-1.90729	-0.299207	-1.57219	-1.62595	-3.78604	-0.693412	-1.66337	-2.81101	-0.115648	-1.25281	-2.80014	-0.589493	-1.11984	-0.900846	-0.512729	-3.23035	-0.594607	-0.75158	-2.30461	-0.925963	-0.352418	-3.17729	-0.190365	-3.48737	-0.280991	-0.969865	-0.380194	-1.6079	-4.54201	-1.29912	-1.13648	-1.27583	-0.329865
k__Viruses.o__Picornavirales.f__Iflaviridae.g__Iflavirus	1.42293	0.286026	-1.78475	0.733346	1.37046	2.45011	-2.7888	1.02096	-0.00570361	1.99858	0.719246	-0.660554	1.72929	0.650084	-2.70933	-0.201312	-0.302062	0.959771	-2.15826	-0.834249	1.11975	0.442829	0.320871	1.49516	1.61705	0.731429	0.267601	0.422554	1.29812	1.0913	-2.22893	-1.15931	-0.310703	0.639735	1.11049	1.9169	1.63182	-1.10624	1.07217	1.5426	1.65664	0.166376	-1.69007	0.127965	0.350345	1.53311	0.623165	2.08692	-0.141784
k__Viruses.f__Flaviviridae.g__Flavivirus	1.89986	1.61761	2.1511	2.02808	1.71496	2.40479	1.46262	0.997611	2.1923	0.564935	1.84489	2.22332	1.69019	2.17147	1.30744	1.91877	0.584334	2.26676	0.437924	2.09697	0.694102	2.1758	1.94852	1.21378	1.54029	1.4209	2.09569	1.49146	1.45843	0.697975	1.35759	0.0273657	0.239601	1.84754	1.259	1.34839	1.0989	0.89757	1.05132	1.53219	1.39293	2.06132	1.29165	1.79268	0.998287	1.78225	1.18336	1.71391	0.99807
k__Viruses.f__Astroviridae.g__Mamastrovirus	2.17216	2.82728	2.09406	3.45068	2.88467	1.78048	1.52997	2.74768	1.14945	2.78877	3.39358	1.4301	2.4026	3.99838	1.70325	2.69141	1.19547	1.9942	1.01687	3.54436	2.59888	2.69159	3.43784	3.43906	3.23599	2.67533	1.15009	1.03927	1.96631	3.47885	2.34176	2.03415	1.09599	3.03387	2.37127	2.91989	3.88058	2.61774	2.27252	2.53372	3.07852	2.41513	2.16611	1.8987	1.06321	1.71148	2.37353	3.20871	2.66081
k__Viruses.f__Virgaviridae.g__Pecluvirus	-0.746531	-0.0908343	-0.332664	1.12555	-0.384914	0.732266	-0.874757	-0.603914	-2.20745	-0.035917	-1.20151	1.22639	1.90428	-1.06776	-0.822383	-0.578173	-0.508902	-0.618194	-0.213188	-0.693584	-0.105109	1.89491	-1.39697	0.625315	-1.32318	-0.138413	-2.63211	-0.0124302	-0.813078	-1.30409	-0.776844	0.475835	-0.190519	1.52492	1.05755	1.30339	0.761978	0.528904	-0.915674	0.259621	-1.49547	-0.703466	0.196869	-0.248896	-0.681751	-0.184729	-1.40891	-0.161433	-0.666058
k__Viruses.g__Bacilladnavirus	-3.08898	-0.204812	-0.314406	-5.30406	0.349105	-1.5714	-0.207418	-1.54167	-0.502089	-2.51603	-0.423919	-1.20902	-4.65708	-3.37143	-3.2578	-3.01408	-4.54055	-1.69459	-2.64909	-0.157413	-2.54101	-2.73068	-3.70064	-1.67836	-3.62685	-2.44208	0.108291	-2.44784	-1.88852	-3.08984	-0.758586	0.169182	-2.09397	-1.867	-1.21883	-1.17051	-1.54169	-2.09968	-3.19205	-2.17579	-2.43323	-3.00714	0.0833847	-2.6848	-0.800309	-2.4884	-3.85122	-2.4651	-2.77673
k__Viruses.f__Bromoviridae.g__Cucumovirus	2.9711	-0.122771	-0.284169	0.447393	1.90508	0.780761	-0.860163	-0.725678	1.57645	0.0106434	1.16916	1.24794	-0.566353	-1.01926	1.5211	1.71182	0.359669	1.57376	-0.245124	1.50658	-0.137045	2.79141	-1.34847	0.67381	-1.27468	2.23201	1.63211	2.33105	1.4289	0.644538	1.59358	0.619426	1.64585	-0.151206	-1.2595	1.15468	0.810473	0.672494	1.41113	0.281175	2.0832	-0.654971	0.218424	-0.280832	-0.692983	2.18569	0.953295	-0.112938	0.685785
k__Viruses.o__Herpesvirales.f__Herpesviridae.g__Lymphocryptovirus	1.82062	2.68858	-0.968092	-0.645713	-0.775428	0.0968387	3.14459	-3.75369	-0.0818993	-0.666281	0.6923	1.10559	-3.0528	1.99726	3.70067	1.35324	1.57417	-1.18345	-0.603701	-3.84336	-0.495622	2.10748	-2.0324	-0.0101124	-1.95861	1.54809	-1.66411	-0.133232	-0.507133	0.590531	-1.41227	0.190891	1.16451	1.78998	-1.24854	-1.33176	0.12655	0.243959	2.27009	0.138819	-0.252929	-1.33889	2.398	-0.639409	-1.66311	-0.820156	2.30571	-0.79686	2.0265
k__Viruses.f__Nimaviridae.g__Whispovirus	8.89555	8.51446	8.47879	8.37347	5.89845	9.54372	5.36634	6.02733	8.05069	8.66693	8.55198	7.40639	8.34886	9.81409	5.35762	5.70519	9.18908	8.59004	6.07017	7.97719	6.17825	6.06251	8.793	7.11484	5.16635	6.35111	8.55985	6.16757	8.47138	8.1796	8.88261	7.4218	8.24526	8.56667	8.95098	7.96614	7.25151	9.7968	5.59924	8.76155	6.82383	9.4865	6.37687	8.35639	8.8427	9.47472	7.80763	8.65002	7.33917
k__Viruses.f__Virgaviridae.g__Hordeivirus	-3.00931	-2.39593	1.7802	-1.90947	0.479917	1.0796	-3.41745	-0.469011	-0.620821	-2.42738	-0.209618	1.25651	-1.44795	0.127574	-3.11419	-2.88327	-3.72665	-1.78735	-0.196353	-0.558681	0.759723	-0.0796806	0.328876	-1.34928	-0.12785	0.20892	-0.73233	0.0176954	-0.640675	-1.16918	-0.429512	-1.8978	0.0521528	-0.992602	-3.29952	0.487211	1.10931	0.477192	-0.62889	-2.03218	0.327487	-0.356134	0.226995	-2.55399	0.0706315	-2.15932	-1.51765	0.1859	-1.7782
k__Viruses.o__Caudovirales.f__Siphoviridae.g__Skunalikevirus	-0.2149	0.406644	0.179104	-0.388354	0.112564	1.24403	-0.34687	0.20411	0.944249	0.491961	-0.295346	1.67452	0.326738	-0.555987	-0.374252	-0.0806942	0.400091	0.24677	0.284291	0.11444	0.39237	0.0847551	-0.8852	1.13708	-0.811412	0.373355	-1.80235	0.435701	-0.151268	-0.496064	-0.265076	1.00097	0.639249	-0.00327307	-0.654472	-0.274154	1.27375	1.05404	-0.305766	0.707752	-0.687448	-0.191698	0.645	0.248583	-0.136615	0.32704	-0.840206	0.350335	0.155329
k__Viruses.o__Caudovirales.f__Myoviridae.g__Cp220likevirus	-2.47609	-1.8154	-2.00798	-5.13233	-2.10948	1.37888	-2.73287	-1.36994	-0.874001	-1.79046	1.21539	-0.572091	-2.15484	-2.74307	-2.62086	0.0191934	0.164722	-0.199109	-1.93775	0.414862	-1.82967	-2.10233	-3.07228	1.27193	-2.99849	-1.81373	0.264761	-1.81091	-4.72163	-2.07011	-2.45216	-1.3435	0.0433918	-2.46028	-2.60921	-2.75573	-0.913335	-1.29043	0.0614265	-1.53886	-3.10949	-2.37878	-1.60161	-1.97346	-2.4082	-1.86004	-3.12151	-1.83675	-2.4241
k__Viruses.o__Tymovirales.f__Tymoviridae.g__Marafivirus	0.797646	-0.83356	-1.00005	-2.57928	-1.12764	0.064883	-1.64564	1.1831	-0.062306	-0.781786	0.798738	0.48063	-1.87893	-1.73514	-1.56814	1.00103	-1.93287	0.194777	-0.955913	0.245437	-0.847834	-1.0944	-2.06435	-0.0420681	-1.99056	-0.805796	-1.01749	-0.75819	-2.45239	-0.365066	-1.44423	-0.267106	0.576111	0.0666719	-1.71853	-0.157896	0.0945947	-0.214038	0.952102	-0.486139	-2.87838	-1.37085	-0.54889	-0.991621	-1.50794	-0.852112	-2.20235	-0.828816	-2.12452
k__Viruses.o__Caudovirales.f__Myoviridae.g__Phikzlikevirus	-0.173784	0.484115	0.231065	-0.311892	0.190035	1.296	-0.347796	0.280572	-1.31335	0.565032	0.0231923	1.76883	0.445548	-0.504026	-0.279942	-0.00322296	0.407208	2.56283	0.361762	0.190901	0.469841	0.136716	-0.833239	1.18904	-0.759451	0.425316	-1.73801	0.53001	-0.00285041	-0.419602	-0.213115	1.04278	0.703584	0.0986987	-0.360434	-0.155344	1.32571	1.09585	-0.0117276	0.802061	-0.610986	-0.139737	0.739309	0.326054	-0.11442	0.379001	-0.870574	0.402296	0.221644
k__Viruses.f__Endornaviridae.g__Endornavirus	-0.153499	0.579592	0.305827	-0.178719	0.285512	1.37076	-0.235297	0.413745	-1.14114	0.64861	0.177677	1.88031	0.615443	-0.429263	-0.168458	0.0922539	0.550251	0.439462	0.457239	0.324075	0.565318	0.211478	-0.758477	1.26381	-0.684688	0.500079	-1.5658	0.641494	0.183358	-0.286429	-0.138353	1.14597	0.875793	0.252586	-0.26436	0.0145505	1.40047	1.19904	0.0843461	0.913545	-0.477813	-0.0649746	0.850793	0.421531	-0.0155929	0.453763	-0.730425	0.477059	0.383245
k__Viruses.f__Orthomyxoviridae.g__Influenzavirus_C	-0.181136	0.472947	0.201473	-0.278385	0.178867	1.2664	-0.323295	0.314079	-1.26036	0.560825	0.0666479	1.77562	0.515438	-0.533618	-0.273152	-0.0143917	0.464754	0.342035	0.350593	0.224408	0.458672	0.107124	-0.862831	1.15945	-0.789043	0.395724	-1.68503	0.536801	0.085943	-0.386095	-0.242707	1.03388	0.756567	0.150629	-0.380078	-0.0854544	1.29611	1.08695	-0.0313713	0.808852	-0.577479	-0.169329	0.7461	0.314885	-0.122184	0.349408	-0.83254	0.372704	0.275841
k__Viruses.f__Poxviridae.g__Leporipoxvirus	0.178072	0.538059	0.371088	-0.274201	0.243979	1.43602	-0.165044	0.318263	-1.33903	0.748575	-0.0712509	1.87549	0.449878	-0.364003	-0.173281	0.0507213	0.378653	0.166931	0.415706	0.228593	0.523785	0.276739	-0.693217	1.32907	-0.619428	0.565339	-1.7637	0.636671	0.0404001	-0.381911	-0.0730924	1.27494	0.677896	0.0503117	-0.352546	-0.151014	1.46573	1.328	-0.0038396	0.908722	-0.573295	0.000285696	0.845971	0.379998	0.0137951	0.519023	-0.842213	0.542319	0.351468
k__Viruses.o__Caudovirales.f__Podoviridae.g__Phi29likevirus	-0.243344	0.389587	0.186188	-0.274407	3.26543	1.25112	-0.375178	0.318057	-1.30931	0.519455	-0.0298949	1.71863	0.477715	-0.548903	-0.330138	-0.0977515	0.437003	0.309699	0.267233	0.228386	0.375312	0.0918386	-0.878117	1.14417	-0.804328	0.380439	-1.73398	0.479815	0.0672131	-0.382117	-0.257992	0.909385	0.707616	0.0865326	-0.495884	-0.123177	1.28083	0.962453	-0.147177	0.751865	-0.573501	-0.184614	0.689114	0.231525	-0.169561	0.334123	-0.884139	0.357419	0.17061
k__Viruses.f__Tectiviridae.g__Tectivirus	-0.255211	0.404254	0.150487	-0.418742	0.110174	1.21542	-0.400383	0.173722	-1.41461	0.469525	-0.0787797	1.70806	0.358504	-0.584604	-0.340714	-0.0830837	0.305423	0.177087	0.281901	0.0840516	0.38998	0.0561382	-0.913817	1.10847	-0.840029	0.344738	-1.83928	0.469238	-0.0880515	-0.526452	-0.293693	0.963989	0.602314	-0.00743405	-0.436134	-0.242388	1.24513	1.01706	-0.0874276	0.741289	-0.717836	-0.220315	0.678537	0.246193	-0.19077	0.298423	-0.908117	0.321718	0.11658
k__Viruses.f__Caulimoviridae.g__Cavemovirus	-0.163605	0.478542	0.209672	-0.286088	0.184462	1.2746	-0.343337	0.306376	-1.26046	0.574223	0.0619056	1.78709	0.51101	-0.525419	-0.261678	-0.00879571	0.463167	0.330751	0.356189	0.216706	0.464268	0.115323	-0.854633	1.16765	-0.780844	0.403923	-1.68512	0.548274	0.0716306	-0.393798	-0.234508	1.04407	0.756471	0.140323	-0.368918	-0.0898826	1.30431	1.09714	-0.0202118	0.820325	-0.585182	-0.16113	0.757574	0.320481	-0.112166	0.357607	-0.827922	0.380903	0.270135
k__Viruses.f__Anelloviridae.g__Betatorquevirus	-0.198753	0.452629	0.178618	-0.384116	0.158549	1.24355	-0.496904	0.208348	-1.35456	0.544799	-0.0610654	1.7587	2.73757	1.76546	-0.290075	-0.0347096	0.364333	0.228998	0.330275	0.118678	0.438354	0.0842689	-0.885686	1.1366	-0.811898	0.372869	-1.77923	0.519877	-0.0350984	-0.491825	-0.265562	1.01576	0.662366	0.0474361	-0.424916	-0.185253	1.27326	1.06883	-0.0762094	0.791928	-0.683209	-0.192184	0.729177	0.294567	-0.166725	0.326553	-0.862702	0.349849	0.174847
k__Viruses.f__Caulimoviridae.g__Caulimovirus	-0.183728	0.448609	0.198535	-0.292215	0.154529	1.26347	-0.338497	0.300249	-1.2741	0.555295	0.0496465	1.77125	0.500174	-0.536556	-0.277524	-0.0387296	0.45031	0.327039	0.326255	0.210579	0.434334	0.104186	-0.865769	1.15651	-0.791981	0.392786	-1.69877	0.532429	0.0725848	-0.399925	-0.245645	1.02632	0.74283	0.1154	-0.386187	-0.100718	1.29318	1.07938	-0.0374809	0.80448	-0.591309	-0.172267	0.741728	0.290547	-0.122428	0.34647	-0.836645	0.369766	0.257386
k__Viruses.o__Caudovirales.f__Myoviridae.g__Pbunalikevirus	-0.165297	0.483372	0.210067	-0.274676	0.189292	1.275	-0.319809	0.317788	-1.25034	0.571728	0.0708954	1.78143	0.51636	-0.525024	-0.267345	-0.00396653	0.474947	0.347462	0.361018	0.228118	0.469097	0.115718	-0.854237	1.16805	-0.780449	0.404318	-1.67501	0.542608	0.0945624	-0.382386	-0.234113	1.04318	0.766589	0.156169	-0.370945	-0.0845325	1.30471	1.09625	-0.0222387	0.814659	-0.57377	-0.160735	0.751907	0.32531	-0.112874	0.358003	-0.822228	0.381298	0.280255
k__Viruses.f__Reoviridae.g__Phytoreovirus	-0.237952	0.419951	0.137256	-0.404126	0.125871	1.20219	-0.38759	0.188338	-1.39597	0.500737	-0.0407653	1.71839	0.396682	-0.597835	-0.330384	-0.0673876	0.349954	0.224167	0.297597	0.0986678	0.405676	0.042907	-0.927048	1.09524	-0.85326	0.331507	-1.82063	0.479568	-0.0290066	-0.511836	-0.306924	0.981739	0.620964	0.0361096	-0.425967	-0.204211	1.2319	1.03481	-0.0772608	0.751619	1.61871	-0.233546	0.688868	0.261889	-0.181259	0.285191	-0.888884	0.308487	0.162177
k__Viruses.f__Bromoviridae.g__Alfamovirus	-0.138034	0.508456	0.237501	-0.243858	0.214376	1.30243	-0.283003	0.348606	-1.21731	0.545084	0.100055	1.81146	0.549778	-0.49759	-0.237311	0.0211179	0.507909	0.373899	0.386103	0.258936	0.494182	0.143152	-0.826803	1.19548	-0.753015	0.431752	-1.64198	0.572641	0.12655	-0.351568	-0.206679	1.01081	0.799616	0.184638	-0.34517	-0.0511147	1.33214	1.06388	0.00353669	0.844692	-0.542952	-0.133301	0.781941	0.350395	-0.0826875	0.385437	-0.799175	0.408732	0.251269
k__Viruses.o__Caudovirales.f__Podoviridae.g__Sp6likevirus	-0.125413	-0.077994	0.210737	-0.294614	-0.372074	1.27567	-0.285263	0.29785	-1.23106	0.5987	0.0754225	1.81171	0.526033	-0.524354	-0.237063	-0.565332	0.498975	0.408343	-0.200347	0.20818	-0.0922684	0.116388	-0.853567	1.16872	-0.779779	0.404988	-1.65573	0.572889	0.0971111	-0.402324	-0.233443	1.07531	0.785869	-0.425804	-0.34581	-0.0748591	1.30538	1.12838	0.0028964	0.84494	-0.593708	-0.160065	0.782188	-0.236055	-0.0998709	0.358673	-0.740739	0.381968	0.291779
k__Viruses.f__Sphaerolipoviridae.g__Gammasphaerolipovirus	-0.186914	0.458075	0.186327	-0.317845	0.163995	1.25126	-0.327284	0.274619	-1.289	0.537633	0.0324323	1.76403	0.479528	-0.548764	-0.284747	-0.0292635	0.435356	0.310136	0.335721	0.184949	0.4438	0.0919783	-0.877977	1.14431	-0.804188	0.380578	-1.71366	0.525205	0.054266	-0.425555	-0.257853	0.997388	0.727932	0.111443	-0.389979	-0.121364	1.28097	1.05046	-0.0412727	0.797256	-0.616939	-0.184475	0.734505	0.300013	-0.129737	0.334263	-0.840125	0.357558	0.215036
k__Viruses.f__Flaviviridae.g__Pegivirus	-0.15384	0.487603	0.225832	-0.257027	0.193523	1.29076	-0.296237	0.335437	-1.23598	0.585123	0.0866639	1.80348	0.540297	-0.509259	-0.245292	0.000264331	0.488942	0.364695	0.365249	0.245767	0.473328	0.131483	-0.838472	1.18381	-0.764683	0.420084	-1.66065	0.564661	0.10963	-0.364737	-0.218348	1.05653	0.780944	0.162284	-0.357061	-0.0605951	1.32047	1.1096	-0.00835435	0.836712	-0.556121	-0.14497	0.77396	0.329541	-0.0944134	0.373768	-0.806879	0.397064	0.29549
k__Viruses.o__Mononegavirales.f__Rhabdoviridae.g__Vesiculovirus	-0.188639	0.459823	0.191636	-0.319401	0.165743	1.25657	-0.32895	0.273063	-1.29549	0.552706	0.0271558	1.76984	0.478477	-0.543455	-0.278933	-0.0275156	0.427119	0.304251	0.337469	0.183393	0.445548	0.0972873	-0.872668	1.14962	-0.798879	0.385888	-1.72016	0.531019	0.050557	-0.427111	-0.252544	1.02251	0.721439	0.106326	-0.38839	-0.122415	1.28628	1.07558	-0.0396841	0.80307	-0.618495	-0.179166	0.740319	0.301761	-0.135277	0.339572	-0.839145	0.362868	0.233297
k__Viruses.o__Mononegavirales.f__Rhabdoviridae.g__Lyssavirus	-0.112176	0.557771	0.301445	-0.171521	0.263691	1.36638	-0.248675	0.420943	-1.17805	0.608573	-0.0344385	1.85052	0.59723	-0.433646	-0.198252	0.0704324	0.547557	0.413864	0.435417	0.331273	0.543496	0.207096	-0.762859	1.25942	-0.689071	0.495696	-1.60272	0.6117	0.119534	-0.27923	-0.142735	1.08559	0.838876	0.242346	-0.488057	-0.00366209	1.39609	1.13866	-0.13935	0.883751	-0.470614	-0.0693571	0.821	0.399709	-0.0546017	0.44938	-0.767604	0.472676	0.334448
k__Viruses.f__Hepadnaviridae.g__Orthohepadnavirus	-0.42427	0.386419	0.0417697	-0.420108	0.0923391	1.1067	-1.64385	0.172356	-1.26839	0.271467	-0.843339	1.65324	0.411037	-0.693321	-0.395534	-0.100919	0.469287	0.262568	0.264066	0.0826859	0.372145	-0.0525792	-1.02253	0.999749	-0.948746	0.236021	-1.69306	0.414419	-0.0031779	-0.527818	-0.40241	0.745487	0.748538	0.0820823	-1.30804	-0.189856	1.13641	0.798555	-0.959338	0.68647	-0.719202	-0.329032	0.623718	0.228358	-0.433014	0.189705	-0.929988	0.213001	0.00542919
k__Viruses.o__Tymovirales.f__Alphaflexiviridae.g__Allexivirus	-0.214646	0.4755	0.212617	-0.270065	0.18142	1.27755	-0.324758	0.322399	-1.24425	0.574875	0.0754986	1.77688	0.513878	-0.522473	-0.271888	-0.0118382	0.480735	0.345389	0.353147	0.232729	0.461226	0.118268	-0.851687	1.1706	-0.777898	0.406869	-1.66892	0.538064	0.0999572	-0.377774	-0.231563	1.04528	0.772675	0.150359	-0.368403	-0.0870148	1.30726	1.09835	-0.0196968	0.810115	-0.569158	-0.158185	0.747364	0.317439	-0.106533	0.360553	-0.826363	0.383849	0.284419
k__Viruses.f__Parvoviridae.g__Ambidensovirus	-0.164888	0.499042	0.22913	-0.25158	0.204962	1.29406	-0.298012	0.340884	-1.23553	0.574713	0.0910257	1.79909	0.538056	-0.50596	-0.249681	0.0117042	0.489534	0.366037	0.376689	0.251214	0.484768	0.134782	-0.835174	1.18711	-0.761385	0.423382	-1.6602	0.560272	0.110033	-0.35929	-0.21505	1.05717	0.781397	0.175873	-0.354847	-0.0628359	1.32377	1.11024	-0.006141	0.832323	-0.550674	-0.141671	0.769571	0.340981	-0.0960612	0.377066	-0.807686	0.400362	0.298276
k__Viruses.g__Sobemovirus	-0.153828	0.495936	0.224296	-0.256785	0.201856	1.28923	-0.297287	0.33568	-1.23395	0.584832	0.087119	1.80332	0.541919	-0.510795	-0.245449	0.00859821	0.49093	0.363364	0.373583	0.246009	0.481662	0.129947	-0.840008	1.18228	-0.76622	0.418547	-1.65862	0.564504	0.111675	-0.364494	-0.219884	1.05568	0.782979	0.172397	-0.358384	-0.0589737	1.31894	1.10875	-0.00967776	0.836555	-0.555878	-0.146506	0.773803	0.337875	-0.0949838	0.372232	-0.809989	0.395527	0.296424
k__Viruses.o__Picornavirales.f__Secoviridae.g__Comovirus	-0.185107	0.459686	0.185034	-0.33406	0.165606	1.24996	-0.325021	0.258404	-1.34701	0.556367	0.0254065	1.7667	0.467285	-0.550056	-0.282068	-0.0276524	0.424287	0.296394	0.337332	0.168734	0.445411	0.0906855	-0.87927	1.14301	-0.805481	0.379286	0.550253	0.527884	0.0434603	-0.44177	-0.259146	1.02876	0.66992	0.098132	-0.382082	-0.133607	1.27968	1.08183	-0.0333762	0.799935	-0.633154	-0.185767	0.737184	0.301624	-0.12845	0.33297	-0.838945	0.356266	0.231484
k__Viruses.g__Polemovirus	-0.1522	0.499786	0.228602	-0.251439	0.205706	1.29353	-0.294999	0.341025	-1.23141	0.587007	0.0904572	1.80301	0.542649	-0.506489	-0.245758	0.012448	0.493228	0.362359	0.377433	0.251355	0.485512	0.134253	-0.835703	1.18658	-0.761914	0.422853	-1.65608	0.564194	0.115128	-0.359148	-0.215578	1.05747	0.785514	0.177287	-0.356086	-0.0582429	1.32324	1.11054	-0.00737981	0.836245	-0.550533	-0.1422	0.773494	0.341725	-0.0924114	0.376537	-0.812034	0.399833	0.29925
k__Viruses.f__Leviviridae.g__Levivirus	-0.176325	0.498441	0.227055	-0.252743	0.204361	1.29199	-0.293196	0.339721	-1.2321	0.58625	0.0897515	1.80343	0.543311	-0.508036	-0.245338	0.0111023	0.492673	0.369277	0.376087	0.250051	0.484166	0.132706	-0.837249	1.18503	-0.76346	0.421307	-1.65677	0.564614	0.114497	-0.360453	-0.217125	1.05694	0.784829	0.176183	-0.357034	-0.0575812	1.3217	1.11001	-0.0083276	0.836665	-0.551837	-0.143747	0.773913	0.340379	-0.0901376	0.374991	-0.805359	0.398287	0.298965
k__Viruses.o__Caudovirales.f__Podoviridae.g__Phieco32likevirus	-0.157517	0.492166	0.222187	-0.257159	0.198086	1.28712	-0.300062	0.335305	-1.25982	0.583126	0.0881514	1.79866	0.538987	-0.512904	-0.250115	0.00482761	0.488547	0.36257	0.369812	0.245635	0.477891	0.127838	-0.842117	1.18017	-0.768329	0.416438	-1.68449	0.559838	0.111067	-0.364869	-0.221993	1.05411	0.757104	0.170361	-0.359086	-0.0619053	1.31683	1.10718	-0.0103799	0.831889	-0.556253	-0.148615	0.769137	0.334104	-0.0977077	0.370122	-0.812517	0.393418	0.296588
k__Viruses.f__Reoviridae.g__Aquareovirus	-0.155698	0.494734	0.223008	-0.258827	0.200654	1.28794	-0.298016	0.333637	-1.23707	0.582398	0.0844816	1.79563	0.533473	-0.512083	-0.25314	0.00739535	0.488109	0.363778	0.37238	0.243967	0.480459	0.128659	-0.841296	1.18099	-0.767507	0.41726	-1.66173	0.556813	0.108584	-0.366537	-0.221172	1.05352	0.779863	0.170439	-0.360267	-0.0674195	1.31765	1.10659	-0.0115606	0.828864	-0.557921	-0.147794	0.766112	0.336672	-0.0967424	0.370944	-0.80882	0.39424	0.293509
k__Viruses.f__Bromoviridae.g__Ilarvirus	-0.176274	0.475535	0.234236	-0.249386	0.181455	1.29917	-0.295974	0.343078	-1.22517	0.594288	0.0941976	1.79452	0.530571	-0.500855	-0.254255	-0.011803	0.499888	0.367773	0.353182	0.253408	0.461261	0.139887	-0.830068	1.19221	-0.75628	0.428487	-1.64984	0.555698	0.118572	-0.357096	-0.209944	1.03186	0.791758	0.149454	-0.348764	-0.0703209	1.32888	1.08493	-5.78598e-05	0.827749	-0.54848	-0.136566	0.764997	0.317474	-0.0859751	0.382171	-0.803039	0.405467	0.270057
k__Viruses.o__Caudovirales.f__Siphoviridae.g__Phic3unalikevirus	-0.149698	0.502138	0.233016	-0.247778	0.208058	1.29795	-0.291817	0.344686	-1.23024	0.588974	0.0928551	1.80232	0.541199	-0.502075	-0.246455	0.0147999	0.494767	0.370836	0.379785	0.255016	0.487864	0.138667	-0.831288	1.191	-0.757499	0.427268	-1.6549	0.563498	0.115601	-0.355487	-0.211164	1.06005	0.786692	0.178885	-0.352935	-0.0596931	1.32766	1.11312	-0.00422831	0.835549	-0.546871	-0.137786	0.772797	0.344077	-0.094657	0.380952	-0.802803	0.404248	0.301073
k__Viruses.f__Narnaviridae.g__Narnavirus	-0.148085	0.495441	0.233975	-0.245448	0.201361	1.29891	-0.290878	0.347017	-1.22724	0.590482	0.0963274	1.8099	0.550152	-0.501115	-0.238873	0.00810262	0.497849	0.374437	0.373087	0.257346	0.481166	0.139627	-0.830329	1.19195	-0.75654	0.428227	-1.6519	0.571079	0.118335	-0.353157	-0.210205	1.06143	0.789691	0.173559	-0.350833	-0.0507406	1.32862	1.1145	-0.00212705	0.84313	-0.544541	-0.136827	0.780379	0.337379	-0.0882055	0.381911	-0.800574	0.405207	0.303828
k__Viruses.f__Totiviridae.g__Totivirus	-0.149566	0.50145	0.226283	-0.255312	0.20737	1.29121	-0.292164	0.337152	-1.23091	0.589024	0.0916657	1.80749	0.545575	-0.508808	-0.241277	0.0141116	0.494128	0.370204	0.379096	0.247482	0.487176	0.131934	-0.838021	1.18426	-0.764233	0.420534	-1.65558	0.568675	0.115111	-0.363022	-0.217897	1.06048	0.786019	0.177395	-0.353323	-0.0553172	1.32093	1.11355	-0.0046163	0.840726	-0.554406	-0.144519	0.777974	0.343388	-0.090475	0.374219	-0.802634	0.397514	0.300703
k__Viruses.o__Caudovirales.f__Siphoviridae.g__Chilikevirus	-0.161697	0.489314	0.218206	-0.26944	0.195234	1.28314	-0.304852	0.323024	-1.24825	0.576866	0.0740241	1.79225	0.524282	-0.516884	-0.25652	0.00197555	0.476529	0.351839	0.36696	0.233354	0.475039	0.123857	-0.846098	1.17619	-0.772309	0.412458	-1.67291	0.553432	0.0965269	-0.377149	-0.225974	1.04807	0.768683	0.159209	-0.364913	-0.0766106	1.31285	1.10114	-0.0162071	0.825483	-0.568533	-0.152596	0.762732	0.331252	-0.105525	0.366142	-0.814949	0.389438	0.282245
k__Viruses.f__Potyviridae.g__Tritimovirus	-0.15193	0.490931	0.223844	-0.257957	0.196851	1.28877	-0.294581	0.334507	-1.23281	0.587128	0.0887942	1.80536	0.543239	-0.511247	-0.243407	0.00359237	0.491995	0.370277	0.368577	0.244837	0.476656	0.129495	-0.84046	1.18182	-0.766672	0.418095	-1.65747	0.566545	0.113167	-0.365667	-0.220336	1.05815	0.784124	0.16667	-0.355988	-0.0576529	1.31849	1.11122	-0.0072821	0.838596	-0.557051	-0.146958	0.775845	0.332869	-0.0925695	0.371779	-0.802355	0.395075	0.298166
k__Viroids.f__Pospiviroidae.g__Coleviroid	-0.151995	0.498549	0.225821	-0.255486	0.204469	1.29075	-0.295572	0.336978	-1.23245	0.586495	0.0889976	1.80278	0.541152	-0.50927	-0.245989	0.0112109	0.492665	0.367997	0.376196	0.247308	0.484275	0.131472	-0.838483	1.1838	-0.764695	0.420072	-1.65712	0.563963	0.112679	-0.363195	-0.218359	1.05782	0.784478	0.174783	-0.356279	-0.0597403	1.32046	1.11089	-0.00757304	0.836014	-0.554579	-0.144981	0.773263	0.340488	-0.104362	0.373757	-0.80513	0.397052	0.298337
k__Viruses.f__Papillomaviridae.g__Dyopipapillomavirus	-0.160016	0.489516	0.213377	-0.26937	0.195436	1.27831	-0.303614	0.323094	-1.24062	0.578714	0.0786739	1.79577	0.532696	-0.521714	-0.253004	0.00217754	0.484745	0.359369	0.367162	0.233423	0.475241	0.119028	-0.850927	1.17136	-0.777138	0.407628	-1.66529	0.556948	0.103689	-0.37708	-0.230803	1.04996	0.776305	0.164309	-0.365162	-0.0681964	1.30802	1.10303	-0.0164559	0.828999	-0.568464	-0.157425	0.766247	0.331454	-0.110876	0.361313	-0.812317	0.384608	0.289037
k__Bacteria.p__Proteobacteria.c__Gammaproteobacteria.o__Oceanospirillales.f__Halomonadaceae.g__Cobetia	-1.55505	-0.441684	-0.709309	2.59467	-0.735764	0.355621	-1.24099	1.21668	1.96072	-0.196909	1.18261	0.777739	0.765345	-1.4444	-1.27103	-0.929022	-1.30667	0.77984	-0.564037	-0.382001	-0.455958	-0.803658	-1.77361	0.24867	-0.114862	-0.515058	2.3563	1.12388	1.41617	1.08842	-1.15349	0.18793	-1.8886	0.884325	-1.29431	1.96354	0.385333	1.82596	-0.945603	-0.18903	0.607525	-1.08011	-0.251781	-0.599745	0.901013	-0.561374	-1.52223	-0.538078	-0.796251
k__Bacteria.p__Firmicutes.c__Clostridia.o__Thermoanaerobacterales.f__Thermoanaerobacteraceae.g__Ammonifex	-0.0538338	0.65015	0.431158	-0.107416	0.35607	1.49609	-0.192441	0.485048	0.409658	0.735691	0.210551	1.97543	0.656534	-0.303933	-0.0733395	0.162812	0.545239	0.489872	0.527797	0.395377	0.635876	0.336809	-0.633146	1.38914	-0.559358	0.625409	1.20738	0.736613	2.52867	-0.215126	-0.0130222	1.23919	0.841624	0.269117	-0.177459	0.0556419	1.5258	1.29226	0.171247	1.00866	-0.40651	0.0603558	0.945912	0.492089	0.12668	0.579093	-0.625987	0.602389	0.422433
k__Bacteria.p__Actinobacteria.c__Actinobacteria.o__Corynebacteriales.f__Tsukamurellaceae.g__Tsukamurella	-2.58536	-1.66487	-1.8723	2.17163	-1.95895	-0.807373	0.386158	-0.765163	0.929885	-1.59613	-2.15809	-0.512468	0.154771	-2.60739	-2.56124	-0.567251	-2.37071	-1.33261	-1.78723	-0.854833	-1.67915	-0.38169	-2.93661	-0.914324	-2.86282	-1.67805	1.23657	-1.75129	-2.10017	0.284686	-2.31648	-1.14551	-0.569762	-0.751649	-2.46185	0.205955	-0.777661	-1.09244	-0.528177	-1.47924	-0.723834	-2.24311	-1.54199	-1.82294	-0.456379	-1.72437	-0.0422879	1.10628	-2.04652
k__Bacteria.p__Bacteroidetes.c__Flavobacteriia.o__Flavobacteriales.f__Cryomorphaceae.g__Owenweeksia	-0.473189	0.176421	0.123053	1.59064	-0.117659	1.18798	-0.546239	-0.138823	-1.75468	0.304409	-0.356733	1.52725	-0.107416	-0.612038	-0.521523	-0.310917	-0.164046	-0.231121	0.0540674	1.35647	0.162146	0.0287043	-0.941251	1.08103	-0.867462	0.317305	-2.17934	0.288429	-0.525942	2.33093	-0.321127	0.865799	0.262252	1.06458	-0.428976	1.61362	1.2177	0.918867	-0.0802692	0.56048	-1.03038	-0.247749	0.497729	0.0183594	-0.298337	0.270989	-1.03121	0.294285	1.31824
k__Bacteria.o__Haloplasmatales.f__Haloplasmataceae.g__Haloplasma	-0.737136	-1.83321	-1.93851	-3.29118	-0.542325	-0.873577	1.06633	-2.69872	-4.37524	-1.65989	-3.23633	-0.469618	0.856815	-2.6736	-0.933427	-2.32055	-2.54419	-1.14944	0.366368	-2.78839	-1.84748	-2.03286	-3.00281	-0.980528	-2.92902	-1.74426	-1.62998	-1.70844	-0.172312	-3.39889	-2.38269	-1.41211	-2.35831	-3.02834	-1.22528	0.255923	0.741098	0.225918	-0.139607	-1.43639	-3.59027	0.0126193	-1.49914	-1.99127	-2.36921	-1.79057	-3.03616	-0.182313	-3.04297
k__Bacteria.p__Proteobacteria.c__Deltaproteobacteria.o__Desulfobacterales.f__Desulfobacteraceae.g__Desulfosarcina	-0.873284	-1.18407	-0.0676885	-0.509096	-1.27884	0.094539	-0.699621	0.123446	0.434636	-0.773108	0.23882	-0.48814	-0.704001	0.0377424	-1.23025	-1.78244	-1.15802	-0.6092	-1.10711	0.413806	-1.30937	-0.0964491	-0.776898	0.418222	-0.217682	-0.0902486	0.386206	-0.548622	-0.286764	-0.196697	-0.105243	-0.71721	-1.33181	-1.16494	-1.19918	-0.102264	-0.00699386	-0.567927	-0.256109	-0.947949	-0.0154221	-0.136835	-1.24203	-0.542428	-0.151618	-0.136564	-0.844427	0.103543	-1.66071
k__Bacteria.p__Proteobacteria.c__Gammaproteobacteria.o__Enterobacteriales.f__Enterobacteriaceae.g__Siccibacter	-0.765068	0.329388	0.227589	-0.32585	0.0353082	1.29252	-0.511165	0.266614	-1.43601	0.422108	-0.101913	1.48967	0.155902	-0.507502	-0.559106	-0.15795	0.222634	0.111534	0.207035	0.176944	0.315114	0.13324	-0.836715	1.18557	-0.762927	0.42184	-1.86067	0.250846	-0.189821	1.1514	-0.216591	0.917319	0.580921	-0.0665102	-0.475058	1.13997	1.32223	0.970387	-0.126351	0.522897	-0.624944	-0.143213	0.460145	0.171327	-0.328205	0.375525	-0.98946	0.39882	0.0856995
k__Bacteria.p__Proteobacteria.c__Alphaproteobacteria.o__Rhodospirillales.f__Acetobacteraceae.g__Asaia	-1.01203	0.0126677	-0.36674	2.41733	-0.281412	0.69819	-0.637428	-0.690645	0.31561	0.182814	-0.906486	1.30289	1.19116	-1.10183	-0.745877	-0.474671	-0.242315	1.18886	-0.109686	0.804647	-0.00160665	-0.461089	0.153918	0.591239	-1.35726	1.41247	0.73894	0.0640753	0.882797	2.06861	-0.81092	0.761129	0.0106109	-0.746161	-0.9167	-0.994691	0.727902	0.814197	-0.567994	0.336126	1.87723	-0.737542	0.273375	-0.145394	-0.333465	-0.218804	-1.13416	-0.195509	-0.433421
k__Bacteria.p__Proteobacteria.c__Alphaproteobacteria.o__Rhizobiales.f__Rhodobiaceae.g__Parvibaculum	-0.708192	-0.00719868	2.14598	2.68054	-0.301279	0.888979	-0.885155	1.68804	1.64447	0.0782697	2.53579	1.23023	2.20686	-0.911042	-0.818545	-0.494537	-0.571577	1.62711	-0.129552	2.0838	-0.021473	-0.270301	-1.24026	0.782028	0.418495	0.0182996	2.96524	1.57637	2.28905	2.36638	-0.620132	0.572582	-0.426059	1.42187	-0.799831	1.96854	0.91869	0.62565	-0.451125	0.263458	2.56202	-0.546754	0.200707	-0.16526	-0.492547	-0.0280161	-1.29886	-0.00472038	0.828969
k__Bacteria.p__Cyanobacteria.o__Chroococcales.g__Neosynechococcus	-0.480393	0.383014	0.0862428	-0.778934	0.088934	1.15117	-0.382859	-0.18647	0.667312	0.502576	1.11504	1.61772	-0.0277789	-0.648848	-0.43105	-0.104324	0.0547818	-0.0515851	0.260661	-0.27614	0.36874	-0.00810612	-0.978061	1.04422	-0.904273	0.280494	0.242646	0.378903	1.32499	1.43528	-0.357937	1.04544	1.94728	-0.324622	-0.53133	-0.628671	1.18088	1.09851	-0.182624	0.650954	-1.07803	-0.284559	0.588202	0.224953	-0.149561	0.234178	-0.840842	0.257474	-0.0979163
k__Bacteria.p__Proteobacteria.c__Alphaproteobacteria.o__Sphingomonadales.f__Sphingomonadaceae.g__Zymomonas	-2.75972	-2.04399	-2.15782	-0.396492	-2.33807	-1.09289	-2.94473	-1.66462	-1.93216	-1.9673	-0.229611	-0.760897	-0.93422	-2.89291	-2.80967	-2.53133	-1.47342	-0.983678	-2.16635	-2.8323	-2.05827	-2.25217	-3.22213	-1.19984	-3.14834	-0.378608	-1.23007	-1.99972	-1.00723	-1.65853	-1.01704	-1.53957	-1.62305	-1.84133	-2.87509	-0.707949	0.521783	-1.4865	-2.52638	-1.72767	-1.59466	-2.52862	-1.79042	-2.20206	-2.6816	-2.00989	-3.24511	-0.401628	-1.64138
k__Bacteria.p__Actinobacteria.c__Actinobacteria.o__Pseudonocardiales.f__Pseudonocardiaceae.g__Kutzneria	-0.321007	-0.224254	-0.576616	0.611926	-0.337762	-1.38615	-1.00345	-0.227561	-0.48614	-0.0335124	-0.20035	-1.34166	0.410508	0.0868426	-1.51597	-0.918043	-1.79681	0.34366	-0.346608	-0.263792	0.102508	0.117531	-0.852424	0.381363	-2.21921	-0.382365	-0.570518	-0.0779839	-0.461095	-0.179921	-0.779788	-0.492402	-0.579958	-0.508222	0.335495	0.191486	0.228519	-2.0243	-0.349746	-0.433964	0.0718245	-0.499959	-1.14879	-0.588766	-0.1064	-0.42868	-0.574661	1.17958	-0.343881
k__Bacteria.p__Proteobacteria.c__Gammaproteobacteria.o__Chromatiales.f__Chromatiaceae.g__Marichromatium	8.38157	9.50704	10.6332	14.748	9.21296	10.1132	8.66198	12.242	13.0663	9.57097	10.3718	10.7448	12.6861	8.31315	8.69605	9.0197	9.98067	12.7434	9.38469	9.95071	9.49277	8.95389	7.98394	10.0062	8.05772	9.24249	13.5769	11.091	12.6842	13.2471	8.60406	10.2913	9.2503	12.6965	10.1451	13.8164	10.1429	10.3444	10.4938	9.77805	11.2192	8.67744	9.7153	9.34898	9.2018	9.19618	8.36732	9.21947	8.09088
k__Bacteria.p__Proteobacteria.c__Alphaproteobacteria.o__Rhizobiales.g__Methyloceanibacter	0.996097	0.181161	-0.0273936	5.3524	-0.112919	1.03754	-0.586722	2.81101	4.50515	0.297137	-0.535942	1.44263	1.32328	-0.762484	-0.606145	-0.306177	-0.219861	1.22639	0.058808	1.13638	0.166887	-0.121743	-1.0917	0.930586	0.567053	0.166858	4.58214	0.203808	1.09894	3.79889	-0.471574	2.47526	-0.136131	1.73665	-0.538542	4.34688	1.06725	0.943367	-0.189836	0.475858	3.14185	-0.398196	0.413107	0.0231	-0.210243	0.120542	-1.08902	0.143838	-0.311865
k__Bacteria.p__Firmicutes.c__Bacilli.o__Bacillales.f__Bacillaceae.g__Anoxybacillus	-1.95484	-1.79672	-0.918635	-1.85045	-1.24281	-0.701702	-2.18012	-1.77646	-1.04539	-1.02063	-1.16699	-0.582803	-1.34198	-1.65373	-1.78358	-1.14656	-2.93694	-1.23034	-2.65604	-0.73573	-2.54796	-2.59795	-1.45242	-0.808653	-1.17219	-2.30935	-1.0498	-1.82162	-1.7147	-2.25982	-1.72539	-1.78297	-0.940591	-2.02466	-1.31072	-0.981345	-2.99392	-1.7299	-1.59004	-0.412068	-1.53762	-2.13743	-0.764326	-0.576273	-3.69586	-0.481193	-2.03437	-1.10997	-2.58749
k__Bacteria.p__Proteobacteria.c__Alphaproteobacteria.o__Rhodobacterales.f__Rhodobacteraceae.g__Roseivivax	-0.888396	0.0432025	-0.161483	5.90716	-0.250878	0.903447	-0.637798	2.337	4.69214	1.78067	1.40477	1.324	3.94446	-0.896574	-0.724776	-0.444136	-0.814189	3.61644	-0.0791509	2.87536	0.0289282	-0.255832	0.359175	0.796496	-1.152	0.032768	5.03909	2.40711	2.55812	4.28592	0.979299	0.606493	-0.790781	3.85679	-0.775762	4.27201	0.933159	0.659561	-0.427056	1.94219	2.84399	1.05268	0.294476	1.4701	-0.461004	-0.0135477	-1.12843	1.59471	0.359864
k__Archaea.p__Euryarchaeota.c__Halobacteria.o__Natrialbales.f__Natrialbaceae.g__Haloterrigena	7.2676	7.04652	6.71031	6.16883	5.96395	7.95581	5.24736	6.13326	6.80703	5.587	6.4504	9.0808	5.61906	5.52776	4.7101	6.95511	5.91172	6.43543	7.06856	6.40292	6.48476	6.61596	5.82658	7.22083	6.20522	5.80503	7.16891	6.80016	6.65785	4.86982	4.68117	7.09214	6.90683	4.9468	5.5089	6.57918	7.06799	5.56025	5.32709	6.68518	6.12805	5.89205	5.24392	7.84999	6.1429	6.41079	6.56386	6.43408	5.58495
k__Bacteria.p__Proteobacteria.c__Gammaproteobacteria.o__Enterobacteriales.f__Enterobacteriaceae.g__Pragia	-0.969142	-0.0883749	-0.155542	-1.17463	-0.382455	0.909388	-0.987285	-0.582167	-0.828601	0.0134914	0.50958	1.16189	-0.637528	-0.890633	-0.886886	-0.575713	-0.630066	0.810389	-0.210728	-0.671837	-0.102649	-0.249891	-1.21985	0.802437	-1.14606	0.0387093	-0.516302	-0.0769339	-0.971048	-1.28234	-0.599722	0.531573	-0.396634	-0.949923	-0.982877	0.346542	0.9391	0.584641	-0.634171	0.195117	-1.47372	-0.526344	0.132366	-0.246436	-0.577071	-0.00760649	-1.40992	0.0156893	0.819266
k__Bacteria.p__Firmicutes.c__Clostridia.o__Clostridiales.f__Clostridiaceae.g__Fervidicella	-4.3774	-1.47129	-3.82977	-4.09947	-4.0873	-2.76484	-4.60833	-3.50701	-4.4839	-3.66772	-3.06943	-2.40929	-4.68171	-4.56486	-2.8731	-4.28056	-2.37373	-1.96354	-3.91557	-6.40403	-3.8075	-3.92411	-4.89407	-2.87179	-4.82028	-3.63551	-4.59541	-3.64811	-2.35655	-6.27757	-2.68898	-2.97476	-5.9264	-4.83827	-4.46328	-1.94473	-2.73512	-2.92169	-4.11457	-3.37606	-5.33145	-4.20057	-3.43881	-2.36632	-4.28869	-3.68183	-4.93324	-3.65853	-5.59303
k__Bacteria.p__Chloroflexi.c__Anaerolineae.o__Anaerolineales.f__Anaerolineaceae.g__Ornatilinea	-0.229967	0.370856	0.142073	2.65731	0.0767761	1.207	-0.358463	0.0798456	1.56305	0.497736	-0.22036	1.69508	1.84503	-0.593018	-0.353688	-0.116482	0.18944	1.68137	0.248503	-0.00982466	0.356582	0.0477238	-0.922232	1.10005	-0.848443	0.336324	1.87535	0.456265	-0.113037	1.7016	-0.302107	1.0002	0.410054	-0.126294	-0.492253	1.24414	1.23671	1.05327	-0.143547	0.728316	0.77325	-0.228729	0.665564	0.212795	-0.15595	0.290008	-0.903339	0.313304	0.0673304
k__Bacteria.p__Cyanobacteria.o__Nostocales.f__Nostocaceae.g__Dolichospermum	-1.74322	-1.15412	-1.26908	-1.60698	-1.4482	-0.204145	-1.97185	0.207872	-0.168531	-1.11615	0.174834	0.181601	-2.52159	-0.419204	-0.282208	-1.64146	-0.268212	0.1201	-1.27648	0.480772	-1.1684	-1.36342	-2.33338	-0.311096	-2.25959	-1.07482	-3.0957	0.527744	-0.183172	-3.29966	-1.71326	-0.66153	-2.23907	-0.597525	-1.9988	-3.12249	-0.174434	-0.608462	-1.6501	-0.785167	-1.90608	-1.63988	-0.847919	-1.31218	-1.81118	-1.12114	-2.41882	-1.09784	-1.27762
k__Bacteria.p__Proteobacteria.c__Deltaproteobacteria.o__Desulfarculales.f__Desulfarculaceae.g__Desulfocarbo	0.92344	1.04485	0.965312	3.35037	2.33573	3.6152	2.94724	3.29075	3.36295	1.45659	1.95263	2.64194	0.78724	2.55215	0.59317	0.557513	0.272932	0.737786	0.922498	4.64166	1.03058	2.45593	2.70836	1.92329	-0.0252036	3.48149	3.54833	6.04698	2.00018	-0.216776	2.84306	2.16538	1.13195	2.44994	3.68539	0.186348	3.64492	2.21845	2.44913	3.26014	-0.40816	2.17947	3.93435	0.88679	0.830197	2.69821	0.15773	1.13654	2.39779
k__Bacteria.p__Bacteroidetes.c__Bacteroidia.o__Bacteroidales.f__Porphyromonadaceae.g__Barnesiella	-3.46836	-3.46899	-3.89904	-2.98425	-3.76307	-3.31953	-3.18785	-3.29018	-3.5106	-3.8794	-2.82005	-1.48053	-3.12085	-4.63413	-3.08184	-3.95633	-2.33768	-3.17068	-5.17631	-3.42677	-5.06823	-2.89385	-4.31127	-2.94106	-3.60945	-4.92718	-3.81016	-2.47834	-3.36076	-2.9846	-3.45013	-4.02455	-1.89703	-3.25709	-2.75754	-3.012	-2.15232	-2.38652	-3.19733	-3.09937	-2.92352	-3.61776	-2.79955	-3.33755	-4.46108	-3.7511	-3.5706	-3.72781	-2.75361
k__Bacteria.p__Proteobacteria.c__Alphaproteobacteria.o__Rhizobiales.f__Phyllobacteriaceae.g__Aliihoeflea	-0.380022	0.00831734	-0.183777	5.95731	-0.285763	0.881153	-0.684203	3.61779	3.19447	0.155641	0.488448	1.36824	3.24953	0.666095	-0.680533	-0.479021	-0.87986	2.66701	-0.114036	1.60212	-0.00595699	-0.278126	-1.24808	0.774202	1.14764	1.59544	3.34216	0.129419	3.43306	4.85952	0.957006	0.436346	0.687832	3.6506	-0.984276	3.99259	0.910865	0.489414	-0.635569	0.40147	4.0329	1.03038	0.338719	-0.149744	-0.491848	-0.0358415	-1.64904	-0.0125457	0.704305
k__Bacteria.p__Gemmatimonadetes.c__Gemmatimonadetes.o__Gemmatimonadales.f__Gemmatimonadaceae.g__Gemmatimonas	0.131887	-1.49971	0.865808	1.55092	1.66564	-0.39119	0.121018	0.482474	1.25679	0.928471	2.14265	1.2734	-0.20032	0.978714	0.809593	-0.402085	0.718376	1.68829	0.699865	0.91127	0.0709785	0.0344934	0.649501	-0.498141	-0.124708	1.54549	1.68304	0.0345834	1.6254	1.64966	-0.315338	-0.628713	-0.594179	1.02333	0.610618	1.21208	1.22348	-0.575645	0.473897	-1.27833	1.52101	0.495006	0.243883	-1.65777	0.36961	1.86174	0.698401	1.88504	0.721636
k__Bacteria.p__Proteobacteria.c__Gammaproteobacteria.o__Pasteurellales.f__Pasteurellaceae.g__Actinobacillus	3.49386	2.24566	2.98332	3.16793	2.52808	2.19678	2.52647	2.96832	2.44974	2.54986	2.77129	2.25116	2.68909	2.90662	2.44701	3.20156	2.38809	2.77963	2.44016	2.93704	3.26886	3.14329	3.01159	1.95858	2.87516	2.63543	2.49091	2.41952	2.35306	2.87144	2.8506	1.35623	2.44727	2.73688	2.77806	2.86617	2.09524	2.44677	2.79746	1.80523	3.07889	2.71322	2.05563	2.40446	2.76906	2.04162	3.05506	2.92926	2.7662
k__Bacteria.p__Proteobacteria.c__Gammaproteobacteria.o__Chromatiales.f__Ectothiorhodospiraceae.g__Ectothiorhodospira	1.97743	3.00416	2.2994	7.43778	2.71008	3.36433	2.40481	3.96176	7.07459	3.27813	0.911047	4.4389	5.46544	1.56431	2.39012	2.51682	3.16856	5.41433	2.88181	0.702169	2.98989	2.20505	1.23509	4.84234	1.30888	2.49365	7.24382	3.20008	5.20699	6.06895	1.85522	4.17886	1.7606	5.70554	2.08449	6.88839	3.39404	4.23193	2.43319	3.47213	3.98774	1.9286	3.40938	2.8461	2.66881	2.44733	1.95303	4.05559	4.97058
k__Bacteria.p__Proteobacteria.c__Gammaproteobacteria.o__Enterobacteriales.f__Enterobacteriaceae.g__Proteus	16.8398	16.1792	14.7144	14.9574	15.8852	14.856	15.8936	15.753	16.0256	15.0709	16.2578	15.8036	16.2783	15.4554	14.9671	16.3851	15.9112	16.4609	17.5297	15.9116	15.3061	15.6842	15.8054	15.1765	15.1422	15.5024	16.0606	15.8071	16.3794	15.3093	15.7463	14.4356	16.5145	15.3964	15.5202	16.3359	15.5196	15.0914	15.5922	15.3121	15.4974	15.4571	15.1444	15.6547	15.0348	15.2308	15.6826	15.9747	15.0799
k__Bacteria.p__Firmicutes.c__Clostridia.o__Clostridiales.f__Eubacteriaceae.g__Eubacterium	1.82397	0.959762	0.717651	1.52895	0.665682	0.197619	1.89824	1.10304	1.66731	1.44921	2.24726	1.25983	1.64524	1.20495	0.796017	2.05739	2.61053	1.89735	2.0598	1.17643	-0.639475	2.49777	1.76882	0.0906682	1.3121	0.911903	1.94573	1.60597	2.1437	1.21198	-1.31149	2.02154	2.8558	1.09515	3.01269	2.46828	0.227331	0.489645	2.26186	0.293058	1.69426	-1.23811	1.81527	0.801701	3.32712	-0.719376	1.0239	1.62585	1.94204
k__Bacteria.p__Cyanobacteria.o__Chroococcales.g__Cyanobacterium	-0.900785	-0.262545	-0.385566	0.55281	-0.556625	0.679365	-1.07901	-1.17665	0.20179	-0.150701	0.831605	1.05722	0.478307	-1.12066	-0.991551	-0.749883	0.470749	0.285096	-0.384898	-1.26632	-0.276819	-0.479915	-1.44987	0.572413	-1.37608	-0.191314	0.0666294	-0.181599	0.0453399	-1.87683	-0.829746	0.414908	-0.951207	-1.48856	-1.03335	-1.70755	0.709076	0.467976	-0.684648	0.0904521	-2.06821	-0.756368	0.0277006	-0.420606	-0.840235	-0.23763	-1.57075	-0.214334	-1.24682
k__Bacteria.p__Proteobacteria.c__Gammaproteobacteria.o__Enterobacteriales.f__Enterobacteriaceae.g__Cronobacter	3.92515	1.44933	0.427821	2.93488	0.41828	1.20324	7.76156	1.01125	0.403375	-0.323248	1.15326	0.827265	0.610441	4.8145	7.41667	3.84951	1.57343	0.258597	1.72751	1.48239	5.99332	3.56054	4.20329	-0.488669	4.17263	4.49356	0.311013	1.30465	1.45935	2.28176	0.916527	1.85268	2.41416	2.56416	2.96561	1.05836	-1.93697	1.21387	3.77728	2.41069	2.72387	2.74733	2.41665	1.03973	1.5964	-1.29871	7.42672	0.309545	2.6312
k__Bacteria.p__Bacteroidetes.c__Flavobacteriia.o__Flavobacteriales.f__Flavobacteriaceae.g__Leeuwenhoekiella	-1.89679	-1.19134	-1.14819	-2.88425	-1.48542	-0.0832634	-1.97973	-0.706819	-0.533627	-1.16572	0.125523	0.00971708	0.300696	-1.88328	-0.454092	-1.67868	0.288994	-0.202688	-1.31369	-0.796489	-1.20561	-1.24254	-0.627536	-0.190215	-2.13871	-0.953942	0.295462	-1.2291	0.363359	-2.99196	-1.59237	-0.588008	-2.21714	-1.18489	0.0869945	-1.52259	-0.0535518	-0.53494	-0.301265	-0.957052	-0.375984	0.802932	1.30213	-1.3494	0.76979	-1.00026	-2.443	-0.976962	-2.60224
k__Bacteria.p__Actinobacteria.c__Actinobacteria.o__Micrococcales.f__Dermabacteraceae.g__Dermabacter	0.0158607	-0.905539	-1.04646	-0.150843	0.385343	0.0184696	-1.65905	-0.780771	-1.51811	-0.902742	0.127151	0.36077	-0.746329	-1.78155	-1.688	-1.39288	-1.9231	-2.42983	-1.02789	-0.133476	-0.919813	-1.14081	-0.525802	-0.0884815	-2.03698	1.46972	1.16156	-0.878049	-0.0187713	-3.06591	-1.49064	-0.358654	-1.82311	-2.65974	-1.20962	-2.93218	0.0481813	-0.305586	0.724046	-0.605998	-0.935364	0.1677	-0.66875	-1.0636	-1.43757	-0.898525	-2.17253	-0.875229	0.621354
k__Bacteria.p__Bacteroidetes.c__Chitinophagia.o__Chitinophagales.f__Saprospiraceae.g__Phaeodactylibacter	-1.47387	-0.806071	-1.02453	-1.75625	-1.10015	0.0403956	-1.59173	-1.16379	-0.151656	-0.722284	0.563479	0.490176	-2.60683	-0.174663	-1.5586	-1.29341	-0.427855	0.689874	-0.928425	0.621011	-0.820346	-1.11888	-2.08884	-0.0665555	-2.01505	-0.830283	-0.576323	-0.748644	-2.8702	-1.86396	-1.46871	-0.213618	-0.0607271	-0.643282	-1.74686	1.43614	0.0701073	-0.16055	-1.39816	-0.476593	-1.31838	-1.39534	-0.539344	0.62083	-1.44653	0.708363	-2.10731	-0.853303	0.650954
k__Bacteria.p__Proteobacteria.c__Gammaproteobacteria.o__Enterobacteriales.f__Enterobacteriaceae.g__Tatumella	-3.2007	-0.511697	-0.558418	-1.84545	-2.39074	-1.07845	-2.95264	-3.32337	-2.28983	-1.97528	-1.46623	-0.888545	-2.59333	-2.87847	-2.93732	-2.584	-1.42024	-2.67017	-2.21901	-1.64751	-0.525971	-2.23773	-3.20768	-1.1854	-3.1339	-1.94913	-2.30924	-2.12736	-0.716076	-1.13602	-2.58756	-1.40529	-1.39489	-3.71157	-2.3859	-2.6637	-1.04874	-1.35222	-0.452229	-1.85531	-2.28893	-2.51418	-1.91806	-2.25472	-2.72831	-1.99545	-1.07822	-1.97215	-1.38553
k__Bacteria.p__Aquificae.c__Aquificae.o__Aquificales.f__Aquificaceae.g__Hydrogenivirga	0.848331	-0.00154999	-0.188106	-1.31238	-0.29563	0.876824	-0.890266	0.865051	-2.41783	0.0521503	-1.02241	1.28159	0.961962	-0.923197	-0.767179	-0.488888	0.780653	-0.765582	-0.123903	-0.809582	-0.0158243	-0.282455	-1.25241	0.769873	-1.17862	0.00614526	-2.84249	0.0427736	2.47331	-1.42009	-0.632286	0.578947	1.18406	0.616683	-0.824728	0.361069	0.906536	0.632015	-0.476021	0.314824	0.710458	-0.558908	0.252073	1.42535	-0.546999	-0.0401705	-1.29575	-0.0168747	-0.823503
k__Bacteria.p__Firmicutes.c__Bacilli.o__Bacillales.f__Bacillaceae.g__Thalassobacillus	-0.987203	-0.344275	-0.553272	-0.215717	-0.638355	0.511658	-1.28864	0.666254	0.818733	1.16658	1.01679	0.757899	-0.532866	0.2966	-1.29087	-0.831614	0.540218	-0.172145	1.11833	0.287077	-0.35855	-0.647621	-1.61758	0.404707	-1.54379	-0.359021	0.799323	-0.48092	-0.163385	-0.0339197	-0.997452	-0.0796594	1.08564	-3.0191	-1.32535	1.40229	2.12633	-0.0265913	-0.976645	-0.208869	0.0157044	0.660888	-0.271621	-0.502337	-0.948768	-0.405337	-0.216602	-0.382041	-0.868281
k__Bacteria.p__Firmicutes.c__Clostridia.o__Clostridiales.f__Clostridiaceae.g__Candidatus_Arthromitus	-1.22597	-0.496426	-0.538244	-0.51893	-0.790506	0.526686	-1.25441	0.0735346	-0.978466	-0.324358	0.469616	0.895077	0.134068	-1.27334	-1.15369	0.601198	-1.57537	0.716736	-0.61878	-0.0161357	-0.5107	-0.632593	-1.60255	0.419735	0.0562024	-0.343993	-0.024621	-0.343742	0.522103	-0.626639	-0.982424	0.287293	-1.28347	-1.90453	0.371715	0.755568	0.556398	0.340361	-0.864542	-0.0716914	-0.0810576	-0.909046	-0.134443	-0.654488	-0.812012	-0.390309	-0.109016	-0.367013	-1.55653
k__Bacteria.p__Proteobacteria.c__Gammaproteobacteria.o__Oceanospirillales.f__Oceanospirillaceae.g__Neptunomonas	-0.052354	0.623079	0.436926	0.573416	0.328999	1.50186	-0.183495	3.28136	2.00862	0.651542	2.35987	1.87054	1.96367	-0.298165	-0.178229	0.135741	1.25891	1.83618	0.500726	1.07621	0.608805	0.342577	-0.627379	1.3949	-0.55359	0.631177	3.11739	0.631724	2.43333	1.20267	-0.00725428	1.12617	-0.222376	-0.667852	-0.288169	1.84821	1.53157	1.17924	0.0605371	0.903775	0.274322	0.0661238	0.841023	0.465018	0.075635	0.584861	-0.691713	0.608157	-0.600483
k__Bacteria.p__Proteobacteria.c__Gammaproteobacteria.o__Alteromonadales.f__Alteromonadaceae.g__Salinimonas	0.294418	0.979526	0.770111	0.118815	0.685446	1.83504	0.138881	0.711279	-0.934279	1.08229	0.439463	2.26935	0.837735	0.0350201	0.220583	0.492187	0.829703	0.67889	0.857172	0.621609	0.965251	0.675762	-0.294193	1.72809	-0.220405	0.964362	0.226017	1.03054	0.441867	0.0111052	0.325931	1.56227	1.08265	0.48577	0.164175	1.8218	1.86475	1.61534	0.512881	1.30259	-0.180279	0.399309	1.23983	0.821464	0.402521	0.918046	-0.324247	0.941342	0.632791
k__Bacteria.p__Bacteroidetes.c__Flavobacteriia.o__Flavobacteriales.f__Flavobacteriaceae.g__Weeksella	-3.5052	-2.74989	-0.426778	-2.68506	-0.236611	-1.68378	-2.14936	-1.91203	-1.0837	-1.33703	-0.987591	-0.0458021	-1.86202	-1.89883	-2.09457	-1.65226	-1.0074	-1.04533	-1.28728	-2.38872	0.0431948	-1.25809	-0.643085	-1.79073	-0.27979	-0.969492	-0.48967	-2.86958	-1.1395	-2.45174	-1.60792	-0.55039	-1.66433	-2.34813	-1.61525	-1.81084	-1.65406	-2.08228	-1.26654	0.861898	-2.13616	-0.79758	-1.07532	0.261978	-3.53645	-1.01581	-1.33456	-0.992512	-4.67182
k__Bacteria.p__Bacteroidetes.c__Cytophagia.o__Cytophagales.f__Cytophagaceae.g__Runella	2.96939	1.86223	1.62905	1.57863	1.56815	2.69398	2.61778	-0.998832	1.79185	2.06083	2.34574	3.11786	1.92455	2.47892	1.06909	1.3749	1.5816	3.17422	3.32484	0.496461	1.84796	1.5347	2.14971	2.58703	2.96046	1.8233	2.10415	1.87904	2.25495	2.38846	1.18487	4.14104	2.58638	2.25886	1.18007	3.5607	2.72369	2.60915	3.11374	2.1511	2.75347	1.25825	3.67331	3.28913	3.13349	1.77698	3.8226	1.80028	0.642518
k__Bacteria.p__Actinobacteria.c__Actinobacteria.o__Micrococcales.f__Micrococcaceae.g__Enteractinococcus	-2.7453	-1.83664	-1.73973	-0.342331	-2.13072	-0.674795	3.37342	-1.49989	-1.80128	-0.34868	-0.752742	-0.548257	-1.05318	1.22562	3.5928	0.483377	-0.929173	-1.23552	0.848362	-1.1421	-0.265951	-0.249112	1.58829	-0.781746	1.17665	1.26188	-1.54242	-0.202114	-1.03375	-0.801513	-0.598943	-1.37321	-0.921853	-0.967596	0.547771	-1.4936	-0.645083	-1.32014	1.97448	1.29233	-0.424613	-0.525565	-1.57778	0.327227	-2.55797	0.730139	2.82392	-1.56849	-0.819595
k__Bacteria.p__Actinobacteria.c__Actinobacteria.o__Micrococcales.f__Ruaniaceae.g__Ruania	-0.681851	-2.24712	-2.28302	-1.56404	-2.5412	-1.21809	1.58036	-2.89758	-3.08815	-2.17929	-1.43805	-0.91709	-2.05644	-3.01811	0.49357	-1.1495	-2.53635	-2.60521	-0.784513	-2.98725	2.13092	-0.792409	-3.34733	-1.32504	-3.27354	-0.503809	-3.30636	-2.15591	-3.30497	-1.83222	-2.7272	-1.613	-1.31223	-0.664335	-2.53612	-2.36782	-1.18838	0.0250281	-2.18741	-0.298896	-0.901613	-2.65382	-1.94661	-2.40518	-1.16829	-2.13509	-0.0786207	-2.11179	-1.51324
k__Bacteria.p__Proteobacteria.c__Betaproteobacteria.o__Burkholderiales.f__Burkholderiaceae.g__Pandoraea	-0.383435	0.226293	0.342304	3.55213	0.78021	-1.40012	2.76745	0.780517	3.14927	0.472361	-0.0622604	1.92136	1.33918	1.19218	2.27468	1.32392	0.954979	1.09735	0.10394	-0.173205	-0.524946	2.08446	0.718572	0.0778905	1.75389	0.536555	3.44542	-2.12482	1.42957	4.24932	0.997659	1.96868	1.83862	1.41501	1.08913	2.08062	1.79952	1.12866	-1.22513	0.46916	0.886106	6.54136	0.891836	0.916229	0.522795	0.852809	3.43062	1.61307	0.608537
k__Bacteria.p__Acidobacteria.c__Holophagae.o__Holophagales.f__Holophagaceae.g__Geothrix	-1.19338	-3.40329	-3.59207	-1.45459	-2.1124	-2.52714	0.511013	-2.84075	-1.98779	-3.35847	-1.78222	-2.17689	-2.63789	-2.00523	0.166658	-1.5687	-3.45788	-2.43901	-1.94068	-2.49432	-3.41756	-2.10145	-2.33444	-2.63409	-2.26066	-1.81285	-1.2406	-3.41571	-2.71533	-2.34299	-2.45129	-2.60098	-2.25844	-2.92643	-3.98965	-1.99486	-2.49743	-2.54791	-2.05598	-1.55869	-2.61032	-2.37791	-1.62145	-3.56135	-3.80784	-1.1222	0.397044	-3.42084	-2.41545
k__Bacteria.p__Firmicutes.c__Clostridia.o__Thermoanaerobacterales.f__Thermoanaerobacterales_Family_III._Incertae_Sedis.g__Thermoanaerobacterium	-0.602398	0.404578	0.48907	1.14005	-0.29004	0.886576	-1.2754	0.869328	-0.190778	0.348953	0.410114	-1.05188	0.729586	0.671517	0.00368439	-0.483298	-0.398257	0.732022	-0.674707	1.28458	-0.0102344	0.28369	0.0961431	0.151593	0.298256	0.320751	-0.27386	-0.525165	0.56784	0.954755	0.716267	0.222365	-0.221502	0.74704	0.00739635	0.491264	0.529264	-0.0656033	0.149652	-0.0926495	1.15227	0.00723689	-0.496438	-0.154021	-0.0547475	0.130046	-0.900074	1.33168	0.704603
k__Bacteria.p__Actinobacteria.c__Actinobacteria.o__Micrococcales.f__Demequinaceae.g__Lysinimicrobium	-0.297924	2.31824	0.143517	1.05441	0.58359	1.20845	1.49415	0.293239	0.813328	-0.573324	0.353798	1.77829	0.201045	0.786938	3.07191	-0.83206	1.43425	-0.40508	-2.05204	0.530069	-1.94396	1.42768	0.457725	1.94949	1.22339	1.18577	1.19912	0.539475	0.981935	0.0915183	1.62534	-1.78302	2.01381	0.759118	0.445581	-0.0989803	-1.08377	-0.144993	-0.343216	1.70461	0.986643	1.35768	0.748775	0.719609	1.21489	1.42896	0.736019	1.69326	0.440615
k__Bacteria.p__Proteobacteria.c__Gammaproteobacteria.o__Pasteurellales.f__Pasteurellaceae.g__Bibersteinia	-0.584996	0.166059	-0.0278605	-1.07155	-0.128021	2.62203	-0.719884	-2.06405	2.47292	0.245046	1.07879	1.45514	0.368093	-0.762951	0.991329	-0.321279	1.30945	2.54939	0.0437055	0.653638	0.151785	-0.122209	1.22976	0.930119	0.566586	0.166391	2.22441	0.216319	0.613197	1.6281	-0.47204	1.03785	0.544986	0.502305	-0.389065	1.6932	1.06678	1.09092	-0.0403584	0.48837	-0.633676	1.1863	2.01058	0.00799756	2.09771	0.120075	0.585007	0.143371	0.938377
k__Bacteria.p__Firmicutes.c__Clostridia.o__Clostridiales.f__Lachnospiraceae.g__Dorea	-0.829062	-1.06766	-1.40626	-0.241055	-1.36174	-0.341327	-0.761984	0.351409	-1.25262	-0.227419	0.208658	1.26485	2.0123	-2.14135	-0.783919	-1.555	0.292587	1.94553	-1.19001	-2.54562	-1.08194	-1.50061	-2.47056	-0.448278	-2.39677	-1.21201	-0.0923198	0.0260335	1.93032	0.303312	-1.85044	0.433852	-0.820649	-0.230345	-0.660736	0.563412	-0.311615	0.48692	-0.312029	0.298084	0.352936	-1.77706	0.235333	-1.22572	-0.667968	-1.25832	-1.23668	-1.23503	0.0984818
k__Bacteria.p__Actinobacteria.c__Actinobacteria.o__Micrococcales.f__Microbacteriaceae.g__Cryocola	-0.462458	0.207858	-0.0115084	-0.835909	-0.086222	1.05342	-0.664859	-0.243445	-1.84057	0.303244	-0.455363	1.51622	-0.0885011	-0.746599	-0.532548	-0.27948	-0.233167	-0.236316	0.0855046	-0.333115	0.193584	-0.105857	-1.07581	0.946471	-1.00202	0.182743	0.0566898	0.277404	-0.557867	-0.943619	-0.455688	0.76779	0.176357	-0.459002	-0.557546	-0.689393	1.08313	0.820859	-0.208839	0.549455	0.44996	-0.38231	0.486704	0.0497966	-0.350715	0.136427	-1.06635	0.159723	-0.33479
k__Bacteria.p__Firmicutes.c__Clostridia.o__Clostridiales.f__Peptococcaceae.g__Candidatus_Desulforudis	-0.345324	0.22955	0.106207	-0.617893	-0.0645297	1.17114	-0.441695	-0.0254285	-1.6574	0.407844	-0.351029	1.59197	0.0875458	-0.628883	-0.456802	-0.257788	-0.0115961	-0.0535514	0.107197	-0.115099	0.215276	0.0118586	-0.958097	1.06419	-0.884308	0.300459	-0.497103	0.35315	-0.257247	-0.725602	-0.337973	0.83083	0.35953	-0.337009	-0.553513	-0.513346	1.20085	0.883898	-0.204806	0.625201	0.667976	-0.264594	0.56245	0.071489	-0.295876	0.254143	-0.983885	0.277439	-0.17145
k__Bacteria.p__Thermotogae.c__Thermotogae.o__Petrotogales.g__Defluviitoga	-0.472881	-1.29592	-1.4808	-2.58984	-1.59	-0.415865	0.123288	-0.23184	-0.611387	0.930046	-0.0604661	-0.145968	-0.897833	-2.21589	-2.19474	-0.198299	-1.96226	1.08414	0.903651	-0.949542	-1.3102	0.00981856	-2.5451	-0.522816	-0.149383	-1.28654	-1.09879	0.200175	0.252566	-2.21212	-1.92498	-0.821509	-0.689615	-1.39943	-1.9484	-0.434595	-0.386153	0.816521	1.57024	-1.11274	-2.40351	-1.8516	0.409474	-1.45398	-0.421522	-1.33286	-1.10894	1.01236	-2.9457
k__Bacteria.p__Actinobacteria.c__Actinobacteria.o__Streptosporangiales.f__Streptosporangiaceae.g__Streptosporangium	0.540912	-0.987101	0.444011	2.06356	-1.28118	-0.0760214	-1.77583	0.437193	1.14835	-0.879135	0.19831	0.237751	0.108688	-1.87604	-1.81102	0.110524	-0.918689	-0.0376462	1.21247	0.0131036	-1.00138	0.349662	0.116672	-0.182972	-0.546505	-0.9467	1.80587	0.583894	0.518455	0.493748	-0.00016917	-0.425628	-1.20728	0.583542	0.0851336	0.817124	1.53865	-0.37256	-1.15112	-0.729018	0.469014	0.810174	-0.791769	1.17677	-1.42366	-0.993016	-0.627134	0.615242	-2.99115
k__Bacteria.p__Bacteroidetes.c__Flavobacteriia.o__Flavobacteriales.f__Flavobacteriaceae.g__Croceibacter	0.0417503	0.722177	0.623748	-0.0978025	0.428097	1.68868	-0.0435847	0.494662	-1.2535	0.72324	0.166266	1.97865	0.476772	-0.111343	-0.0701249	0.234839	0.531195	1.93934	0.599824	0.404991	0.707903	0.529399	-0.440556	1.58173	-0.366768	0.817999	-0.0932071	0.739828	0.154998	-0.205512	0.179568	1.31308	0.763426	0.158167	-0.0387675	-0.12412	1.71839	1.36615	0.309939	1.01188	-0.396896	0.252946	0.949127	0.564116	0.0605705	0.771684	-0.578503	0.794979	0.313351
k__Bacteria.p__Deinococcus.Thermus.c__Deinococci.o__Deinococcales.f__Trueperaceae.g__Truepera	0.275079	0.86949	0.906385	1.49972	0.57541	1.97132	0.319311	0.50722	-1.34625	1.18083	2.49382	2.22281	0.450853	0.171294	0.174035	0.382152	0.507802	2.03358	0.747137	0.417549	0.855216	0.812036	-0.157919	1.86436	-0.0841307	1.10064	2.13598	0.983987	0.283648	-0.192954	0.462205	1.63649	0.670683	0.0354016	0.236939	-0.150039	2.00103	1.68956	0.585645	1.25604	-0.384338	0.535583	1.19329	0.711429	0.54685	2.63928	-0.214186	1.07762	0.36668
k__Bacteria.p__Proteobacteria.c__Alphaproteobacteria.o__Rhodospirillales.f__Acetobacteraceae.g__Kozakia	-0.361038	0.340797	0.0956169	1.10002	0.046717	1.16055	-0.456543	0.107524	-1.56414	0.395523	-0.0843025	1.61517	0.254293	-0.639474	-0.433598	-0.146541	0.232373	1.70609	0.218444	0.0178536	0.326523	1.58623	-0.968687	1.0536	-0.894899	0.289868	-1.98881	0.376355	-0.082364	0.992313	-0.348563	0.949857	0.452788	1.50274	-0.430329	-0.346599	1.19026	1.00293	-0.0816228	0.648405	1.53789	-0.275185	0.585654	0.182736	-0.217909	0.243552	-0.952746	0.266848	0.0911198
k__Bacteria.p__Proteobacteria.c__Alphaproteobacteria.o__Rhodobacterales.f__Hyphomonadaceae.g__Ponticaulis	-0.653225	1.61999	-0.0926422	1.63591	-0.259056	0.972288	0.851037	-0.578982	1.50271	0.0901707	1.47092	1.31087	1.0367	-0.827733	-0.737904	-0.452314	-0.529953	0.945957	-0.0873289	0.916311	0.0207502	-0.186991	-1.15695	0.865337	-1.08316	0.101609	2.5287	0.072048	-0.817512	-1.27916	-0.536822	0.71072	-0.387252	-0.886238	-0.698787	1.17278	1.002	0.763788	-0.350081	0.344099	1.33682	-0.463444	0.281347	-0.123037	-0.360525	0.0552933	-1.21464	0.078589	0.938699
k__Bacteria.p__Firmicutes.c__Bacilli.o__Bacillales.f__Thermoactinomycetaceae.g__Risungbinella	0.716577	1.26317	1.09055	0.476631	0.969087	2.15548	0.331599	1.0691	-0.637809	1.45361	2.28342	2.63063	2.82135	0.355455	0.581857	0.775829	1.17061	1.0084	1.14081	0.979425	1.24889	0.996197	0.0262414	2.04852	0.10003	1.2848	-1.06248	1.39181	0.85568	0.368921	0.646366	1.90801	1.37912	0.806793	0.385792	0.635498	2.18519	1.96108	0.734498	1.66386	0.177537	0.719744	1.60111	1.10511	0.768997	1.23848	-0.0321175	1.26178	1.01592
k__Bacteria.p__Proteobacteria.c__Gammaproteobacteria.o__Legionellales.f__Coxiellaceae.g__Rickettsiella	-0.700754	0.239768	0.182406	-0.836238	-0.0543117	1.24734	-0.801685	-0.243774	-2.01595	0.225863	-0.421304	1.37703	-0.421937	-0.552685	-0.671742	-0.24757	-0.350115	-0.421871	0.117415	-0.333444	0.225494	0.088057	-0.881898	1.14039	-0.80811	0.376657	-2.44062	0.138211	-0.803483	0.641015	-0.261774	0.828451	0.000974258	-0.621335	-0.329244	0.562133	1.27705	0.881519	0.0194621	0.410262	-1.13533	-0.188396	0.34751	0.081707	-0.301421	0.330341	-1.05766	0.353637	-0.468373
k__Bacteria.p__Proteobacteria.c__Gammaproteobacteria.o__Orbales.f__Orbaceae.g__Gilliamella	-3.04042	-0.785219	-0.888473	-3.00112	0.143093	-1.40851	-0.159302	-0.692449	-0.756918	-0.728	0.000629076	0.450743	-0.494696	-1.62356	-0.861064	-0.535592	-2.45838	-1.07072	0.31482	-0.351485	-0.799494	-2.56778	-0.367815	0.806472	-0.294026	-0.694222	-0.648461	-0.788077	-1.08916	-0.961988	0.252309	-0.305858	-2.82745	-1.29975	-3.657	-1.09559	-1.37879	-1.83775	-0.98637	-0.516026	-1.46371	-0.522309	-0.578777	0.279112	-0.93489	-2.3255	-3.78243	0.0197238	-0.646059
k__Bacteria.p__Proteobacteria.c__Betaproteobacteria.o__Neisseriales.f__Chromobacteriaceae.g__Laribacter	-0.952861	-1.35332	-1.44583	-0.811879	-1.6474	-1.96586	-0.840244	-1.47721	-1.23515	-2.81313	-1.75292	-1.64025	-1.22814	-1.44395	-3.68902	-0.255701	-0.715616	-1.26878	-0.738713	-2.18355	-1.3676	-3.12514	-2.51013	-2.07281	-0.851381	-0.514611	-1.27105	-2.87907	-1.45363	-0.868058	-1.89001	-0.603409	-1.17428	-1.95088	-4.16145	-0.751027	0.38578	-2.1353	-1.49081	-1.02206	-0.663514	-0.231667	-2.66977	-0.774421	-2.06333	-1.29789	-2.73	-2.85956	-0.743598
k__Bacteria.p__Proteobacteria.c__Gammaproteobacteria.o__Vibrionales.f__Vibrionaceae.g__Salinivibrio	-0.276684	0.475467	0.342764	1.31515	0.181387	1.40769	-0.256201	0.322656	-1.3682	0.556636	0.00843028	1.79057	0.397673	-0.392327	-0.258203	-0.0118716	0.475162	0.254461	0.353113	0.232986	0.461192	0.248415	-0.72154	1.30074	-0.647752	0.537015	-1.79287	0.55175	1.58552	1.20744	-0.101416	1.10091	0.648727	0.0204355	-0.305581	-0.203219	1.43741	1.15398	0.0431249	0.823801	-0.568902	-0.0280381	0.761049	0.317405	0.0761813	0.490699	-0.787401	0.513995	0.210158
k__Bacteria.p__Proteobacteria.c__Gammaproteobacteria.o__Enterobacteriales.f__Enterobacteriaceae.g__Cedecea	-3.99139	-0.0489933	-3.13076	-1.28253	-3.15043	-2.06583	-3.87185	-2.61607	-3.08901	-2.78468	-2.08717	-0.216229	-2.25875	-1.54392	-0.680038	-3.34369	-1.35687	-3.44347	-2.9787	-2.49161	-2.87062	-1.64014	-0.494621	-2.17278	-1.79934	0.522926	-2.01565	-0.232656	-2.94409	-1.21863	-0.405012	-2.46852	-0.495579	-2.56246	0.0731647	-2.69459	-0.451152	-0.830488	0.0808341	-1.183	-2.31859	-0.694204	-0.508784	-3.01441	-0.694043	-2.98282	-0.582719	-2.95953	-1.79591
k__Bacteria.p__Actinobacteria.c__Actinobacteria.o__Acidothermales.f__Acidothermaceae.g__Acidothermus	0.302486	0.916773	0.689961	0.000773602	0.622693	1.75489	0.172257	0.593238	-0.975182	1.00268	1.84419	2.21554	0.746031	-0.0451303	0.16677	0.429435	0.839176	0.594695	0.79442	0.503567	0.902499	0.595612	-0.374344	1.64794	-0.300555	0.884212	0.185113	0.976722	0.470142	-0.106936	0.245781	1.61879	1.04175	0.385127	0.0218294	0.145138	1.7846	1.67186	0.370536	1.24877	-0.29832	0.319159	1.18602	0.758712	0.365247	0.837896	-0.370552	0.861192	0.65142
k__Bacteria.p__Actinobacteria.c__Actinobacteria.o__Micromonosporales.f__Micromonosporaceae.g__Micromonospora	5.34822	2.16206	2.53697	4.02271	3.0524	2.01693	8.58827	2.16964	2.7792	3.16693	2.85852	3.55262	2.82563	4.95027	8.16523	4.36504	3.29403	2.39567	2.97259	2.38598	5.09774	4.20815	4.577	2.39541	4.77911	4.80161	2.83505	4.27315	2.48322	3.21553	3.54345	4.10032	4.35877	3.58564	3.95729	3.10696	2.89464	3.99293	5.1093	4.70132	3.38511	3.46873	4.30737	3.18842	3.83398	3.42187	7.50494	3.04923	4.26739
k__Bacteria.p__Cyanobacteria.o__Pleurocapsales.g__Stanieria	-0.942533	-1.89188	-2.00077	-4.09872	-2.18596	-0.935842	-2.76442	-0.0468264	-0.449392	0.466481	-0.0444744	-0.659599	0.54959	-1.1509	-2.70837	-2.37922	-3.41765	-0.83425	-2.01423	-2.01097	-1.90615	-2.09512	-3.06508	-1.04279	-2.99129	-1.80652	-0.522586	-1.89842	-0.645402	-1.8845	-2.44495	-1.32835	-3.29044	-3.83229	-2.78	-0.96884	-0.906131	-1.27529	-2.43129	-1.62637	-0.938384	-0.786612	-1.68912	-2.04994	-2.48114	-1.85284	-3.19809	-0.244579	-2.11952
k__Bacteria.p__Firmicutes.c__Bacilli.o__Bacillales.f__Bacillaceae.g__Caldibacillus	-0.494247	0.213943	0.0186917	0.764265	-0.0801375	1.08362	-0.707822	1.35673	-0.175523	0.27576	-0.452117	1.47789	-0.141828	-0.716399	-0.570887	-0.273396	-0.123391	-0.216882	0.0915891	-0.317904	0.199668	-0.0756572	-1.04561	0.976671	-0.971824	0.212943	-2.18515	0.239066	-0.51036	-0.928407	-0.425488	0.630296	0.256443	-0.467906	-0.539311	-0.742721	1.11333	0.683364	-0.190605	0.511117	-1.11979	-0.35211	0.448365	0.0558811	-0.327732	0.166627	-1.03193	0.189923	-0.487274
k__Bacteria.p__Proteobacteria.c__Gammaproteobacteria.o__Enterobacteriales.f__Enterobacteriaceae.g__Hafnia	10.7343	8.71019	8.38053	8.76544	8.97799	6.94296	9.63277	8.8994	10.7885	8.19555	10.788	8.36369	8.98852	9.96737	8.93383	10.0594	9.35309	9.46871	12.1322	9.7958	7.47353	9.24312	9.94301	8.0584	9.23329	9.84487	11.2552	8.70983	9.53686	8.66619	9.05834	8.15256	9.70346	8.6388	9.64042	9.29782	5.38771	9.28363	9.9454	8.83749	9.26564	9.65019	8.61428	9.20421	9.83837	8.83332	9.18545	8.71223	9.0033
k__Bacteria.p__Proteobacteria.c__Gammaproteobacteria.o__Enterobacteriales.f__Enterobacteriaceae.g__Yersinia	10.0539	9.20783	9.06473	9.34465	8.83159	9.27902	10.6479	9.41546	9.67604	8.46921	9.58666	9.03679	9.16022	9.62245	10.4322	10.1897	9.13574	9.01794	8.38491	9.44683	9.95166	9.12331	9.43891	9.35963	9.31873	9.44483	9.38064	8.91573	9.13864	9.28331	8.73246	9.13543	9.69379	9.03855	8.73981	9.2389	9.00163	9.09892	8.94222	9.1753	9.56258	8.94346	8.63212	8.97625	8.67646	8.99314	10.0026	9.2386	9.32646
k__Bacteria.p__Actinobacteria.c__Actinobacteria.o__Corynebacteriales.f__Nocardiaceae.g__Nocardia	14.211	13.6017	13.1645	14.0111	13.1878	13.3966	17.0453	13.3059	14.2302	13.3395	13.9245	14.5257	13.6086	16.0323	17.1737	13.9936	14.4413	13.4147	13.8004	13.5367	15.6321	16.1935	17.1112	13.8141	16.1089	16.4102	14.1661	13.518	13.7292	13.6642	15.9407	13.3804	14.5758	13.6385	17.0105	13.6158	14.0209	13.3297	17.2191	13.6636	13.7292	15.9325	17.5996	13.607	16.8823	13.2668	16.3259	13.7374	14.0978
k__Bacteria.p__Firmicutes.c__Bacilli.o__Lactobacillales.f__Aerococcaceae.g__Facklamia	-0.818579	0.204266	0.0259118	-1.4899	-0.0898136	1.09084	-0.807227	1.4245	-0.815839	0.111991	1.48079	1.31922	-0.976913	-0.709179	0.855409	-0.283072	-0.4557	2.249	0.081913	0.59786	0.189992	-0.0684371	-1.03839	0.983891	-0.964604	0.220163	0.633963	0.080399	-1.02048	-1.59761	-0.418268	0.726913	-0.383873	2.01592	-0.251917	0.744123	1.12055	0.779982	0.0967889	0.35245	-0.204027	-0.34489	0.289698	0.046205	-0.327653	0.173847	-1.05956	0.197143	0.517888
k__Bacteria.p__Proteobacteria.c__Betaproteobacteria.o__Rhodocyclales.f__Rhodocyclaceae.g__Aromatoleum	-1.34623	-0.183663	-0.683724	5.71775	-0.477743	0.381206	-0.960932	3.15429	4.91995	0.0110817	1.53936	1.04633	3.38032	-1.41881	-1.00244	-0.671001	-0.865648	3.87498	-0.306016	0.126024	-0.197937	-0.778073	-1.74803	0.274255	1.13312	-0.489473	5.14736	-0.19249	3.54761	4.33995	-1.1279	0.426889	-0.914866	3.65007	-1.27915	4.72696	0.410918	0.479957	-0.930439	0.0795611	2.13149	0.530437	0.0168096	-0.341724	-0.713555	-0.535788	-1.35943	-0.512493	0.455663
k__Bacteria.p__Firmicutes.c__Clostridia.o__Clostridiales.f__Peptostreptococcaceae.g__Clostridioides	4.857	1.36184	0.505298	1.71164	2.00065	1.57023	1.73559	1.71994	3.35504	1.34694	2.8554	2.64016	2.03959	1.21078	1.52427	4.04443	3.01737	2.69326	3.13761	2.09428	-0.5269	1.30403	1.91904	1.46328	1.46231	1.59263	3.47973	2.6968	3.04017	1.81784	1.89762	2.12425	3.44858	2.03141	2.11075	2.22544	2.69948	-1.28212	2.28437	1.02131	2.03075	1.71946	2.23867	2.13667	1.27255	1.93334	2.22819	2.26149	2.21613
k__Bacteria.p__Acidobacteria.c__Acidobacteriia.o__Acidobacteriales.f__Acidobacteriaceae.g__Terracidiphilus	-2.48766	-3.31229	-3.43611	-1.13494	-1.28444	-0.786218	-2.11786	-0.760654	-2.67168	-3.21012	-4.80154	-0.45526	-0.994712	-2.58624	-4.08899	-3.79963	-0.120413	-4.12072	-3.43464	-0.0220904	-1.7416	-1.9455	-0.799975	-2.47813	-4.42663	-0.919931	-1.89088	-3.27904	-0.490989	-3.90561	-0.710366	-1.29009	-0.54154	-4.36454	-3.78137	-1.1718	-0.0195404	-2.82198	-1.8477	-3.00699	0.116783	-3.80691	-1.48478	-3.47035	-1.01405	-3.28817	-4.56537	-3.26488	-1.3274
k__Bacteria.p__Proteobacteria.c__Gammaproteobacteria.o__Xanthomonadales.f__Xanthomonadaceae.g__Thermomonas	-0.907225	0.0439994	-0.264609	4.57233	-0.250081	0.800321	-0.612082	2.79915	3.52146	0.208978	1.22479	1.19003	1.98792	-0.9997	-0.85874	-0.443339	-0.766872	1.61344	-0.078354	0.594001	0.0297251	-0.358958	-1.32891	0.69337	-1.25512	-0.0703579	4.0863	-0.0487872	3.41533	2.30543	-0.708789	0.576139	-0.570137	1.77975	-0.794577	3.22353	0.830033	0.629207	-0.445871	0.223264	1.66658	0.949551	0.160512	-0.114062	-0.28115	-0.116674	-1.13377	-0.0933779	-0.931187
k__Bacteria.p__Cyanobacteria.o__Chroococcales.g__Crocosphaera	0.280335	1.96398	1.85813	1.88084	1.45711	2.44759	1.49697	1.47589	1.51405	0.962505	1.73913	2.01358	1.12331	2.6535	1.67647	-0.444271	1.16294	0.914365	-1.21531	2.04018	0.886646	2.72716	1.99655	2.58867	2.30014	1.89408	1.79011	1.1035	0.996358	2.14945	2.3139	1.75523	1.17128	1.68231	1.61027	1.4762	1.54342	1.75413	1.36094	1.96529	2.35655	2.13366	1.7715	1.92072	1.41886	2.34239	0.651546	1.70315	1.99863
k__Bacteria.p__Actinobacteria.c__Actinobacteria.o__Jiangellales.f__Jiangellaceae.g__Jiangella	-0.172166	2.04847	0.29958	3.58941	0.169423	1.36451	-0.176527	0.908851	1.86811	0.652456	-0.846065	1.71915	1.6926	-0.435511	-0.329621	-0.0238356	-0.557577	0.944228	0.341149	-0.765782	0.449228	0.205231	0.820238	1.25756	-0.690936	0.493831	2.11086	0.480332	0.81913	2.08315	-0.1446	1.25743	-0.202429	2.22281	-0.204493	1.9397	1.39422	1.3105	0.144213	0.752383	0.754259	1.51374	0.689631	0.305441	0.0851597	0.447515	-0.727012	0.470811	-0.588906
k__Bacteria.p__Proteobacteria.c__Alphaproteobacteria.o__Rhodospirillales.f__Acetobacteraceae.g__Roseomonas	0.792218	-1.25307	-2.16536	-0.681894	-2.28412	-1.10043	2.83177	-1.83871	-1.99881	-0.863393	-2.62133	-0.552715	-1.17355	0.940851	2.58173	0.185589	-1.83683	-1.88608	-2.11239	-2.57654	1.05458	-0.144232	0.0433542	-1.20738	0.0140493	-0.386146	-1.74173	-1.05457	-2.62604	-0.733492	-1.38715	1.30182	-1.37936	-2.15434	0.212467	-1.32153	-1.07072	-2.10454	0.705563	-1.51948	-0.826127	-1.31377	-3.1672	-0.563137	-1.31671	-3.60239	3.67274	-0.11966	-1.26103
k__Bacteria.p__Actinobacteria.c__Actinobacteria.o__Actinomycetales.f__Actinomycetaceae.g__Mobiluncus	2.11242	-0.501921	1.85525	-1.03852	1.52593	0.59825	0.390577	1.76154	1.27138	-0.572506	2.13566	0.716775	1.54215	1.60558	2.36844	1.8181	0.516673	2.087	2.18308	2.25187	-0.516195	1.02393	1.27637	2.81323	0.127767	-0.272429	1.07603	2.28531	1.73656	-1.14623	-0.91086	2.41011	0.585162	-1.06061	-0.79255	2.14619	4.08739	1.72621	-0.443844	-0.249994	-0.115218	-0.837482	-0.312745	-0.659983	-0.991031	2.00318	1.48983	2.87448	-1.24726
k__Bacteria.p__Thermotogae.c__Thermotogae.o__Petrotogales.g__Marinitoga	4.04351	4.60853	4.16178	1.59286	4.0309	4.44292	3.76772	3.92001	2.81543	3.72938	2.75129	4.09079	2.58191	4.68323	3.96224	3.91392	6.022	2.54865	3.8156	3.29313	3.44166	4.41843	4.16085	4.36541	4.4278	4.15223	3.0197	3.82431	2.71567	1.85277	4.27053	4.21222	5.26535	1.49108	3.78263	2.74671	4.50207	3.87127	3.66836	4.00015	3.02297	4.32016	3.87643	4.38464	4.23801	4.23889	3.56637	3.96053	4.07816
k__Bacteria.p__Proteobacteria.c__Gammaproteobacteria.o__Enterobacteriales.f__Enterobacteriaceae.g__Rouxiella	-0.495324	0.259317	0.102013	4.60771	-0.0347633	1.16694	-0.588638	1.49973	3.36736	0.370849	-0.260395	1.51668	2.27857	-0.633078	-0.532097	-0.228021	-0.0707264	6.75401	0.136963	-0.174902	0.245042	0.00766441	-0.962291	1.05999	-0.888502	0.296265	3.92499	0.277856	2.31156	3.12148	-0.342167	0.711662	0.0267354	1.22211	-0.407269	2.52567	1.19666	0.764731	-0.0585629	0.549906	2.19314	-0.268789	0.487155	0.101255	-0.160763	0.249949	-1.0865	0.273245	-0.346227
k__Bacteria.p__Cyanobacteria.o__Chroococcales.g__Thermosynechococcus	-0.155894	0.504638	0.28966	2.02056	0.210558	1.35459	-0.245513	0.291095	0.243644	0.548175	0.00195754	1.82184	0.450491	-0.445431	-0.226928	0.0172994	0.275088	0.323659	0.382284	0.201425	0.490363	0.195311	-0.774644	1.24764	-0.700855	0.483912	-0.181023	0.583025	0.073118	-0.409079	-0.15452	1.14324	0.67561	0.0711489	-0.333597	-0.150402	1.3843	1.19631	0.0151097	0.855076	-0.600463	-0.0811417	0.792324	0.346576	-0.0381568	0.437596	-0.739745	0.460892	0.274034
k__Bacteria.p__Proteobacteria.c__Alphaproteobacteria.o__Rhodobacterales.f__Rhodobacteraceae.g__Tropicibacter	0.7749	-0.66164	-2.50849	1.21221	-0.218755	0.87837	2.54929	-1.66521	-1.07631	0.556512	-0.384507	0.478491	-0.725246	-0.0736542	1.09268	0.725491	-0.910916	-0.153271	0.438399	-0.784024	-0.675914	0.567088	0.127647	-1.55051	0.748923	0.855688	-1.55205	0.462064	-0.252823	1.31719	-0.145313	-1.36532	0.602926	1.39442	-0.618492	-0.194226	0.171116	-1.31225	-1.00675	2.17469	1.11679	-0.0719354	0.671363	-0.819702	-1.13598	0.446802	1.37723	-0.752295	1.61452
k__Bacteria.p__Firmicutes.c__Clostridia.o__Clostridiales.f__Syntrophomonadaceae.g__Syntrophothermus	-2.12599	-1.60001	-1.75672	-0.938538	-1.89409	-0.691794	-2.25777	0.306003	-1.21364	0.174953	1.54776	-0.191397	-0.153534	-0.906853	-2.24017	-0.502389	-3.07994	-0.797391	-0.137404	-3.2431	-1.61429	-1.85107	-1.23607	0.786217	-1.16228	-1.56247	-0.705416	-1.43022	-3.24853	-3.8536	-2.2009	-0.87431	-2.65614	0.0277909	-2.24764	-1.97682	-0.662083	-0.821242	-1.89893	-1.15817	-4.04499	-2.12753	-1.22092	-0.173112	-2.07251	-1.60879	-1.19962	-1.58549	0.317774
k__Bacteria.p__Planctomycetes.c__Planctomycetia.o__Planctomycetales.f__Planctomycetaceae.g__Pirellula	0.448372	1.2729	-0.973623	-1.14867	-1.34311	0.0913076	-1.89146	-0.266702	0.0681804	-1.05231	-0.461205	0.184646	1.10374	-0.123751	-0.279164	0.0485929	-1.44416	0.654111	-1.17138	-0.356372	-1.06331	-1.06797	0.284001	-0.0156436	-1.96414	0.805591	0.12894	-1.05417	0.600985	-0.725867	-1.4178	-0.192528	-1.08482	-1.06654	-0.364742	-0.841105	0.121019	-0.13946	-0.0160358	-0.782123	0.808574	-1.34442	-0.844874	-1.20709	0.193174	-0.825687	0.143018	-0.802391	-0.356251
k__Bacteria.p__Proteobacteria.c__Alphaproteobacteria.o__Rhodobacterales.f__Rhodobacteraceae.g__Maritimibacter	-0.369941	0.27568	0.0693466	3.05197	-0.0184	1.13428	-0.507652	-0.0560012	1.06495	0.422672	-0.232989	1.60806	0.109921	-0.665744	-0.440715	-0.211658	0.0181201	-0.033808	0.153327	1.43929	0.261406	-0.0250023	-0.994958	1.02733	-0.921169	0.263598	0.154856	0.369238	-0.316669	1.56575	-0.374833	0.838918	0.274523	2.03734	-0.441761	-0.490971	1.16399	0.891986	-0.0930547	0.641289	0.637404	-0.301455	0.578537	0.117619	-0.253539	0.217282	-0.97043	0.240578	-0.157074
k__Bacteria.p__Firmicutes.c__Bacilli.o__Bacillales.f__Bacillaceae.g__Salsuginibacillus	1.13508	0.23104	0.121867	0.495867	1.52192	1.1868	-0.379266	0.557817	-0.23947	0.508001	0.626425	1.58082	-0.204017	-0.613223	-0.467953	1.32866	1.8234	1.5405	0.108687	0.998661	0.216766	1.61248	-0.942437	1.07985	1.45328	0.316119	0.106382	0.341999	2.57655	-0.142357	-0.322313	0.9306	0.859921	1.706	-0.674158	0.0430876	1.21651	0.983668	-0.325452	0.61405	1.54073	-0.248935	0.551299	0.0729786	1.17637	0.269803	-1.03542	0.293099	2.45526
k__Bacteria.p__Synergistetes.c__Synergistia.o__Synergistales.f__Synergistaceae.g__Thermanaerovibrio	-2.38527	-1.80114	-2.00243	-0.90413	-0.510261	-0.937496	-0.309447	-0.963743	-3.61644	-0.0574745	-0.626672	-0.39285	-0.726955	0.0698376	-0.85666	0.518874	0.087703	-2.09262	-0.338534	-3.86077	-1.81542	-2.09678	-1.48177	-1.04445	-2.99294	-1.80818	-2.45614	-1.63167	-2.39375	-2.88631	0.360748	0.533285	-1.59951	-1.68281	-2.36205	-1.81327	-0.907784	-0.998609	-0.428377	-1.35962	-0.962216	0.434127	-1.42237	-0.374242	-2.36427	-1.85449	-0.648952	-1.8312	-1.36906
k__Bacteria.p__Proteobacteria.c__Gammaproteobacteria.o__Cardiobacteriales.f__Cardiobacteriaceae.g__Dichelobacter	0.254674	0.957913	0.938408	0.393962	0.663833	2.00334	0.22219	0.986426	-0.743783	1.12923	0.734283	2.31502	0.990251	0.203317	0.266249	0.470575	0.986093	0.9223	0.835559	0.896756	0.943639	0.844059	-0.125897	1.89639	-0.052108	1.13266	1.15348	1.0762	0.6874	0.286252	0.494228	1.66277	2.85811	0.571008	0.352145	1.97432	2.03305	1.71584	0.700851	1.34825	0.0948682	0.567606	1.2855	0.799851	0.673701	1.08634	-0.187688	1.10964	0.840146
k__Bacteria.p__Actinobacteria.c__Actinobacteria.o__Bifidobacteriales.f__Bifidobacteriaceae.g__Bifidobacterium	0.139874	2.70867	1.93735	1.63476	1.38745	1.47682	2.40163	0.849672	1.46184	1.41275	1.48674	2.00176	0.9455	2.16378	2.16335	0.0196973	2.45269	0.952249	1.36392	1.49116	1.51323	2.4127	2.36388	2.05339	1.49592	2.16166	1.29917	1.26741	1.46992	1.82796	3.294	0.536901	3.28315	1.84959	1.81991	0.733053	0.854453	1.56651	2.31577	2.11652	2.42112	2.41454	2.14589	1.72749	2.10032	2.41025	1.60472	1.09331	1.82136
k__Bacteria.p__Actinobacteria.c__Coriobacteriia.o__Coriobacteriales.f__Coriobacteriaceae.g__Collinsella	1.51083	3.28705	1.45065	-1.68271	0.185617	2.22608	6.16556	2.02018	-0.0755588	0.882421	0.320198	7.15831	-0.388278	10.1837	9.43099	-0.00764128	4.00296	-1.14677	5.43629	1.48305	-0.271543	9.48512	11.5036	4.83184	10.339	10.7437	1.75118	0.247062	0.472398	-0.0403985	9.16037	1.25509	3.15618	-0.0631667	10.1215	0.595792	5.95623	0.571191	10.5068	2.10408	0.0506172	10.123	10.4389	4.44265	11.3968	2.04605	7.16009	5.75491	5.56647
k__Bacteria.p__Proteobacteria.c__Gammaproteobacteria.o__Alteromonadales.f__Alteromonadaceae.g__Aliiglaciecola	-0.554418	0.00146326	-0.134493	-1.49656	-0.292617	0.930437	-0.763566	-0.904092	-0.165882	0.0565451	-1.41716	1.36135	0.803927	-0.869584	-0.68742	-0.485875	-0.743749	0.620669	-0.12089	-0.993762	-0.0128111	-0.228842	-1.1988	0.823486	-1.12501	0.0597582	-2.91248	0.122532	-1.17461	-1.60427	-0.578673	0.695912	1.11408	-1.20306	-0.98168	0.940001	0.960149	0.74898	-0.632973	0.394583	-0.210687	-0.505295	0.331832	-0.156598	-0.557816	0.0134424	-1.25666	0.0367382	0.640631
k__Bacteria.p__Actinobacteria.c__Actinobacteria.o__Micrococcales.f__Microbacteriaceae.g__Clavibacter	0.609959	-0.288662	-0.372593	3.14423	-0.582742	0.692338	0.620252	0.375947	2.1422	-0.138818	-0.661675	1.04485	0.868061	0.477279	-1.00392	-0.776	1.49616	1.54202	1.17395	0.527285	-0.302936	-0.466942	0.148066	2.17035	0.221854	-0.178341	2.28842	-0.193969	0.976154	1.50174	-0.816773	0.414253	0.642555	1.20938	0.978132	1.91487	0.722049	2.78925	-0.258124	0.078082	0.779845	0.841568	0.0153306	-0.446723	1.058	-0.224657	-1.20137	1.3836	-0.359928
k__Bacteria.p__Proteobacteria.c__Gammaproteobacteria.o__Nevskiales.f__Sinobacteraceae.g__Polycyclovorans	0.721469	1.80221	1.61754	5.77097	1.50813	2.68247	0.94875	4.32391	4.86566	1.95051	2.52391	3.03932	3.5249	2.46742	0.990552	1.31487	1.38935	2.78959	1.67985	1.06431	1.78793	1.5232	0.55324	2.57552	0.627029	1.8118	5.31851	3.38547	2.6708	3.62373	1.17336	2.38776	1.45632	3.71107	1.06839	5.24594	2.71219	2.44083	1.4171	2.07255	2.58435	1.24674	2.0098	1.64414	1.50408	1.76548	0.606219	1.78878	3.37548
k__Bacteria.p__Bacteroidetes.c__Flavobacteriia.o__Flavobacteriales.f__Flavobacteriaceae.g__Epilithonimonas	0.434481	-1.54333	1.17863	-0.705833	0.969941	-0.563795	0.320125	0.191486	1.04379	-1.58588	0.736913	-0.426686	0.672814	0.806109	0.331897	-2.03067	-1.62641	0.0653655	0.656241	0.918952	-1.55761	1.08428	0.114326	1.65118	0.550684	0.150489	1.47208	-1.66551	0.963815	-0.508688	-0.487943	0.596071	-1.62858	-1.09093	-0.931991	0.312929	1.05088	-0.935823	-2.16825	-1.39345	0.333876	1.1704	0.128757	0.620533	0.0826314	0.104173	-0.140705	0.127469	-1.26172
k__Bacteria.p__Actinobacteria.c__Actinobacteria.o__Bifidobacteriales.f__Bifidobacteriaceae.g__Gardnerella	1.45716	1.61164	1.60789	0.343151	1.31756	0.746816	1.49718	1.11965	2.85599	1.04227	2.4623	1.75997	1.62115	1.83432	1.58566	1.1243	0.944561	1.92086	1.64975	2.21233	-0.905134	0.0729635	0.939509	0.639865	1.65484	0.724134	2.92346	1.59915	1.78532	0.195641	1.55963	1.35642	1.44013	0.285419	1.69796	1.5041	1.26195	0.757408	1.95045	1.08271	0.619172	2.60387	1.64799	1.27301	1.46303	1.59536	1.67555	1.61865	-0.531585
k__Bacteria.p__Actinobacteria.c__Actinobacteria.o__Corynebacteriales.f__Corynebacteriaceae.g__Turicella	-1.44476	-0.270239	-0.779861	0.214151	-0.56432	0.28507	-1.08975	-2.00074	0.105784	-0.511732	-0.0453792	0.689137	0.417398	-1.51495	-1.35963	-0.757578	1.15691	-1.70413	-0.392593	0.231518	-0.284514	-0.87421	-1.84416	0.178119	-0.185414	-0.585609	1.55559	-0.549682	-0.367859	-2.70091	-1.22404	-0.434971	-0.199215	-0.34108	-0.743582	0.664502	0.314781	-0.381903	-0.394876	-0.277631	0.277627	0.4343	-0.340383	-0.428301	-0.659283	-0.631925	-1.54522	-0.608629	-2.52649
k__Bacteria.p__Proteobacteria.c__Alphaproteobacteria.o__Rhodobacterales.f__Rhodobacteraceae.g__Oceanicola	-0.990663	-0.158863	-0.296709	4.56443	-0.452943	0.768222	-1.02287	0.450299	1.7246	0.00638622	1.31862	1.11265	1.56487	0.553163	-0.936122	-0.646202	-0.385106	2.35653	-0.281217	-0.00194136	-0.173138	1.1939	-1.36101	0.661271	-1.28722	-0.102457	2.20086	-0.126169	1.25821	2.68872	-0.740889	0.61176	0.380783	2.86594	-0.9849	1.92551	0.797933	0.664828	0.948769	0.145882	2.27146	0.917452	0.0831302	1.26804	-0.500745	-0.148773	-1.32691	2.19645	-0.359873
k__Bacteria.p__Deinococcus.Thermus.c__Deinococci.o__Thermales.f__Thermaceae.g__Meiothermus	5.221	4.26838	2.32152	4.95037	2.13013	1.7687	8.38975	2.15316	2.30475	2.10539	3.16284	2.18509	2.45408	5.61353	8.27045	4.91436	2.89721	2.06756	3.23866	3.89486	8.22243	4.30986	5.32934	2.41848	5.00883	5.15118	2.0098	2.78277	3.53711	5.03831	2.47843	2.70047	3.46825	5.34922	3.87263	2.84439	2.22583	2.19505	4.23208	3.88993	5.34622	3.38788	3.14522	3.03571	2.59822	2.22254	7.99246	1.68945	4.76585
k__Bacteria.p__Firmicutes.c__Negativicutes.o__Acidaminococcales.f__Acidaminococcaceae.g__Phascolarctobacterium	-0.180349	0.0369681	-0.291524	-0.777385	-0.257112	0.773406	-0.313513	1.40004	-1.22282	0.573491	0.305644	1.81976	0.553575	-1.02661	-0.229013	-0.45037	0.502288	0.421836	-0.0853854	1.31037	0.0226937	-0.385873	-1.35583	0.666455	-1.28204	-0.0972727	-1.64749	0.58094	0.151388	-0.885094	-0.735704	1.03752	0.794106	-0.291352	-0.135079	-0.0473176	0.803118	1.09058	0.213627	0.852991	-1.07648	-0.662326	0.790239	-0.121093	-0.0771199	-0.143588	-0.746737	-0.120293	0.273474
k__Bacteria.p__Bacteroidetes.c__Sphingobacteriia.o__Sphingobacteriales.f__Sphingobacteriaceae.g__Arcticibacter	-0.398251	1.82347	0.0969472	1.59974	-0.0555753	1.16188	-0.629065	-0.129721	-1.83841	0.337696	1.1179	1.49043	-0.109025	-0.638144	-0.55834	-0.248834	-0.185926	-0.17703	0.116151	-0.219391	0.22423	0.00259832	-0.967357	1.05493	-0.893568	0.291198	-0.678115	0.251612	1.12473	-0.829895	-0.347233	0.782924	0.178518	-0.423087	-0.574518	-0.709917	1.19159	0.835992	-0.225812	0.523663	-1.02128	-0.273855	0.460911	0.0804433	-0.368214	0.244883	-1.01233	0.268178	-0.314388
k__Bacteria.p__Bacteroidetes.c__Cytophagia.o__Cytophagales.f__Cyclobacteriaceae.g__Echinicola	0.805736	1.47792	1.33707	1.77854	1.18384	2.402	0.728474	3.10797	1.42381	1.47761	0.406718	2.77462	2.43576	0.60198	0.72585	0.990579	0.595728	2.2515	1.35556	0.69637	1.46364	1.24272	0.272767	2.29505	0.346556	3.11628	0.262182	1.5358	0.467745	1.67083	0.892891	2.16422	2.70378	0.491963	0.62363	0.24991	2.43171	2.21728	0.972336	1.80785	1.47944	0.966269	1.7451	1.31986	0.952263	1.48501	0.155596	1.5083	2.3275
k__Bacteria.p__Actinobacteria.c__Coriobacteriia.o__Eggerthellales.f__Eggerthellaceae.g__Eggerthella	1.74415	-0.735476	-0.360725	-0.106603	-1.02956	0.704205	2.00958	0.92196	1.70017	0.0307255	2.26311	2.95466	1.14835	1.22611	1.64286	0.362148	1.46619	1.07692	3.66573	1.26292	-0.74975	-0.455074	1.38233	0.597254	-1.35124	-0.166474	1.83824	0.13088	0.935566	-0.214313	-0.804905	0.74991	1.59277	-2.08935	-0.663019	1.28443	0.733917	0.802978	-0.314313	0.402931	0.0304024	-0.731527	1.92514	0.691425	1.06892	1.37217	0.317231	-0.189494	1.16195
k__Bacteria.p__Actinobacteria.c__Actinobacteria.o__Micrococcales.f__Micrococcaceae.g__Pseudoglutamicibacter	-0.334623	0.561965	0.381081	-0.230408	0.267885	1.44601	-0.3621	0.362056	-1.25169	0.511463	0.260688	1.8343	2.76442	-0.35401	-0.21447	0.0746266	0.426157	0.327227	0.439611	0.272386	0.547691	0.286732	-0.683223	1.33906	-0.609435	0.575332	-1.67635	0.595483	0.0986973	-0.338118	-0.063099	1.24892	0.765244	1.69298	-0.0544067	-0.158403	1.47572	1.30199	0.2943	0.867534	-0.529502	0.010279	0.804782	0.403903	0.00961139	0.529016	-0.715717	0.552312	0.359248
k__Bacteria.p__Bacteroidetes.c__Flavobacteriia.o__Flavobacteriales.f__Flavobacteriaceae.g__Altibacter	-0.78201	-0.138289	-0.296379	0.912241	-0.432369	0.768551	-0.986289	-0.817223	-0.946678	-0.134963	0.37297	1.15619	-0.737444	-1.03147	-0.892584	-0.625627	-0.735102	-0.91185	-0.260643	-0.906894	-0.152564	-0.390728	-1.36068	0.6616	-1.2869	-0.102128	-0.148952	-0.0826312	-1.07849	-1.5174	-0.740559	0.434152	-0.514712	-1.09406	-1.02527	-1.33834	0.798263	0.48722	-0.676562	0.18942	0.613147	-0.667181	0.126668	-0.296351	-0.776147	-0.148444	-1.45298	-0.125148	-0.957336
k__Bacteria.p__Proteobacteria.c__Deltaproteobacteria.o__Myxococcales.f__Labilitrichaceae.g__Labilithrix	1.95127	2.67236	2.63817	4.32759	4.70021	3.7031	3.17259	4.35818	4.94441	2.83956	5.02161	3.95965	3.82145	3.48804	1.91088	2.18502	4.07989	4.74999	5.35736	4.63108	2.65809	5.35117	1.57386	3.59615	4.45501	4.41738	5.29822	2.72083	4.71142	4.55109	4.51591	4.95851	4.11123	3.6526	1.74509	3.22056	3.73281	3.42662	3.67876	2.99288	3.93229	5.07472	2.93013	4.09926	5.01294	2.7861	4.96178	4.39436	3.91806
k__Bacteria.p__Firmicutes.c__Clostridia.o__Clostridiales.f__Catabacteriaceae.g__Catabacter	-4.86403	-2.22532	-4.52412	-4.74734	-2.5194	-3.45919	-5.08135	-2.81607	-2.9479	-4.36082	-1.72473	-3.2759	-2.81232	-2.93728	-3.00275	-2.71266	-3.11234	-2.31661	-4.6696	-2.02823	-4.56152	-3.03351	-4.00346	-1.98118	-2.34471	-2.74491	-2.72049	-2.92976	-2.17151	-4.55019	-3.38334	-1.56553	-2.85697	-4.99994	-3.49713	-1.54994	-1.84452	-1.51246	-3.14843	-4.24267	-4.74158	-2.08757	-2.72046	-2.38338	-1.79558	-1.56883	-2.96154	-2.76793	-6.15439
k__Archaea.p__Euryarchaeota.c__Thermoplasmata.o__Methanomassiliicoccales.f__Methanomassiliicoccaceae.g__Candidatus_Methanomethylophilus	-0.278076	0.389841	0.11275	1.1418	0.0957613	1.17768	-0.397276	0.149297	-1.44765	0.459625	-0.064337	1.68714	0.350902	-0.622341	-0.361628	-0.0974969	0.322321	0.1777	0.267488	0.0596269	0.375567	0.0184014	-0.951554	1.07073	-0.877765	0.307002	-1.87231	0.448324	-0.0711099	-0.550877	-0.33143	0.970877	0.569283	-0.00853502	-0.435003	1.33497	1.20739	1.02395	-0.0862971	0.720375	-0.742261	-0.258052	0.657624	0.23178	-0.187091	0.260686	-0.920816	0.283982	0.13678
k__Archaea.p__Euryarchaeota.c__Halobacteria.o__Halobacteriales.f__Halobacteriaceae.g__Haloarcula	-0.680918	0.0759824	1.35989	0.0394245	1.36686	2.42482	-0.74387	-0.953074	1.7519	0.134863	1.16917	1.34009	-0.760697	-0.960168	-0.708684	-0.411356	0.898038	1.4113	-0.046371	-1.04274	0.0617081	-0.319426	-1.28938	0.732902	-1.21559	-0.0308257	1.18284	0.101269	1.7058	-1.65325	-0.669257	0.702041	-0.623488	0.498025	-0.758882	2.09784	0.869565	0.755109	-0.410176	0.37332	-0.259669	-0.595879	0.310568	-0.0820789	1.79461	-0.0771414	-1.2446	-0.0538457	-0.8966
k__Archaea.p__Euryarchaeota.c__Methanobacteria.o__Methanobacteriales.f__Methanobacteriaceae.g__Methanothermobacter	-0.330524	0.32031	0.0841685	-0.752855	0.0262295	1.1491	-0.53397	-0.160391	-0.240056	0.423656	-0.474894	1.62008	0.0027277	-0.650922	-0.428696	-0.167029	1.49241	-0.154355	0.197956	2.07187	0.306035	-0.0101804	-0.980136	1.04215	-0.906347	0.27842	0.557669	0.381256	-0.423259	-0.860565	1.22495	0.925827	0.19191	-0.359173	-0.564453	0.986798	1.17881	0.978895	-0.215747	0.653307	-1.05195	-0.286633	0.590556	0.162248	-0.235439	1.81707	-0.971765	0.2554	-0.189377
k__Bacteria.p__Bacteroidetes.c__Flavobacteriia.o__Flavobacteriales.g__Candidatus_Sulcia	-0.48717	-2.29224	-2.20415	-1.78373	0.221039	-1.13922	-3.18209	-0.590873	-1.78488	-2.24475	-0.640077	-1.03343	-0.989973	-0.617314	-3.0822	-2.77957	-1.62724	-0.597979	0.755336	-1.59128	-2.30651	-0.713538	-3.26846	0.33879	-3.19467	-0.424938	-1.54989	-0.687283	-0.955811	-1.35378	-1.06337	-1.89254	-0.747194	-2.14491	-1.4252	-0.573378	0.475453	-1.83947	-1.0765	-2.0002	-1.05974	-0.253025	-2.06295	-2.4503	-2.76824	-2.05622	-2.01632	-2.03292	-2.45656
k__Bacteria.p__Proteobacteria.c__Betaproteobacteria.o__Burkholderiales.f__Burkholderiaceae.g__Caballeronia	1.86725	5.58896	4.18054	4.74406	3.57867	1.78604	10.9087	3.58394	4.44091	3.88411	2.31438	3.92824	2.87295	8.72411	11.5619	2.89999	5.26724	3.38479	3.26497	2.50518	4.75156	7.22667	8.48017	4.00102	8.47543	7.83422	4.83758	2.68942	3.54627	4.3174	3.73636	5.32485	4.42837	3.13906	5.81274	3.96207	4.98568	4.48484	7.21279	4.18387	2.93395	7.71663	2.89872	4.60778	4.71164	3.19097	10.0465	5.4159	4.2786
k__Bacteria.p__Fibrobacteres.c__Chitinispirillia.o__Chitinispirillales.f__Chitinispirillaceae.g__Chitinispirillum	1.56386	-0.462753	-0.489774	-0.225845	-0.756833	0.575156	0.300694	-0.285457	-0.643164	-0.239742	-0.00560378	0.920827	0.114926	0.360098	-1.12794	1.37184	-0.0887739	0.207282	-0.585107	-1.59752	-0.477028	1.00084	0.76785	0.468205	-1.48029	1.28944	-0.106305	-0.317992	0.776979	-0.0925462	0.651009	0.246434	-1.2892	0.199725	-1.19612	0.86767	0.604868	1.88446	1.47452	-0.0459414	0.969826	-0.860576	1.47627	-0.620815	1.83389	1.24312	-0.126119	1.26642	1.02068
k__Bacteria.p__Actinobacteria.c__Actinobacteria.o__Micrococcales.f__Micrococcaceae.g__Sinomonas	0.581606	1.5994	1.43652	4.70318	-0.279645	0.916485	-0.99332	0.651786	3.09893	0.0743475	0.484425	1.22531	2.23772	-0.883536	1.49847	1.11206	-1.70556	2.72192	-0.107918	-1.75981	0.000160739	2.07913	-1.21275	0.809534	-1.13896	0.0458063	3.09335	-0.0135091	0.403477	2.83914	-0.592625	0.640571	0.962056	1.51725	-0.649925	2.37379	0.946197	0.693639	-0.301219	0.258542	0.897731	-0.519247	0.19579	1.44134	-0.583147	1.58445	0.37429	1.60775	-1.75177
k__Bacteria.p__Proteobacteria.c__Alphaproteobacteria.o__Rhodobacterales.f__Rhodobacteraceae.g__Ruegeria	14.5558	14.256	12.7116	11.185	13.4314	13.7765	17.445	12.2447	10.4007	12.3053	11.0394	13.5431	11.5015	14.94	17.049	13.7687	13.1308	11.2664	15.1881	10.6588	15.3993	11.8803	14.1833	11.3477	13.9227	15.4419	11.1455	10.7194	11.547	11.4501	13.1154	12.9159	11.6883	11.5084	12.2446	11.2895	11.4843	12.969	12.5933	10.9914	11.167	12.3408	13.736	10.3975	13.8607	12.8595	17.4238	10.5609	12.7252
k__Bacteria.p__Proteobacteria.c__Gammaproteobacteria.o__Alteromonadales.f__Shewanellaceae.g__Shewanella	10.1532	12.1723	8.2156	5.87244	10.6398	12.2211	9.82653	8.49116	7.79932	7.43047	7.64646	13.1081	7.7378	9.47495	9.27171	11.3261	13.2744	8.0047	13.9208	6.63264	8.5665	9.48258	9.94591	11.9936	9.27418	9.56739	8.96797	9.98725	7.65566	8.22562	9.82051	10.1193	11.5215	7.97564	10.7107	7.76843	9.31024	10.3745	9.82608	9.93213	7.59815	8.87771	9.74146	12.6679	11.898	11.9723	9.51901	10.3245	9.67601
k__Bacteria.p__Proteobacteria.c__Gammaproteobacteria.o__Enterobacteriales.f__Enterobacteriaceae.g__Serratia	5.38193	5.32702	5.27036	4.54693	5.31906	4.62402	6.37158	4.92109	5.07677	4.73017	5.57481	5.79332	4.949	5.62324	6.01483	5.18561	5.30303	6.83568	4.96196	5.10561	6.2215	5.75231	6.11927	5.07346	5.62066	6.21534	6.48673	4.76095	5.83201	4.43288	5.4814	5.2265	6.96889	4.52946	6.46099	5.05272	4.19076	4.9787	6.26056	5.49867	4.84253	5.36761	5.37495	5.20572	6.38156	4.77606	6.35686	5.47574	6.36323
k__Bacteria.p__Firmicutes.c__Negativicutes.g__Anaerosporomusa	-0.194181	0.416257	0.213507	-0.383845	0.122177	1.27844	-0.359947	0.208619	1.97812	0.582056	0.0183094	1.75629	0.378611	-0.521584	-0.292485	-0.0710812	1.84679	0.234689	0.293904	0.118949	0.401983	0.119158	-0.850797	1.17149	-0.777009	0.407758	0.901376	0.517467	0.0188228	-0.491555	-0.230673	1.0091	0.535617	-0.0235543	-0.310922	1.36268	1.30815	1.06217	0.0377842	0.789518	-0.682939	-0.157295	0.726767	0.258196	-0.149218	0.361442	-0.822392	0.384738	0.133569
k__Bacteria.p__Bacteroidetes.c__Cytophagia.o__Cytophagales.f__Cyclobacteriaceae.g__Nitritalea	-0.445481	0.229882	0.0436595	-0.917208	1.52076	1.10859	-0.639721	1.99718	-0.404572	0.243431	-0.457558	1.51158	-0.229616	-0.691431	-0.537196	-0.257456	-0.351498	-0.427219	0.107529	-0.414414	0.215608	-0.0506894	-1.02064	1.00164	-0.946856	0.237911	-0.0922736	0.272756	-0.657176	0.560045	-0.40052	0.875936	0.0273938	1.01152	-0.423274	-0.830508	1.1383	0.929004	-0.0745678	0.544807	-1.2163	-0.327142	0.482056	0.0718207	-0.376303	0.191595	-1.12079	0.214891	-0.363112
k__Bacteria.p__Firmicutes.c__Negativicutes.o__Veillonellales.f__Veillonellaceae.g__Veillonella	-0.799567	0.130503	2.51388	-0.114375	-0.900543	0.771452	-0.444791	0.416028	1.58958	-2.78914	1.69208	-1.18915	1.27459	0.736965	-0.915993	-0.356836	-0.175925	1.96797	-2.31378	0.737427	-2.2057	0.46017	-0.872356	1.14993	-0.798567	-0.836193	1.33278	-0.106041	1.07104	-2.39962	-0.737658	0.213175	0.132166	-1.57915	1.37489	0.326595	0.801164	-2.05568	0.345081	-2.15592	-0.754506	-1.40125	0.951256	0.820438	-1.09689	0.339884	-0.325982	1.25626	-3.28583
k__Bacteria.p__Firmicutes.c__Bacilli.o__Bacillales.f__Bacillaceae.g__Gracilibacillus	-1.08257	-0.31484	-0.449956	0.387108	-0.60892	0.614974	-1.10428	0.242606	0.0645463	1.29185	0.561754	0.991308	1.89604	-1.18505	-1.05746	-0.802178	0.206402	-1.44292	-0.437193	0.152936	-0.329114	-0.544305	-1.51426	0.508023	-1.44047	-0.255705	-1.20812	-0.247512	1.11971	-0.457567	-0.894136	1.93227	-1.08845	-1.64216	-1.20189	-0.28981	0.644686	0.400375	-0.853187	0.0245394	-0.648951	-0.820758	-0.0382121	-0.472901	-0.885763	-0.302021	-1.61249	-0.278725	0.169226
k__Bacteria.p__Proteobacteria.c__Gammaproteobacteria.o__Legionellales.f__Coxiellaceae.g__Diplorickettsia	-6.57545	-5.0171	-4.99679	-4.08858	-5.55219	-3.54484	-5.93954	-3.86375	-3.93536	-5.12851	-4.00417	-2.95925	-4.90869	-6.62497	-5.83114	-4.0756	-3.78845	-5.02895	-7.25493	-4.74469	-4.48389	-5.33215	-2.96712	-4.56933	-6.22832	-4.25505	-3.62179	-4.32931	-4.37429	-4.73337	-5.68198	-5.08026	-4.0553	-4.31898	-6.05756	-3.98694	-4.79524	-4.73769	-4.88573	-5.27965	-3.9485	-6.26068	-4.12001	-6.06825	-5.72155	-5.74194	-5.19385	-3.66802	-4.12208
k__Bacteria.p__Proteobacteria.c__Deltaproteobacteria.o__Desulfuromonadales.f__Desulfuromonadaceae.g__Desulfuromonas	0.793347	-0.279096	-1.88661	-1.81222	-2.15814	-0.821681	-2.49737	-2.47351	-0.431423	-1.8543	-1.46299	-0.447723	-1.35296	-2.6217	-0.911533	-0.766434	-1.34993	-0.932912	1.47302	0.581871	-1.87833	-0.395998	-2.95092	-0.928633	-2.87713	-1.69236	-1.15485	-1.68654	-1.93915	0.0206957	-2.33079	-0.953024	-1.28551	-1.16005	-1.05409	-1.85076	-0.79197	-0.899956	0.517004	-1.41449	0.556546	0.0645144	-1.47724	-2.02212	-2.25252	-1.73868	-2.99295	-1.71538	-0.228362
k__Archaea.p__Euryarchaeota.c__Methanomicrobia.o__Methanocellales.f__Methanocellaceae.g__Methanocella	-2.03921	-1.54006	-0.810595	-1.61302	-1.18206	-3.2051	-2.67685	-0.548491	-1.91563	-2.51892	-1.04621	-3.05054	-2.0406	-0.361261	-1.19242	-2.51282	-2.20736	-0.222134	-1.29984	-0.181783	-2.03976	-0.904944	-3.74937	-0.142123	-0.868225	-0.905851	-1.99129	-0.829931	-0.840558	-2.15137	-3.12924	0.174593	-1.71367	-2.78662	-1.1556	-1.2371	-0.36803	-1.3573	-0.662501	-1.69538	-1.2516	-0.940389	-1.75814	-0.805032	-2.83578	-2.53713	-2.42372	-0.0113327	-1.91535
k__Bacteria.p__Tenericutes.c__Mollicutes.o__Entomoplasmatales.f__Spiroplasmataceae.g__Spiroplasma	2.56915	2.01329	2.90731	2.64397	2.49294	2.46801	2.25321	3.14588	2.12266	2.45347	2.75299	1.80734	2.6225	2.80147	2.5058	2.20597	1.97954	2.83285	1.79473	3.35292	1.79971	2.5142	2.67243	3.05013	2.54605	2.45836	2.0489	2.42792	2.63779	2.6921	2.93665	2.55062	2.22354	2.26214	2.25442	2.83667	2.24057	2.30283	2.60312	2.53147	3.16456	2.67496	2.41672	2.3495	1.87996	2.53622	2.00748	3.19801	2.50374
k__Bacteria.p__Proteobacteria.c__Epsilonproteobacteria.g__Sulfurovum	0.496748	-1.2037	-1.24805	-0.60685	-1.49778	-0.183116	-1.69619	-0.854908	0.379573	-1.25195	0.0566481	-0.0565238	-0.353913	-1.98314	-3.69026	-0.106077	-0.889385	-1.02835	-0.589089	-1.32645	-2.80294	-1.3424	-1.57539	-1.87503	-1.5016	-2.63876	0.635837	-0.558378	-1.69508	-1.36664	-0.955261	-0.824322	-0.617305	-0.838861	-0.601898	-0.72348	-0.153405	-2.35622	-1.10119	-0.286327	-1.68088	-1.61885	0.136348	-2.94673	-1.72708	-0.363145	-1.44951	-1.07682	-1.44269
k__Bacteria.p__Proteobacteria.c__Gammaproteobacteria.o__Enterobacteriales.f__Enterobacteriaceae.g__Candidatus_Tachikawaea	-3.7803	-3.14313	-3.18637	-2.09106	-3.43721	-2.12144	-1.84596	-2.84255	-3.60527	-3.08722	-2.32594	-1.86246	-2.34395	-2.3365	-2.32627	-3.63047	-2.71106	-2.14341	-3.26548	-2.5452	-3.1574	-3.28072	-4.25067	-2.22839	-2.59192	-2.99212	-3.27321	-3.10128	-2.45201	-3.1557	-1.30862	-0.850393	-1.92276	-2.68675	-4.16141	-2.06349	-2.09173	-2.38229	-3.81271	-1.24427	-1.65319	-1.97221	-1.30702	-3.30119	-3.77129	-3.03843	-2.90765	-1.43017	-2.75573
k__Bacteria.p__Proteobacteria.c__Alphaproteobacteria.o__Rhizobiales.f__Bradyrhizobiaceae.g__Oligotropha	-1.12045	3.64009	2.13248	5.86251	0.843508	3.19741	-1.33901	0.278384	1.29303	3.46026	1.36714	3.22028	-1.10615	2.04947	-1.15042	-0.934712	-1.02323	0.38331	-0.569728	2.06318	-0.461648	-0.769221	-1.73918	0.283107	1.14197	-0.480621	2.40179	1.98146	0.238305	5.23165	1.20288	1.64573	-0.937972	4.04059	-1.14263	1.10032	0.41977	1.6988	-0.793926	1.51654	5.23649	0.539288	-0.131171	4.43896	-1.05339	2.64299	-1.63192	2.66628	-1.44158
k__Bacteria.p__Proteobacteria.c__Gammaproteobacteria.o__Enterobacteriales.f__Enterobacteriaceae.g__Mangrovibacter	1.89855	1.11385	0.916536	5.68779	0.819771	1.98147	0.30545	2.87426	3.47607	1.20657	0.122224	2.34449	3.41485	0.181445	0.295717	0.626513	2.19899	3.30484	0.991498	0.46266	1.09958	0.822187	-0.147769	1.87451	-0.0739801	1.11079	4.07788	1.10567	1.86369	4.37572	0.472356	1.66147	0.738112	2.63665	0.152309	2.32853	2.01118	1.71454	0.501016	1.37772	3.1202	0.545734	1.31497	0.95579	0.489473	1.06447	-0.200277	1.08777	0.426622
k__Bacteria.p__Proteobacteria.c__Deltaproteobacteria.o__Desulfovibrionales.f__Desulfonatronaceae.g__Desulfonatronum	-0.00182348	0.181239	-2.14472	0.597297	-0.849806	-1.07979	2.07349	-0.660663	-0.412797	-2.09924	-0.314148	-0.848189	-1.02642	0.29011	2.5293	-1.04306	-1.56638	-0.862588	-2.26304	-1.5468	-0.570001	-0.65411	-0.0391031	-1.18674	0.324192	0.371456	-0.149787	-2.08701	-1.09174	-0.572341	-1.00394	-1.52635	-0.00302621	-1.18175	-2.76036	-0.404923	-1.05008	-1.47328	-0.826691	-0.229995	-0.574247	-2.51553	0.929646	-2.29875	-2.52668	-1.99679	1.63578	0.348436	-0.912933
k__Bacteria.p__Proteobacteria.c__Alphaproteobacteria.o__Rhodospirillales.f__Rhodospirillaceae.g__Pararhodospirillum	1.57562	-0.449937	0.907793	1.07704	-0.744017	0.387761	0.245257	-0.191096	1.02225	-0.374485	1.57269	2.22319	0.713035	1.39509	-1.41055	1.87008	1.84094	-0.167769	1.74964	0.5157	-0.464211	-0.771518	1.95897	1.86577	-1.66769	1.10204	2.13413	2.20676	-0.635233	0.743446	1.68601	0.239226	1.51025	-0.123152	1.78541	-0.573748	2.00244	0.292294	-0.673239	-0.328544	0.161272	0.536991	-0.391296	1.71393	2.08098	-0.529234	1.61458	-0.505938	1.38809
k__Bacteria.p__Proteobacteria.c__Betaproteobacteria.o__Burkholderiales.f__Burkholderiaceae.g__Burkholderia	13.8003	12.9587	12.7531	13.0406	12.8662	12.9507	17.3519	13.2898	13.6323	12.734	13.3922	13.3715	12.9387	15.4236	17.0948	13.5099	14.4645	12.7823	13.4488	12.3434	14.6396	14.8121	15.9203	13.07	15.7269	15.4894	13.747	13.0432	12.9951	12.7271	13.461	12.9483	14.1697	12.8158	14.6075	12.9039	12.6516	13.0556	15.3481	13.0809	12.9905	13.8723	13.9827	13.2559	14.6699	12.7267	17.7002	12.8523	13.6258
k__Bacteria.p__Bacteroidetes.c__Cytophagia.o__Cytophagales.f__Flammeovirgaceae.g__Cesiribacter	0.928895	0.0495603	-0.140416	0.0406004	-0.24452	0.924514	-0.705347	0.633065	-0.28972	0.125668	0.3195	1.37408	1.51174	-0.875507	-0.674687	-0.437778	-0.85922	0.616433	-0.0727931	-1.04157	0.035286	-0.234765	-1.20472	0.817563	-1.13093	0.0538354	0.13361	0.135265	1.08531	0.669856	-0.584596	0.675673	0.990243	-1.19684	-0.788101	1.39628	0.954226	0.728741	-0.439394	0.407316	-0.258493	-0.511218	0.344565	-0.108501	-0.489426	0.00751964	-1.21902	0.0308154	0.578509
k__Archaea.p__Euryarchaeota.c__Halobacteria.o__Natrialbales.f__Natrialbaceae.g__Natronolimnobius	2.58151	5.20569	1.42345	-0.703567	3.03715	2.48838	2.8162	3.095	2.24847	1.5035	0.652172	6.58286	1.81158	2.27332	3.15558	4.06628	4.68953	1.21723	5.08334	1.32815	1.73199	2.91406	2.68107	6.46889	0.432932	3.93963	1.25821	1.6436	2.29053	1.51065	3.78662	4.30881	2.69455	1.54232	4.27493	0.814764	4.10305	5.20987	2.85811	3.50062	1.02793	1.05265	5.02283	5.67566	4.95403	4.37874	0.444054	5.29512	3.88911
k__Bacteria.p__Firmicutes.c__Bacilli.o__Bacillales.f__Bacillaceae.g__Caldalkalibacillus	0.513485	-1.01875	0.832851	0.337618	0.654005	-0.0615768	-0.731136	0.662149	0.370264	-0.426918	0.355971	0.416292	-0.103611	0.85112	-0.288525	0.392034	-1.08537	-0.337268	-1.79318	0.512358	0.461743	-0.303318	-0.0753342	0.568438	0.267641	-0.401741	0.16881	-0.435504	-0.019756	0.324546	0.0142754	0.152455	-0.940495	0.263659	-0.803889	0.235791	-1.61683	-0.0354848	0.359262	-1.44356	0.598825	-0.0233779	-0.854236	-0.112679	0.354765	-0.448057	-0.37274	0.73278	-0.030363
k__Bacteria.p__Proteobacteria.c__Gammaproteobacteria.g__Ignatzschineria	-1.01904	-0.211982	-0.35782	-1.76556	-0.506062	0.707111	0.523928	1.99683	0.26765	-0.159872	0.0134561	1.03653	1.17039	-1.09291	-1.01224	-0.699321	1.8191	1.06057	-0.334336	0.322192	-0.226257	-0.452169	-1.42212	0.60016	-1.34834	-0.163568	-1.00501	-0.202289	2.51616	-0.288311	-0.802	0.396987	-0.885346	0.122777	-1.09035	-1.75243	0.736822	0.450055	-0.74164	0.0697617	-2.06466	0.856341	0.00701027	-0.370044	-0.643436	-0.209884	-1.50805	1.39837	-1.28894
k__Bacteria.p__Proteobacteria.c__Gammaproteobacteria.o__Thiotrichales.f__Thiotrichaceae.g__Beggiatoa	-0.924889	-0.0717773	-0.180498	0.224322	-0.365857	0.884432	-0.977076	-0.768176	-2.671	-0.0493885	2.46222	1.13333	-0.827135	-0.915589	-0.915441	-0.559116	-0.830863	2.23485	-0.194131	-0.857846	-0.0860517	-0.274847	-1.2448	0.777481	-1.17101	0.0137529	-1.51071	-0.105489	-1.10476	-1.46835	-0.624678	0.55233	0.930888	-1.09438	-0.984663	1.37933	0.914144	0.605398	-0.635956	0.166562	-1.65973	-0.5513	0.103811	1.35512	-0.498943	-0.0325629	-1.40937	-0.00926715	-0.905992
k__Bacteria.p__Actinobacteria.c__Actinobacteria.o__Kineosporiales.f__Kineosporiaceae.g__Kineococcus	-1.45775	-0.923392	-0.948599	-0.48729	-1.21747	0.116332	-0.0355725	-0.631792	-1.25446	-0.758689	-2.43185	0.391337	0.0723217	-1.68369	-1.65743	-1.41073	-2.24706	-0.674903	-1.04575	-2.30642	-0.937667	-1.04295	-2.0129	0.00938038	-1.93911	-0.754348	-1.02705	-0.847482	-2.36048	-1.33197	-1.39278	-0.362504	-0.459923	-1.04151	-1.49782	-2.8505	0.146043	-0.309436	0.435851	-0.575431	-0.786384	-1.3194	-0.638183	-1.08145	-1.33247	-0.800663	0.268248	-0.777368	-2.5013
k__Bacteria.p__Bacteroidetes.c__Flavobacteriia.o__Flavobacteriales.f__Flavobacteriaceae.g__Aquimarina	9.53835	8.74718	8.6863	9.5952	8.96006	8.31066	9.14661	9.86019	8.55244	8.56607	9.34613	9.32126	9.5726	9.72565	9.18676	9.1412	8.66735	9.96449	8.28379	10.2498	8.8773	9.20201	9.20696	10.0402	9.51395	8.88056	8.87166	9.13689	9.64538	9.18123	8.85218	9.09443	8.793	9.22439	8.47459	9.93348	8.34037	9.65446	9.34839	9.60825	9.28242	9.49384	8.98362	9.29539	9.18783	8.97863	9.22958	9.3645	9.12564
k__Archaea.p__Crenarchaeota.c__Thermoprotei.o__Desulfurococcales.f__Desulfurococcaceae.g__Staphylothermus	-0.287887	0.106148	-0.0340632	-1.05581	-0.187932	1.03087	-0.53639	1.41112	-0.412388	0.272653	1.5726	1.57598	-0.226093	-0.769154	-0.472791	-0.38119	-0.222625	-2.00066	-0.016205	-2.13798	0.0918741	-0.128412	-1.09837	0.923916	-1.02458	1.74515	0.747907	0.337162	0.593384	-0.426558	-0.478243	1.00162	-0.269929	-2.34302	-1.13958	1.49494	1.06058	1.05469	-0.790879	0.609213	0.76057	-0.404865	0.546461	-0.051913	-0.372932	0.113872	-1.04838	0.137168	0.43866
k__Archaea.p__Crenarchaeota.c__Thermoprotei.o__Acidilobales.f__Caldisphaeraceae.g__Caldisphaera	-1.53921	-0.893506	-1.02885	-1.27169	-1.18759	1.62104	-0.222235	-0.679221	-2.37152	-0.824947	-0.499005	0.443369	1.00518	-1.76394	-1.6054	-1.38084	-2.13763	-0.0580245	-1.01586	-0.768892	-0.90778	-1.1232	-2.09316	-0.0708736	-2.01937	0.750361	-4.38115	-0.79545	0.801795	-1.3794	-1.47303	-0.39621	0.867803	-0.241832	-1.91972	-1.18068	0.0657892	-0.343142	-1.57101	-0.523399	-0.833814	-1.39965	-0.586151	-1.05157	-1.49543	-0.880917	-2.20659	-0.857622	-0.917223
k__Bacteria.p__Actinobacteria.c__Actinobacteria.o__Micrococcales.f__Microbacteriaceae.g__Frondihabitans	-1.27654	1.57091	-0.843691	2.07721	1.76226	0.221239	2.33287	-2.2211	0.286553	-0.544009	0.131381	2.06589	-0.394801	0.00618084	1.60208	0.346607	0.619392	0.127073	1.44856	0.496586	-0.765292	1.38389	-0.323033	1.69925	-0.249244	-0.64944	0.797181	-0.757894	-0.42825	2.33926	1.51948	0.0557382	-1.94445	2.15547	-1.32783	0.299762	0.250951	1.69377	1.3428	1.09912	1.64223	0.37047	1.77333	-0.909079	0.912187	-0.695755	0.747365	-0.67246	2.33125
k__Bacteria.p__Actinobacteria.c__Actinobacteria.o__Micromonosporales.f__Micromonosporaceae.g__Salinispora	2.65547	0.320401	-0.43217	2.31471	0.0263205	1.16327	5.58846	0.519787	0.937202	-0.560856	0.72773	-0.670901	0.579244	3.81763	5.36248	2.79083	0.959243	0.43687	1.35559	0.904245	6.2405	2.57034	3.78068	0.163239	3.27158	3.88678	0.863182	0.205757	1.41979	1.62626	1.56843	0.534247	1.84584	2.45535	1.65913	0.671996	0.299902	0.828323	2.86666	0.864831	1.96778	2.09319	0.962544	0.854217	1.49498	0.00527209	5.46726	0.476027	2.11571
k__Bacteria.p__Actinobacteria.c__Actinobacteria.o__Micrococcales.f__Micrococcaceae.g__Pseudarthrobacter	-0.0707485	2.45602	0.78424	4.91942	0.576975	1.84917	-0.531795	3.2434	2.9203	0.940653	-0.823694	2.12325	2.55754	0.0491489	1.65944	0.383717	0.00542459	1.99673	0.748702	-0.305703	0.856781	3.01182	-0.280065	1.74222	-0.206276	0.978491	3.27632	0.88443	0.971843	3.17126	0.34006	1.34498	-0.348172	3.1363	-0.157541	3.05619	1.87888	1.39805	0.191165	1.15648	2.06233	0.413438	1.09373	0.712994	0.144793	0.932175	-0.386898	0.955471	1.05902
k__Archaea.p__Euryarchaeota.c__Methanobacteria.o__Methanobacteriales.f__Methanobacteriaceae.g__Methanosphaera	-1.8206	-1.17252	-1.32929	-1.06776	0.118358	-0.264362	-0.411031	-0.837865	-0.940009	-1.12784	-1.46037	0.141367	-0.0879176	-2.06438	-1.90741	-1.65986	-1.22683	-0.558343	0.290084	0.172001	-1.1868	-1.42364	-2.3936	-0.371313	-2.31981	-1.13504	-1.36468	-1.09745	-0.730735	-1.17547	-1.77347	-0.541549	-1.73043	-2.33841	-0.700957	-0.68881	-0.23465	-0.488481	-1.93721	-0.825402	-1.07735	-1.70009	-0.888153	-1.33059	-1.75776	-1.18136	-2.47431	-1.15806	-0.558196
k__Bacteria.p__Proteobacteria.c__Gammaproteobacteria.o__Alteromonadales.f__Colwelliaceae.g__Thalassotalea	-0.455554	0.334302	0.169511	-0.578253	0.0402217	1.23444	-0.504526	0.0142113	1.12063	0.376229	-0.233414	1.61385	1.67072	-0.56558	-0.434927	-0.153037	0.0763232	1.50069	0.211948	1.5095	0.320027	0.0751624	-0.894793	1.12749	-0.821004	0.363763	0.210534	0.375026	1.22169	-0.685962	-0.274669	0.905332	0.330201	-0.255921	-0.412234	-0.515135	1.26415	0.9584	-0.0635275	0.647076	-0.877346	-0.201291	0.584325	0.17624	-0.151025	0.317447	-0.990938	0.340743	-0.120612
k__Bacteria.p__Proteobacteria.c__Gammaproteobacteria.o__Enterobacteriales.f__Enterobacteriaceae.g__Morganella	2.15178	2.05381	2.04734	0.616748	1.06786	1.83216	1.34598	2.38864	2.86686	1.37051	2.95203	1.98852	2.26443	2.08276	1.29338	1.81802	1.57573	2.47622	1.93146	3.05373	1.10665	2.11345	2.25312	1.72521	2.46121	1.85456	2.7704	1.8277	3.04905	0.614281	2.27058	1.54855	1.43206	0.104403	2.21377	2.16464	1.86187	1.31211	1.38414	0.173753	1.2416	2.11263	1.48951	1.5909	1.9801	1.56724	1.75405	2.21857	0.0132496
k__Bacteria.p__Firmicutes.c__Erysipelotrichia.o__Erysipelotrichales.f__Erysipelotrichaceae.g__Erysipelothrix	9.26067	8.79966	7.98989	8.24904	8.97124	8.40274	8.29533	8.40402	8.44256	8.03994	9.00203	8.39225	7.85527	8.55026	7.62359	8.9644	8.61637	8.62856	8.19188	8.66265	7.56299	9.191	8.82371	5.48844	8.29483	8.97264	8.58976	7.80551	8.47979	8.47657	7.78672	8.77529	8.83616	7.97815	8.79452	8.39415	9.08453	7.44985	8.7126	8.52502	8.60274	8.91454	7.36273	7.94972	8.18974	8.92632	7.52725	8.16112	8.35756
k__Bacteria.p__Spirochaetes.c__Spirochaetia.o__Spirochaetales.f__Borreliaceae.g__Borrelia	4.3732	3.8858	4.35139	4.6063	4.00002	4.17211	3.79847	4.207	3.76355	3.91115	4.45283	3.80026	4.00655	4.56253	3.75703	3.96034	4.47093	4.05767	3.57889	4.64525	3.43543	4.45408	4.29115	4.49456	4.44116	4.10604	3.81241	4.03892	4.2193	4.54807	4.40573	3.63179	4.62504	4.15447	4.05325	4.09409	3.88789	3.63578	4.15236	3.79222	4.96615	4.30846	3.79641	4.00907	3.85213	4.21283	3.72404	4.30068	4.22283
k__Bacteria.p__Planctomycetes.c__Planctomycetia.o__Planctomycetales.f__Isosphaeraceae.g__Isosphaera	3.34478	1.82893	1.7333	3.11463	1.53485	2.79823	1.11804	1.7811	0.658446	2.01371	2.53853	3.11952	1.05757	0.998207	2.65571	5.24848	3.91641	-0.595154	3.29154	1.69143	1.81466	1.63895	0.668994	4.27624	0.742782	1.92755	-0.988614	1.8807	0.844105	2.21843	1.28912	2.48927	2.18995	2.57931	1.0191	-1.12828	2.82794	2.54234	2.95277	2.15275	0.889542	1.3625	3.67496	3.25583	1.45043	1.88123	2.20197	1.90453	3.25139
k__Bacteria.p__Proteobacteria.c__Alphaproteobacteria.o__Rhodobacterales.f__Rhodobacteraceae.g__Shimia	-0.586998	0.216401	-0.100657	5.02913	-0.0776789	0.964274	-0.461953	2.49822	4.0951	0.329054	-0.53244	1.50819	2.73428	-0.835748	-0.540578	-0.270937	-0.0146361	2.16263	0.0940478	-0.39881	0.202127	-0.195006	-1.16496	0.857322	0.49379	0.0935946	3.71287	0.269374	2.73449	3.383	-0.544837	0.888632	0.0459381	1.15796	-0.658077	3.71835	0.993985	0.9417	-0.30937	0.541425	2.25873	-0.471459	0.478673	0.0583398	-0.31813	0.0472788	-1.01279	1.65554	-0.190495
k__Bacteria.p__Firmicutes.c__Bacilli.o__Bacillales.f__Planococcaceae.g__Planococcus	4.19499	4.8569	3.86006	3.73992	5.64083	2.60307	3.96489	4.8067	5.07577	5.39388	5.02433	5.2142	4.46089	3.97297	4.30293	2.7846	5.02551	5.33351	4.37198	4.22322	3.25767	3.76571	4.86615	4.81804	3.35497	4.53974	4.77881	1.65345	4.66517	3.67043	4.26388	4.75581	4.81769	2.70978	4.21359	4.73685	4.21774	4.32345	2.97733	4.73286	4.30381	4.33726	4.18468	4.98835	1.17606	4.856	4.57935	4.87929	3.16069
k__Bacteria.p__Proteobacteria.c__Gammaproteobacteria.o__Enterobacteriales.f__Enterobacteriaceae.g__Kluyvera	-1.00784	-0.0496803	1.56257	2.89723	-0.34376	1.04254	-1.03461	1.30749	2.62891	0.0755253	0.644244	1.24957	2.15008	-0.757483	-0.799198	-0.537018	-1.40882	1.2864	1.41293	0.97681	-0.0639546	-0.116741	-1.0867	0.935587	1.30902	2.49379	2.43473	0.0107549	0.273603	1.43044	-0.466572	0.565771	2.04948	-0.0478084	1.54318	1.29765	1.07225	0.618839	1.15492	0.282806	0.174922	-0.393194	0.220054	-0.207742	-0.762588	0.125544	1.01003	1.7338	0.131922
k__Bacteria.p__Proteobacteria.c__Betaproteobacteria.o__Neisseriales.f__Chromobacteriaceae.g__Aquitalea	2.92515	3.04125	2.37594	4.18407	2.61287	2.25645	7.3833	2.54231	1.73171	1.90475	2.62889	1.70617	2.53131	5.66588	7.45089	2.89495	2.94486	2.02791	1.81936	3.092	4.16448	4.48323	5.38546	2.3905	5.3452	5.12601	1.53021	2.51798	2.93882	4.08128	3.06926	3.19258	3.6285	3.91012	3.87739	2.83076	3.07465	3.01433	4.04967	4.59026	4.2299	3.51103	3.29556	2.24931	2.32632	2.12795	6.29147	2.6582	4.3821
k__Bacteria.p__Firmicutes.c__Clostridia.o__Clostridiales.f__Syntrophomonadaceae.g__Dethiobacter	-1.4719	-0.859787	-0.866769	-2.16654	-1.15387	0.198161	0.727909	0.0108887	1.12559	-0.628806	0.90105	0.505515	1.88485	-1.60186	-1.54326	-1.34712	-1.56381	-1.6476	-0.98214	1.14361	-0.874061	-0.961118	-0.346111	0.09121	-1.85728	-0.672518	1.51806	-0.733304	1.43071	-2.27425	1.49641	-0.223801	-1.2498	-2.00201	0.0518428	0.146458	0.227873	-0.170733	-1.18441	-0.461253	-0.880669	0.347391	-0.524005	-1.01785	0.265751	-0.718834	-0.417304	-0.695538	-1.80175
k__Bacteria.p__Bacteroidetes.c__Bacteroidia.o__Bacteroidales.f__Rikenellaceae.g__Rikenella	-2.03222	-0.777719	-4.39865	-3.17813	-2.94627	-3.33372	-3.33054	-3.18833	-4.96728	-4.12681	-2.6663	-2.86528	-4.6127	-5.13374	-2.59212	-3.13953	-2.80524	-3.70975	-4.3595	-2.74749	-1.9295	-4.493	-3.14103	-1.11875	-2.58181	-2.61944	-2.99665	-2.51913	-2.65776	-3.599	-3.25787	-3.72336	-2.61594	-3.35866	-5.01044	-2.6556	-3.30401	-3.6703	-2.33981	-2.24708	-3.05342	-2.44753	-2.30983	-2.81025	-4.79905	-2.66576	-2.30515	-2.64246	-3.00929
k__Bacteria.p__Firmicutes.c__Erysipelotrichia.o__Erysipelotrichales.f__Erysipelotrichaceae.g__Erysipelatoclostridium	-1.56829	-1.27126	-1.24223	-1.59268	-1.56534	-0.177301	-1.65679	-1.00022	-1.14048	-0.868418	-1.15198	0.455892	1.44059	-1.97732	-1.59288	-1.7586	-2.357	-0.127617	-1.39362	-0.352925	-1.28554	0.248382	-0.721573	-0.284252	-2.23275	0.536982	-2.05058	0.802035	0.534997	-0.478002	-1.68641	-0.189127	-1.93091	-1.46418	-1.72811	-0.538812	-0.14759	-0.136059	-1.3794	-0.510877	-1.89178	-1.61303	-0.573629	-1.42933	-1.45486	-1.0943	-2.16856	-1.071	-0.81776
k__Bacteria.p__Proteobacteria.c__Betaproteobacteria.o__Rhodocyclales.f__Rhodocyclaceae.g__Uliginosibacterium	-0.174942	1.02856	0.52726	5.83058	0.734476	1.59219	1.75435	2.17511	4.68597	1.24881	-1.43036	2.22794	3.42055	-0.207831	0.179172	0.541218	-0.17996	3.81751	0.906203	0.500481	1.01428	0.432911	-0.537045	1.48524	-0.463256	0.721511	5.37759	0.989124	4.14389	3.73128	1.66804	3.25188	-0.395136	3.31949	-0.242412	4.56508	1.6219	1.71999	0.106294	1.26118	1.57306	1.74142	1.19842	0.870495	2.05743	0.675195	-0.114705	0.698491	-0.725798
k__Bacteria.p__Actinobacteria.c__Actinobacteria.o__Propionibacteriales.f__Nocardioidaceae.g__Marmoricola	-2.36274	1.84987	-1.25875	3.00805	-0.0291734	-0.193822	3.63907	-0.53094	0.542568	-1.35567	1.28063	-0.238447	-0.00206686	0.328085	2.84206	-1.80739	-1.69022	-0.854606	-1.44241	1.87293	3.05799	0.231861	1.58383	-0.300773	0.0726603	1.74285	0.493659	0.107696	1.58077	3.16842	-1.70293	-1.26298	0.0329511	3.54189	1.22716	0.534544	-0.16411	-1.20991	-1.59406	-1.20522	3.34917	-0.0445916	1.05396	0.843811	-1.68245	0.474146	3.58217	-1.08752	2.08097
k__Bacteria.p__Bacteroidetes.c__Cytophagia.o__Cytophagales.f__Flammeovirgaceae.g__Fulvivirga	-0.344445	0.444243	0.326957	1.1064	0.150163	1.39189	-0.295343	0.1139	0.832946	0.588435	-0.0446056	1.77796	0.192117	-0.408134	-0.27081	-0.0430951	-0.00130506	0.0237697	0.32189	1.60919	0.429969	0.232608	-0.737347	1.28494	-0.663559	0.521208	-1.91365	0.539142	1.39158	0.998689	-0.117223	1.11159	0.527947	2.11819	-0.165669	1.17619	1.4216	1.16465	0.183038	0.811193	0.807305	-0.0438451	0.748442	0.286182	0.0120399	0.474892	-0.825143	0.498188	0.0278846
k__Bacteria.p__Chloroflexi.c__Chloroflexia.o__Chloroflexales.f__Roseiflexaceae.g__Roseiflexus	-2.74533	-1.61418	-2.10083	-2.88759	-3.13066	-3.35782	-0.756187	-3.57523	-1.91673	-2.69208	-1.46506	-0.846666	-1.97765	-1.07038	-0.26317	-4.90888	-1.34397	-1.79563	-1.73654	-3.30233	-2.11388	-0.610214	-1.78662	0.442114	-1.50638	-1.05858	-1.05451	-4.40741	-3.23498	-3.38232	-0.223079	-3.70418	-0.0625282	-3.35686	-0.673339	-2.14791	-3.32811	-1.32919	-0.760732	-0.965438	-2.75059	-0.269995	-0.291224	-1.77224	-1.27132	-0.57438	-1.40472	-1.0816	-3.36473
k__Bacteria.p__Proteobacteria.c__Betaproteobacteria.o__Neisseriales.f__Chromobacteriaceae.g__Vogesella	-0.963798	0.132794	1.0891	7.16737	-0.161286	0.56907	-0.831263	3.08338	6.11539	0.258225	-0.276718	1.3179	4.48958	-1.23095	-0.730877	-0.354544	-0.349732	4.0495	0.0104405	-1.39861	0.11852	-0.590209	-1.56016	0.462119	0.0985864	-0.301609	6.40263	0.0790755	4.34792	5.08892	-0.94004	0.350822	-0.493392	4.99332	-1.38272	5.76954	0.598782	1.98885	-1.03401	0.351126	2.8439	-0.866662	0.288375	-0.0252674	-0.38971	1.23704	-0.954274	1.26033	2.36754
k__Bacteria.p__Proteobacteria.c__Alphaproteobacteria.o__Rhodobacterales.f__Rhodobacteraceae.g__Falsirhodobacter	3.70801	4.11568	3.79328	4.13703	3.8216	4.85821	3.27778	3.66536	3.68013	4.26627	1.59795	5.42012	2.04495	3.05819	4.95631	3.62834	4.90279	0.520604	3.99333	1.70122	4.10141	3.69893	5.8989	4.75126	4.38773	6.30946	4.76135	4.1813	3.58669	4.02932	6.15646	4.6943	5.30113	3.55284	3.26621	3.31852	4.88792	4.74737	5.19988	4.45335	5.29165	3.42248	4.3906	3.95762	3.53513	3.94122	3.04598	3.96451	5.96423
k__Bacteria.p__Firmicutes.c__Clostridia.o__Clostridiales.f__Eubacteriaceae.g__Pseudoramibacter	-0.60269	0.00524828	-0.194391	-0.798268	-0.288832	0.87054	-0.684818	-0.205804	-0.100028	-0.0877071	-0.318744	1.43754	0.0533377	-0.929481	-0.611233	-0.48209	-0.0971755	1.45322	-0.117105	-0.295474	-0.00902606	-0.288739	-1.25869	0.763589	-1.18491	-0.000139299	-2.10966	0.198719	-0.350055	-0.905977	-0.638571	0.74018	0.331938	-0.441088	-0.641451	-0.547555	0.900251	0.793248	-0.292744	0.47077	-1.09736	-0.565193	0.408019	-0.152813	-0.475392	-0.046455	-1.1823	-0.0231593	-0.141878
k__Bacteria.p__Proteobacteria.c__Gammaproteobacteria.o__Oceanospirillales.f__Saccharospirillaceae.g__Reinekea	0.0330456	0.842652	0.71756	2.4968	0.548572	1.78249	-0.00915659	0.767331	-0.922058	0.9031	0.490798	2.08353	0.760509	-0.0175304	0.0347547	0.355314	0.84701	0.670886	0.720299	0.677661	0.828378	0.623212	-0.346744	1.67554	-0.272955	0.911812	-1.34672	0.844707	0.421617	1.65212	0.27338	1.46333	1.09487	0.4575	0.106907	0.159617	1.8122	1.5164	0.455614	1.11676	-0.124227	0.346758	1.05401	0.684591	0.52878	0.865496	-0.440854	0.888792	0.642459
k__Bacteria.p__Proteobacteria.c__Alphaproteobacteria.o__Rhodobacterales.f__Hyphomonadaceae.g__Robiginitomaculum	0.23006	0.0976366	-0.0299139	3.29627	1.38852	5.12248	1.5888	2.60863	-0.169849	0.615582	2.82463	4.10324	0.239707	2.69443	-0.267461	-0.389702	-0.621563	2.36081	-0.0247168	1.29656	0.0833622	2.19767	2.99324	2.51303	1.78693	0.164337	1.52096	3.34985	-0.0734015	1.42302	2.98534	3.09677	3.72155	3.19434	2.94883	2.44617	1.06473	1.56487	3.53854	0.814542	0.494675	1.92121	3.92172	2.74693	2.43697	2.43995	2.31565	1.72628	2.05731
k__Bacteria.p__Firmicutes.c__Clostridia.o__Clostridiales.f__Peptostreptococcaceae.g__Peptoclostridium	-1.54742	-2.56183	-2.58579	-2.3891	-2.85591	-1.52086	-1.72197	-1.79664	-1.48495	-2.40445	-1.42915	-1.10696	-1.24313	-3.32088	-0.348374	-3.04916	-2.42555	-1.40484	-0.362252	-0.487759	-2.5761	-2.68014	-3.6501	-1.62781	-3.57631	-0.0696134	-0.992079	-2.34578	-1.45546	-2.49681	-3.02997	-1.82461	-1.78995	-2.20759	-0.858524	-1.84402	-1.49115	-0.186576	-0.509817	-2.07373	-1.75531	-2.95659	-2.13648	0.0874669	-3.07152	-2.43786	-0.243996	-0.829599	-1.66509
k__Bacteria.p__Tenericutes.c__Mollicutes.o__Entomoplasmatales.f__Entomoplasmataceae.g__Mesoplasma	-1.30203	-0.293032	0.316911	-0.257338	0.00804605	0.554678	-1.16065	-0.40184	-0.572753	-0.45585	0.130478	0.185203	-0.192053	0.514706	-0.34651	-0.977407	-0.255446	-0.434433	-1.72205	0.401575	-1.33833	0.549727	0.185493	0.919796	0.48755	0.0152052	-0.27219	-0.702144	-0.128015	-0.00247794	-0.293918	-0.354936	-0.642375	-0.539004	0.0744661	0.17358	0.0225111	-0.0305663	-0.589002	0.0883739	0.130202	0.187118	-0.0875882	0.261104	-0.284259	0.705855	-1.0427	0.261372	-0.0324488
k__Bacteria.p__Proteobacteria.c__Epsilonproteobacteria.o__Nautiliales.f__Nautiliaceae.g__Caminibacter	-3.69982	-3.13175	-3.23072	-4.36097	-1.84087	-2.16579	-2.49686	-2.631	-2.05466	-1.43989	-2.16337	-1.86992	-2.93249	-1.64389	-1.59676	-3.61909	-3.27899	-2.5452	-3.25411	-2.47966	-3.14603	-3.32507	-4.29503	-2.27275	-2.63628	-3.03647	-1.93718	-0.78681	-2.30974	-3.62068	-3.6749	-2.52093	-3.06327	-3.61903	-3.88571	-1.65891	-2.13608	-2.46786	-3.537	-2.83669	-3.28155	-2.01656	-2.89944	-3.28982	-3.80314	-3.08279	-1.27798	-3.05949	-4.66632
k__Bacteria.p__Proteobacteria.c__Alphaproteobacteria.o__Rhizobiales.f__Rhizobiaceae.g__Sinorhizobium	12.4453	13.7616	12.4765	11.4891	12.234	12.2389	11.8483	12.4193	11.4452	11.1105	12.013	13.5928	11.7547	12.3307	12.4254	12.3232	12.1422	12.1208	12.9423	11.366	11.5008	12.3292	12.1801	12.368	11.9862	12.3193	11.632	12.3233	12.3375	12.1531	12.9314	11.8515	12.5984	12.6665	12.0565	11.5021	11.731	12.2597	12.4461	12.2059	11.8434	12.2771	12.0595	13.0433	11.6194	12.2051	12.4768	12.4232	13.0886
k__Bacteria.p__Verrucomicrobia.c__Verrucomicrobiae.o__Verrucomicrobiales.f__Akkermansiaceae.g__Akkermansia	-3.16505	-2.99315	-3.16667	-1.10864	-3.28723	-2.10174	-3.4587	-3.12762	-1.11199	-2.44671	-1.12635	-1.34144	-2.9065	-0.731835	-3.39022	-0.673136	-2.55689	-1.93274	0.0544185	-2.19081	-3.00743	-3.26102	-1.90904	-2.20869	-2.57222	-2.97242	-1.05845	-0.995301	-2.37749	-3.02809	-3.61085	-2.05547	1.37407	-0.507286	-0.762553	-0.851049	-2.07203	-2.0024	-2.73578	-2.30821	-0.861171	-3.53747	-2.37096	-3.15121	-1.46261	0.440698	-1.51153	-2.99544	-0.158133
k__Bacteria.p__Firmicutes.c__Tissierellia.o__Tissierellales.f__Peptoniphilaceae.g__Finegoldia	0.152801	-1.06639	2.76794	-0.366218	-1.36047	-0.0740221	-2.24332	0.432697	0.00954607	0.355658	-0.306193	1.50707	0.120971	-0.289081	-2.12666	0.031233	-1.5136	1.12352	-1.18874	-0.393939	-1.08067	1.57405	0.966668	-0.180973	-0.544506	1.86265	0.645421	-1.31671	-0.2455	0.0735597	-1.58313	-0.90225	0.597631	-1.0292	0.557425	-0.138884	-0.0443104	-0.849182	-1.4158	-1.04466	-0.278289	0.812174	-1.10741	-1.22445	2.39156	-0.991017	-2.24707	1.83963	0.749845
k__Archaea.p__Euryarchaeota.c__Halobacteria.o__Halobacteriales.f__Halobacteriaceae.g__Natronomonas	1.26173	1.96623	1.68663	2.58649	1.67215	2.75156	1.15552	1.59399	-0.0283845	1.99732	1.32383	3.21253	1.74711	0.951536	1.16376	1.47889	1.76716	1.62442	1.84387	1.50432	1.95195	1.59228	0.622323	2.64461	0.696112	1.88088	1.13191	1.97371	1.37632	0.893818	1.24245	2.50131	1.98854	1.43867	1.08234	2.73118	2.78127	2.55438	1.43105	2.24577	0.702434	1.31583	2.18301	1.80817	1.40557	1.83456	0.655083	1.85786	3.123
k__Bacteria.p__Proteobacteria.c__Alphaproteobacteria.o__Rhizobiales.f__Aurantimonadaceae.g__Fulvimarina	-0.104075	0.722675	2.19128	3.37324	0.428595	1.67125	-0.0514735	-0.121763	2.78323	0.711431	3.05324	1.95154	-0.149331	-0.128773	-0.0972333	0.235337	-0.233462	-0.236769	0.600322	4.18088	0.708401	0.511969	-0.457986	1.5643	1.20076	0.800569	3.2761	0.712719	1.05688	2.63749	0.162138	1.2232	2.3672	1.14463	-0.0122259	0.834739	1.70096	1.27627	0.33648	0.98477	2.68712	1.82048	0.922019	0.564614	0.358191	0.754254	-0.570657	0.777549	-0.375523
k__Bacteria.p__Bacteroidetes.c__Cytophagia.o__Cytophagales.f__Amoebophilaceae.g__Candidatus_Amoebophilus	-0.750535	0.00587184	-0.108609	-1.03674	-0.288208	0.956321	-0.719718	-0.444273	-0.501179	0.0790924	-0.701924	1.27768	-0.430776	-0.8437	-0.771096	-0.481466	-0.355682	-0.532689	-0.116482	-0.533943	-0.00840249	-0.202958	0.412049	0.84937	-1.09912	0.0856423	-2.51081	0.0388567	1.53006	-1.14445	-0.552789	0.670758	1.51575	0.820247	-0.70038	0.553294	0.986033	0.723826	-0.351673	0.310908	0.986098	-0.479411	0.248156	-0.15219	-0.609531	0.0393265	-1.25899	0.0626223	-0.53555
k__Bacteria.p__Tenericutes.c__Mollicutes.o__Acholeplasmatales.f__Acholeplasmataceae.g__Acholeplasma	-5.41515	-4.55971	-2.33217	-3.47528	-3.26883	-2.00421	-3.84422	-3.09694	-2.52321	-2.9491	-2.61153	-0.951261	-2.77847	-1.4823	-3.737	-3.46209	-3.45914	-2.24256	-4.68207	-2.21575	-4.57399	-3.16349	-4.13344	-2.11116	-5.64462	-2.13792	-2.19063	-1.70465	-2.64581	-4.74053	-5.09828	-1.68183	-4.15653	-3.22335	-2.9633	-2.50067	-1.23753	-1.62876	-2.61459	-2.655	-2.95992	-3.43994	-2.71775	-2.39585	-1.88532	-2.9212	-2.66262	-2.16094	-2.9167
k__Bacteria.p__Proteobacteria.c__Alphaproteobacteria.o__Rhizobiales.f__Phyllobacteriaceae.g__Pseudaminobacter	-0.861405	-0.226154	2.40779	4.8822	1.80169	0.665363	-1.09105	0.430267	2.87165	-0.185017	1.35631	1.00447	1.68391	-1.13466	-1.0443	-0.713492	-1.08298	1.59293	-0.348508	2.45607	-0.240429	2.31344	-1.46387	0.558412	2.06935	-0.205316	2.93241	-0.234351	2.47869	3.27441	0.741216	0.240568	-1.13379	2.83172	-1.03003	1.9761	2.28004	0.293636	-0.681327	0.0377	1.41318	-0.770369	-0.0250515	1.20075	-0.831733	-0.251631	-1.52127	2.09359	0.936723
k__Bacteria.p__Proteobacteria.c__Gammaproteobacteria.o__Enterobacteriales.f__Enterobacteriaceae.g__Phaseolibacter	2.11623	1.34716	1.08662	2.26133	1.05308	2.15155	2.02493	0.190833	0.590709	1.36924	2.1665	2.6495	1.29846	1.93649	2.92265	2.44479	3.2173	1.85476	1.22481	1.32356	1.33289	2.57724	1.60728	2.0446	2.90346	1.28087	1.09633	2.99564	1.80657	2.58752	0.642443	2.1044	2.66108	2.27279	4.24098	2.22481	2.18126	3.74243	0.889245	1.68273	2.57229	3.52318	1.61998	4.35903	0.918469	2.81952	2.32245	3.57978	3.50789
k__Bacteria.p__Bacteroidetes.c__Flavobacteriia.o__Flavobacteriales.f__Flavobacteriaceae.g__Salinimicrobium	-2.6849	0.37271	-2.01433	-0.899052	-2.2433	-0.949404	-0.177133	-3.47651	-1.01846	-1.91936	-1.16163	-0.658414	-0.323455	0.951014	-1.12222	-2.43656	-3.6177	-2.01936	-0.486609	-1.24426	-1.96349	2.28363	0.0912861	0.528607	-3.00485	-1.82008	-0.936171	-1.89723	-0.371197	-1.00676	1.24193	1.07386	-0.442109	-2.26136	-1.25596	-1.28692	-0.919693	-1.195	0.315134	-1.62518	-0.908639	-2.38514	-0.102971	1.35215	-0.920645	0.455529	-3.20411	-1.8431	-3.58089
k__Bacteria.p__Bacteroidetes.c__Bacteroidia.o__Bacteroidales.f__Prolixibacteraceae.g__Draconibacterium	-0.427354	0.0628915	0.0877666	0.458527	-0.231189	1.1527	-0.650666	-0.533972	-2.32699	0.238063	0.6511	1.51466	2.69006	-0.647324	-0.534114	-0.424447	-0.766042	-0.676528	-0.0594619	-0.623642	0.0486172	-0.00658235	-0.976538	1.04575	-0.902749	0.282018	-2.75166	0.275839	1.34804	-1.23415	-0.356413	0.784393	-0.310061	1.32816	-0.646244	-1.08076	1.18241	0.837461	-0.297538	0.547889	1.38183	-0.283035	0.485138	-0.0951698	-0.349347	0.235702	-1.11676	0.258998	-0.70799
k__Bacteria.p__Firmicutes.c__Bacilli.o__Lactobacillales.f__Aerococcaceae.g__Abiotrophia	-0.36431	0.301532	-0.00316079	1.45428	0.00745184	1.06177	-0.685	2.04675	-1.86277	0.291201	-0.29253	1.45586	-0.188951	-0.738252	-0.592914	-0.185806	-0.0675786	-0.135954	0.179178	-0.364852	1.87222	-0.0975097	-1.06747	0.954818	-0.993676	0.19109	-2.28743	0.217038	-0.274739	-0.975355	-0.447341	0.538255	0.154163	-0.405412	-0.354629	-0.789844	1.09148	0.591323	-0.00592291	0.489089	-1.16674	-0.373963	0.426337	0.14347	-0.332273	0.144775	-0.925903	0.16807	-0.60441
k__Bacteria.p__Proteobacteria.c__Gammaproteobacteria.o__Enterobacteriales.f__Enterobacteriaceae.g__Dickeya	11.1699	11.2882	11.3833	10.5246	11.1822	11.6451	10.6135	10.9743	9.91909	10.8602	10.1358	12.5783	10.5745	11.2082	10.5454	11.2267	13.1792	10.3875	10.714	9.78792	10.5858	10.7571	11.065	11.5579	10.932	10.8707	9.75521	11.2095	9.46296	10.5307	10.6588	10.8046	12.4057	10.9118	10.7052	10.5885	10.8815	10.7198	10.4726	10.6068	10.5041	10.9384	10.5757	11.8106	11.2532	11.6197	10.6495	11.5809	11.6262
k__Bacteria.p__Proteobacteria.c__Alphaproteobacteria.o__Rhodospirillales.g__Reyranella	0.144091	4.1525	0.755051	6.93833	2.27346	1.81998	1.83633	3.53681	7.81803	1.04437	3.30986	2.20657	6.65117	3.7204	0.157799	0.49524	0.0468706	4.58533	0.860225	4.29514	0.968304	2.24566	-0.309254	1.71303	-0.235465	0.949302	6.94768	2.55271	5.1288	5.74993	0.310871	3.8729	4.07306	3.81485	0.193975	5.08504	1.84969	3.189	2.12764	2.82477	3.13068	2.70618	1.17705	2.40948	0.558388	2.48795	-0.106404	3.73364	-0.444799
k__Bacteria.p__Bacteroidetes.c__Cytophagia.o__Cytophagales.f__Cyclobacteriaceae.g__Belliella	-2.93147	-2.39646	-3.33237	-4.67825	-5.01247	-3.85241	-4.12152	-3.89734	-3.95135	-4.659	-2.94601	-3.42658	-3.66617	-3.3305	-5.47535	-2.8838	-5.30692	-3.8768	-3.25578	-3.06257	-4.73266	-3.42672	-4.39668	-3.95936	-3.58592	-3.13812	-3.58652	-3.08044	-3.23886	-4.06248	-3.03959	-2.64051	-4.52897	-3.68194	-5.62792	-3.07612	-3.8227	-4.1724	-3.69425	-4.39335	-3.55812	-5.28814	-4.4561	-3.29148	-3.8392	-2.44747	-4.48701	-4.74611	-4.07612
k__Bacteria.p__Firmicutes.c__Clostridia.o__Halanaerobiales.f__Halanaerobiaceae.g__Halanaerobium	-2.70448	-2.16168	-2.13036	-5.15376	-2.45576	-1.06543	-2.90524	-0.654401	-1.79408	-2.0566	-1.04238	-0.741259	-1.73762	-2.86545	-2.79003	-1.06406	-2.18218	-2.43953	-2.28404	-2.32903	0.14597	-0.639749	-3.19467	-1.17238	-0.79895	-1.93611	-1.53286	-1.98008	-0.896198	-2.45411	-0.98958	0.060135	-1.49336	-2.22018	-2.85246	-0.287888	-1.03572	-1.47176	-2.50376	-0.123065	-1.75241	-2.50116	-1.77078	-2.31975	-1.03644	-1.98243	-3.3925	-1.95913	-1.36697
k__Bacteria.p__Actinobacteria.c__Actinobacteria.o__Micromonosporales.f__Micromonosporaceae.g__Actinocatenispora	-1.10853	-0.399215	-0.453823	-2.16072	-0.693295	0.611108	-1.11447	0.0167055	-0.364043	-0.171585	-0.0990591	0.936548	0.771254	-1.18891	-1.11222	-0.886554	-1.77838	-1.61551	-0.521569	0.664001	-0.41349	-0.548172	-1.51813	0.504156	-1.44434	-0.259571	-2.0111	-0.302272	-0.190686	-0.683468	-0.898003	0.395327	0.430494	0.373355	-0.903707	-0.566604	0.640819	0.448395	-0.555001	-0.0302207	1.62765	-0.824625	-0.0929722	-0.557277	-0.876628	-0.305887	-1.56305	-0.282591	-0.00478865
k__Bacteria.p__Proteobacteria.c__Alphaproteobacteria.o__Rhodobacterales.f__Rhodobacteraceae.g__Aestuariivita	-0.846689	0.133857	-0.220031	2.01314	-0.160223	0.844899	-0.51571	-0.564325	1.39731	0.252558	0.746825	1.38325	1.25113	-0.955122	-0.665525	-0.353482	-0.131401	1.21699	0.0115031	-0.653995	2.44151	-0.31438	-1.28434	2.32291	0.374416	-0.0257798	2.15707	0.144427	-0.585843	1.54286	-0.664211	0.842226	-0.0451953	-0.64536	-0.827963	-0.934727	0.874611	0.895294	-0.479257	0.416478	0.866046	-0.590833	0.353727	2.29772	-0.344175	-0.0720955	-1.08565	-0.0487998	-0.372712
k__Bacteria.p__Actinobacteria.c__Actinobacteria.o__Pseudonocardiales.f__Pseudonocardiaceae.g__Actinosynnema	-2.49577	-1.97849	-2.82445	-1.05021	-2.27257	-3.34448	-1.52165	-3.41551	-2.0943	-2.61583	-2.74063	-2.93141	-2.25585	-1.97458	-2.17283	-4.78776	-2.92578	-3.45168	-4.42277	-3.29873	-4.31469	-4.50376	-2.30379	-1.86647	-3.078	-1.40781	-1.9192	-1.8483	-2.45247	-1.88539	-2.04624	-3.70324	-2.15372	-2.01562	-1.76675	-1.88371	-1.72981	-1.32824	-4.87748	-1.09082	-2.22615	-2.45829	-1.639	-4.45848	-4.73384	-1.93955	-3.92259	-4.23818	-2.52553
k__Archaea.p__Euryarchaeota.c__Halobacteria.o__Natrialbales.f__Natrialbaceae.g__Natronobacterium	-1.04877	-1.86548	-2.17476	-3.42294	-2.15956	-1.10983	-1.08885	-1.60808	-3.13991	-1.77699	-0.00155841	-0.619935	-1.42605	-2.90985	-2.66871	0.454539	-1.89467	-0.9003	-1.98783	-0.417647	-1.87975	-0.684148	-3.23907	-1.21678	-3.16528	-1.98051	-0.644008	-1.85875	-0.552179	-1.41517	-2.61894	-1.3461	-3.93033	-0.840639	-2.73886	-1.13385	-1.08012	-1.29303	-0.0682219	-1.5867	-2.98507	-2.54556	-1.64946	-2.02354	-2.4928	-2.02683	-3.18102	-2.00353	-1.65007
k__Bacteria.p__Proteobacteria.c__Gammaproteobacteria.o__Alteromonadales.f__Alteromonadaceae.g__Aliagarivorans	-0.0934078	0.609386	0.408336	1.30827	0.315306	1.47327	-0.221154	0.315772	0.15007	0.653277	0.0287109	1.88067	0.415315	-0.326755	-0.168104	0.122048	0.342723	0.264074	0.487032	0.226101	0.595111	0.313987	0.928994	1.36632	-0.58218	0.602587	-0.274597	0.641848	0.000937636	-0.384402	-0.0358442	1.12205	0.582036	0.0818983	-0.212844	-0.185577	1.50298	1.17512	0.135862	0.913899	-0.575786	0.0375339	0.851148	0.451324	-0.00248685	0.556271	-0.705332	0.579567	0.158839
k__Bacteria.p__Bacteroidetes.c__Cytophagia.o__Cytophagales.f__Cytophagaceae.g__Leadbetterella	-0.425056	0.275831	0.166633	0.856724	-0.0182486	1.23156	-0.538405	-0.135774	0.500391	0.300102	-0.496665	1.49361	-0.181585	-0.568457	-0.55516	-0.211507	1.37124	-0.228302	0.153478	2.09648	0.261557	0.0722845	-0.897671	1.12461	-0.823882	0.360885	-0.661241	0.254792	1.118	-0.835948	-0.277547	0.854285	0.195392	-0.4615	-0.528377	0.802486	1.26128	0.907353	-0.17967	0.526843	0.55763	-0.204169	0.464091	0.11777	-0.311226	0.314569	-0.987863	0.337865	1.2662
k__Bacteria.p__Proteobacteria.c__Betaproteobacteria.o__Methylophilales.f__Methylophilaceae.g__Methylotenera	-1.03338	-0.160452	-0.357195	2.93454	-0.454532	0.707736	-0.917014	2.59412	2.25683	-0.0162541	0.356134	1.12891	2.70743	-1.09229	-0.919865	0.937172	-0.522961	1.61498	-0.282806	-0.954984	1.41024	-0.451543	-1.4215	0.600785	-1.34771	-0.162943	1.39606	1.47505	0.658906	1.60444	-0.801375	0.67832	2.07212	3.42007	0.530133	1.81703	0.737447	0.731388	-0.706123	0.162138	-0.171909	-0.727996	0.0993868	-0.318514	-0.39515	-0.209259	-1.2608	-0.185963	1.62148
k__Bacteria.p__Nitrospirae.c__Nitrospira.o__Nitrospirales.f__Nitrospiraceae.g__Leptospirillum	-0.0477777	0.706703	0.632058	1.27617	0.412623	1.69699	-0.176906	3.09103	0.120561	0.823681	0.0144297	1.98524	0.264073	-0.103032	-0.0635271	0.219365	0.319228	2.44267	0.584349	0.194004	0.692428	0.537709	-0.432246	1.59004	-0.358457	0.82631	-0.304105	0.746425	-0.104562	1.16846	0.187878	1.41912	0.552528	1.50836	0.0286941	-0.33682	1.7267	1.47219	0.3774	1.01848	0.977079	0.261256	0.955725	0.548641	0.221635	0.779994	-0.592844	0.80329	0.200093
k__Bacteria.p__Fusobacteria.c__Fusobacteriia.o__Fusobacteriales.f__Leptotrichiaceae.g__Sneathia	-0.605445	0.347978	0.0120714	0.636905	0.100819	0.619795	0.106446	1.00423	-0.308295	-0.568964	0.483041	-0.0226891	0.725202	0.78888	0.102368	-1.17558	-0.411107	0.430688	-0.123383	1.04915	-0.318373	1.06169	0.49666	0.779948	0.709612	0.241512	-0.335578	-0.31528	0.395677	0.912342	0.239269	0.0586463	-0.465195	0.376607	0.111473	0.181116	0.321452	0.111714	0.0295446	0.0280297	1.22073	0.481329	-0.180943	0.369086	-0.125544	0.123938	-0.486839	0.351247	0.732899
k__Bacteria.p__Proteobacteria.c__Gammaproteobacteria.o__Enterobacteriales.f__Enterobacteriaceae.g__Providencia	1.61537	2.86515	1.80894	2.67488	2.14576	1.4333	3.88468	2.09009	2.11311	0.768191	2.49369	1.86862	1.741	2.25219	2.51016	1.86762	1.22053	1.83092	2.2326	2.80277	5.27928	1.55413	1.78212	1.32635	2.06235	2.0032	2.10788	0.340293	2.53345	2.94078	2.07103	0.707884	1.43006	3.19249	1.96681	1.6701	0.240622	1.29147	1.91217	2.3004	3.32771	0.890655	1.46713	0.852938	1.25828	1.40939	3.07552	1.43269	2.05986
k__Bacteria.p__Proteobacteria.c__Alphaproteobacteria.o__Rhizobiales.f__Hyphomicrobiaceae.g__Maritalea	-0.41022	0.236508	0.0436996	2.08799	-0.0575721	1.10863	-0.552375	-0.126906	-1.71133	0.324532	1.17188	1.539	-0.00439818	-0.691391	1.07519	-0.25083	-0.165614	-0.141693	0.114154	2.10535	0.222234	-0.0506493	-1.0206	1.00168	-0.946816	0.237951	0.67136	0.300176	-0.361087	-0.827079	-0.40048	0.824537	0.305601	-0.36902	-0.5766	-0.60529	1.13834	0.877605	-0.227894	0.572227	0.566499	-0.327102	0.509475	0.0784465	-0.300519	0.191635	-1.03306	0.214931	1.36825
k__Bacteria.p__Proteobacteria.c__Alphaproteobacteria.o__Rhodobacterales.f__Rhodobacteraceae.g__Wenxinia	0.534988	0.982012	0.867228	6.07322	0.687932	1.93216	0.202129	3.5252	5.12462	1.15047	-0.0120673	2.22034	4.56965	0.132138	0.171566	0.494674	0.384094	3.4921	0.859659	2.78345	0.967738	2.35784	-0.197076	1.82521	-0.123287	1.06148	5.68225	0.981519	4.70729	4.85745	0.423048	1.71686	0.199035	4.26919	0.455273	4.93705	1.96187	1.76993	0.803979	1.25357	-0.825789	0.496426	1.19082	3.14588	0.606732	1.01516	-0.227838	1.03846	0.0447532
k__Bacteria.p__Proteobacteria.c__Alphaproteobacteria.o__Rhizobiales.f__Phyllobacteriaceae.g__Chelativorans	-0.542322	2.51959	1.66828	5.0748	2.22551	1.14825	-0.549573	1.88066	4.14528	0.305127	2.85845	1.55527	2.46525	1.67016	-0.493504	-0.289674	-0.283111	1.8279	0.0753104	2.9285	0.183389	1.57393	-0.980983	1.0413	1.41473	0.277573	4.17014	0.316449	3.69647	4.21611	-0.360859	0.714969	-0.376954	3.76172	-0.41051	3.58056	1.17796	0.768037	-0.0618036	0.5885	3.19074	-0.287481	0.525748	0.0396024	-0.410289	1.81622	-1.03141	1.83952	-0.680262
k__Bacteria.p__Bacteroidetes.c__Flavobacteriia.o__Flavobacteriales.f__Schleiferiaceae.g__Schleiferia	1.4626	2.18858	2.05803	1.31449	1.8945	3.12296	1.21932	1.90695	0.239275	2.27526	1.5471	3.49844	1.97458	1.32294	1.44967	1.70124	1.84935	1.82582	2.06623	3.40225	2.17431	1.96368	0.993729	3.01601	1.06752	2.25228	-0.185392	2.25962	1.55229	2.79174	1.61385	2.87525	2.2562	1.60258	1.36406	2.95865	3.15267	2.92831	1.71277	2.53167	1.0154	1.68723	2.46892	2.03052	1.54029	2.20597	0.914925	2.22926	1.85352
k__Bacteria.p__Proteobacteria.c__Betaproteobacteria.o__Burkholderiales.g__Roseateles	0.866063	3.31567	4.01559	12.4127	3.02159	3.49556	2.40238	9.3276	11.9432	3.43013	1.73643	4.32205	10.0018	1.69554	2.27328	2.82833	2.35469	10.411	3.19331	1.07302	3.30139	2.33628	1.36633	3.38861	3.76204	2.62488	12.2822	4.66819	10.1361	10.6965	1.98645	3.16605	4.24009	10.2263	4.25521	11.3264	3.52527	3.21912	1.79656	3.35528	8.14355	3.64479	3.29253	3.15761	4.26168	2.57857	2.29056	4.92379	4.39671
k__Bacteria.p__Firmicutes.c__Bacilli.o__Bacillales.f__Staphylococcaceae.g__Staphylococcus	12.7606	14.1092	13.1414	14.4457	13.3511	14.3655	13.8905	14.5768	14.9005	13.866	14.9404	15.3972	14.8121	14.6369	14.4636	13.618	14.477	14.1282	13.1104	14.1298	13.8025	15.4858	16.3062	14.5741	15.0579	15.3045	14.5527	14.4676	14.2132	14.2337	15.8283	14.6376	15.3481	14.4595	15.8883	14.6826	14.3376	14.5319	15.7609	14.2385	14.4593	15.3157	15.7963	13.7724	16.1044	13.2529	13.7589	13.9506	14.861
k__Bacteria.p__Proteobacteria.c__Betaproteobacteria.o__Burkholderiales.f__Comamonadaceae.g__Limnohabitans	1.08586	2.3088	5.29401	5.79978	2.75169	4.1573	3.00251	2.8226	8.97941	2.69489	2.2011	3.48831	3.06233	4.12282	1.43954	1.82146	9.53546	3.41093	0.601487	2.00945	0.709566	3.84602	1.2911	3.31339	2.10186	2.54966	4.91381	3.47189	3.76321	4.08642	3.13362	4.25096	3.69284	3.72271	2.79464	4.03665	1.86509	5.19712	1.55839	4.10651	3.34354	1.98461	4.04376	2.15074	3.34233	3.24031	2.48572	4.40111	3.26979
k__Bacteria.p__Proteobacteria.c__Deltaproteobacteria.o__Desulfobacterales.f__Desulfobacteraceae.g__Desulfospira	-0.718483	0.183441	-0.189224	-0.910436	-0.110639	0.875706	-0.62537	-0.317972	-1.73499	0.301867	0.878552	1.418	1.50143	-0.924315	-0.630773	-0.303897	-0.0353084	-0.151551	0.0610876	-0.407642	0.169167	-0.283573	-1.25353	0.768755	-1.17974	0.00502709	-0.574693	0.17918	-0.389365	0.566817	-0.633404	0.800557	0.28194	-0.38023	-0.911782	-0.684429	0.905418	0.853625	-0.563076	0.451231	-1.20953	-0.560026	0.388479	0.0253796	-0.405009	-0.0412887	-1.08477	-0.0179929	-0.198835
k__Bacteria.p__Proteobacteria.c__Alphaproteobacteria.o__Rhodobacterales.f__Rhodobacteraceae.g__Maribius	-2.29924	-1.43057	-1.73767	0.39412	-1.72465	-0.672735	-2.15899	-3.40573	-1.17687	0.283286	-1.23632	-0.182871	-1.63876	-2.47276	-2.23164	-1.91791	0.482037	-1.69028	-1.55292	-1.91044	-1.44484	-1.83201	-2.80197	-0.779686	-2.72818	0.778514	-1.21451	-1.42169	-1.17356	-0.935982	-0.596883	-0.731793	-1.27541	-0.07413	-2.2243	-1.50269	-0.643023	-0.678725	-0.290636	-1.14964	-0.3904	-2.10847	-1.21239	-0.00366947	-0.323688	-1.58973	0.500779	-1.56643	-0.46315
k__Bacteria.p__Proteobacteria.c__Betaproteobacteria.o__Neisseriales.f__Neisseriaceae.g__Simonsiella	-0.585858	-1.14396	-0.412717	-1.40053	-0.215649	-0.0847522	-2.18907	-2.03046	-0.443818	-2.63432	-1.1725	-1.46521	0.188119	0.230704	-0.706627	-0.408908	-1.40928	-1.60662	-0.52935	-0.535164	-2.7432	-2.82899	-0.991594	-1.77667	-1.40323	-0.955431	-0.396417	0.465896	-0.199598	-1.99366	-3.17882	-0.0348872	-0.573731	-0.874696	-1.47384	-0.619224	0.681925	-2.30375	-0.639708	-0.847016	-1.33705	-0.783519	-0.909767	-1.30202	-1.14691	-1.00175	-1.78781	-2.56341	-2.52327
k__Bacteria.p__Planctomycetes.c__Planctomycetia.o__Planctomycetales.f__Planctomycetaceae.g__Schlesneria	0.0801793	-2.22922	0.0802374	0.804444	-0.938334	-1.17676	4.52674	-2.22758	-0.14536	-0.615466	-0.696149	-0.879069	-0.884113	3.65258	5.12201	-0.394627	0.345089	-1.44537	0.818355	-0.532982	-2.24349	1.91189	3.85388	0.301251	2.32238	3.78545	-0.419347	-2.11789	-0.465558	-0.264792	1.22102	0.914148	0.388787	0.32979	1.30841	-1.25368	-1.14705	-1.35471	2.47426	-0.260875	0.531113	0.194862	-1.90859	0.782647	1.43738	-2.09376	4.2545	-0.485497	0.180468
k__Bacteria.p__Firmicutes.c__Bacilli.o__Lactobacillales.f__Leuconostocaceae.g__Fructobacillus	0.545181	1.16936	0.93068	0.0181402	0.87528	1.99561	0.292898	0.610604	-1.15435	1.19092	0.299111	2.5363	0.843439	0.195589	0.487531	0.682022	0.812139	2.12896	1.04701	2.1059	1.15509	0.836331	-0.133624	1.88866	-0.0598357	1.12493	-1.57901	1.29748	0.389633	-0.0895694	0.4865	1.78206	0.862582	1.99932	0.285068	0.242547	2.02532	1.83513	0.633774	1.56953	-0.280953	0.559878	1.50678	1.0113	0.700224	1.07862	-0.197899	1.10191	0.591342
k__Bacteria.p__Proteobacteria.c__Alphaproteobacteria.o__Rhodobacterales.f__Hyphomonadaceae.g__Oceanicaulis	2.53587	0.0307596	2.35909	3.06911	-0.26332	1.10209	9.13636	0.854217	2.55232	0.198624	0.916562	1.50355	0.417301	7.40536	9.87579	1.12838	2.75511	1.8404	-0.0915938	0.764547	0.0164852	6.48197	7.79623	0.995144	6.8732	7.43109	2.75185	0.264732	1.023	2.38434	1.91491	0.979795	1.76189	2.13871	2.69531	2.31891	2.71677	1.03286	4.73791	2.85871	1.30661	2.47372	2.05899	-0.127302	3.33279	0.1851	7.71106	0.208396	1.31323
k__Bacteria.p__Proteobacteria.c__Deltaproteobacteria.o__Desulfobacterales.f__Desulfobulbaceae.g__Desulfobulbus	-2.59376	-1.73925	0.586061	0.513041	-2.03333	0.914025	-0.374295	-0.265332	-0.387645	-1.67361	-0.836687	-0.54509	-1.60488	-0.885996	0.213493	-0.641625	-1.52118	-0.811246	-1.8616	-0.458096	1.05383	0.491712	0.0071831	-0.777888	-2.72638	-1.54162	-0.667922	-0.198947	0.198807	0.551552	-2.18005	-1.0131	-0.0825913	0.460749	-0.505826	-0.0235733	1.6807	-0.960028	-0.15712	1.2955	0.726596	0.215259	1.23274	0.910044	-2.16102	-0.00296955	-3.00933	0.0203262	0.995601
k__Bacteria.p__Firmicutes.c__Bacilli.o__Lactobacillales.f__Lactobacillaceae.g__Sharpea	-2.73506	-2.05093	-2.26033	-2.77983	-0.760048	-1.1954	-0.541255	-0.90726	-0.745745	-2.06214	0.127218	-0.797249	-0.380864	-0.673496	-1.26106	-2.53827	-2.54682	-0.797779	-2.17328	0.0448904	-0.480243	-2.35468	-1.73967	-1.30235	-1.66589	0.255846	-0.398364	-0.451106	-0.24127	-2.88754	-2.70451	-1.43511	-1.94383	-3.63528	-2.75791	-0.079054	-1.16569	0.202923	-0.0872801	-0.179055	-2.71636	-2.63113	-1.82677	-0.62403	-2.71704	0.209531	-1.05136	-2.0891	-5.04014
k__Bacteria.p__Chlamydiae.c__Chlamydiia.o__Chlamydiales.f__Parachlamydiaceae.g__Parachlamydia	-0.22925	-1.19095	-1.24399	-1.06995	0.836894	-0.179063	-0.589131	0.604049	0.211332	0.40102	1.01697	-0.0369212	0.305577	0.828271	-0.500731	0.643636	1.36937	0.433559	1.00862	0.826763	1.1167	0.246621	-2.3083	-0.286014	1.22492	0.535221	0.54538	0.309222	0.343296	-1.17765	0.633755	1.56617	0.997729	-1.24124	-0.649865	0.509554	2.17258	0.882272	1.2838	0.581273	-0.35236	0.707133	1.25549	0.235947	-1.86647	-1.09606	0.180486	-1.07276	-1.0767
k__Bacteria.p__Thermodesulfobacteria.c__Thermodesulfobacteria.o__Thermodesulfobacteriales.f__Thermodesulfobacteriaceae.g__Thermosulfurimonas	-0.340451	0.338339	0.181002	-0.46122	0.0442593	1.24593	-0.424234	0.131244	0.093342	0.463824	-0.210888	1.65673	0.234189	-0.554089	-0.392037	-0.148999	0.208149	0.0913762	0.215986	0.0415738	0.324065	0.086653	-0.883302	1.13898	-0.809514	0.375253	0.405641	0.417915	-0.11627	-0.56893	-0.263178	0.91152	0.525308	-0.146342	1.08971	-0.366704	1.27564	0.964588	-0.146544	0.689966	-0.760314	-0.1898	0.627215	0.180278	-0.166347	0.328937	-0.920835	0.352233	-0.00888209
k__Bacteria.p__Proteobacteria.c__Gammaproteobacteria.o__Enterobacteriales.f__Enterobacteriaceae.g__Sodalis	-2.77632	1.0968	1.596	0.585458	0.317294	-0.508992	0.32948	0.681965	1.41499	-1.45027	1.51632	1.80718	0.75537	0.860912	-0.241596	-0.61293	1.34589	0.769996	3.37655	-0.169546	-1.72483	0.653657	0.821205	0.96902	0.894994	0.942257	1.18736	0.568357	-0.871524	-0.659755	2.83988	0.720104	1.90218	0.439717	1.04179	-0.0916829	1.10568	0.773172	0.73842	1.6884	1.10492	1.2252	1.62565	0.453312	0.408637	1.38137	1.27042	2.05674	-0.517091
k__Bacteria.p__Actinobacteria.c__Actinobacteria.o__Streptosporangiales.f__Streptosporangiaceae.g__Nonomuraea	1.91755	1.23298	1.65893	1.43088	1.58211	1.18659	4.30413	1.09296	0.614988	1.42678	0.224943	1.69429	0.234824	2.26264	4.57313	1.30333	2.83953	0.583556	0.784642	0.489414	1.88253	1.86944	2.31083	1.14836	2.17874	2.25298	0.628198	1.73878	0.26412	0.854148	1.4798	1.41929	2.40387	0.946321	1.84345	0.773352	0.988037	1.60771	2.20317	1.47533	1.41063	1.57322	1.2767	1.41937	1.66514	1.10187	3.56839	1.4745	1.59316
k__Bacteria.p__Proteobacteria.c__Betaproteobacteria.o__Methylophilales.f__Methylophilaceae.g__Methylobacillus	-1.55896	-0.209952	-0.656498	4.52346	-0.504032	0.408432	0.614557	2.18701	3.53494	-0.0373316	-1.92016	0.956481	2.4272	-1.39159	-1.09229	-0.69729	-0.925894	1.66047	-0.332305	1.20426	-0.224226	-0.750847	-1.7208	0.301481	-1.64701	-0.462247	4.55263	-0.282338	2.97696	3.14395	-1.10068	0.460198	0.727441	2.19863	-1.39734	3.17026	0.438144	0.513266	-1.04864	-0.0102874	0.402368	-1.0273	-0.0730388	-0.368013	-0.612371	-0.508562	0.233042	-0.485267	0.317585
k__Bacteria.p__Proteobacteria.c__Deltaproteobacteria.o__Desulfovibrionales.f__Desulfohalobiaceae.g__Desulfohalobium	-0.311258	0.366194	0.210181	-0.628704	0.0721145	1.27511	-0.439109	-0.03624	-1.67581	0.556185	-0.283431	1.67676	0.0575469	-0.52491	-0.372016	-0.121144	-0.0420324	1.45501	0.243841	-0.12591	0.35192	0.115832	-0.854123	1.16816	-0.780334	0.404433	-2.10047	0.437937	-0.268737	-0.736414	-0.233999	0.905511	0.341121	-0.31515	-0.371129	-0.543345	1.30482	0.958579	-0.0224228	0.709988	0.657165	-0.160621	0.647236	0.208133	-0.230657	0.358117	-0.945504	0.381413	-0.211554
k__Bacteria.p__Bacteroidetes.c__Cytophagia.o__Cytophagales.f__Flammeovirgaceae.g__Flammeovirga	6.67636	6.59481	6.19001	5.70158	3.9788	5.66998	5.67825	5.62266	4.71695	4.02916	6.10682	7.37045	7.11836	3.86996	3.73671	3.78554	5.31802	4.41046	6.47245	6.39282	4.2586	7.97013	5.86268	5.56303	3.61454	4.7993	4.59393	4.54666	5.7524	3.33753	4.16087	5.02884	7.78334	3.80112	4.98642	5.02873	5.69969	5.08191	3.75016	7.62607	5.1055	4.23425	4.75596	4.11482	4.0679	6.33795	5.15977	6.36125	7.2411
k__Archaea.p__Euryarchaeota.c__Methanobacteria.o__Methanobacteriales.f__Methanobacteriaceae.g__Methanobrevibacter	5.37249	5.36572	6.27553	5.28608	5.55638	5.63415	5.24772	6.16966	5.54988	5.6727	6.03302	5.14036	5.71617	6.20729	5.22322	5.06151	4.83928	5.78368	5.06392	6.47855	5.29241	5.87244	5.89006	5.80012	6.01082	5.78457	5.59511	5.50182	5.85074	5.39351	5.76742	5.25636	5.19935	4.92236	5.39749	5.84292	5.71946	5.34734	5.42619	5.10427	5.87391	5.922	5.27156	5.28509	5.25014	5.60368	5.11751	5.86137	5.20548
k__Bacteria.p__Firmicutes.c__Clostridia.o__Clostridiales.f__Lachnospiraceae.g__Lachnoclostridium	9.26144	9.41981	7.27902	9.32086	7.98823	6.75899	9.67877	8.07804	8.47422	8.48901	9.5563	10.4802	8.5571	9.60282	7.94597	8.64297	9.40012	8.55574	9.53847	9.15323	9.64655	10.3546	8.33019	10.1115	9.83282	9.05823	7.8071	6.434	9.06861	8.19172	9.77344	9.80158	11.2056	9.41105	9.40205	9.46163	6.7887	8.63226	7.42883	9.87597	9.59677	7.64518	10.1027	8.60967	5.75505	9.54243	8.16306	9.03521	8.08746
k__Bacteria.p__Actinobacteria.c__Actinobacteria.o__Micrococcales.f__Microbacteriaceae.g__Leucobacter	9.16078	9.06401	8.31748	8.31572	8.45157	8.31424	9.58483	7.99663	9.68735	7.87263	9.56556	9.2172	8.08397	9.01123	9.03754	8.22224	9.10996	8.57513	9.89078	8.52777	8.11945	9.43917	9.10733	9.48191	8.48451	8.82922	10.3209	8.63046	8.70986	8.18079	9.67748	8.44012	9.48682	8.11587	9.07077	8.24821	8.24774	8.86356	9.24439	9.17488	8.44803	9.10422	8.80179	8.93424	9.48249	9.18452	9.54409	8.08106	8.80262
k__Bacteria.p__Cyanobacteria.o__Pleurocapsales.g__Chroococcidiopsis	-2.12935	-1.36931	-1.56232	-2.36032	-1.66339	-0.497388	-2.30899	-3.35281	-2.05509	-1.31764	-3.31998	-0.0872446	-3.25053	-2.29741	-2.13602	-1.85664	-0.800987	-1.06555	-1.49166	-3.44248	-1.38358	-1.65667	-2.62662	-0.60434	-2.55283	-1.36807	-3.70215	-1.32606	-1.96586	-0.883062	-0.421536	-0.884609	-0.523589	-0.424798	-1.8636	-0.681495	-0.467677	-0.83154	-1.5149	-1.05401	-0.78494	-1.93312	0.468198	-1.52737	-0.403511	-1.41438	-2.65895	-1.39109	-0.375823
k__Bacteria.p__Bacteroidetes.c__Bacteroidia.o__Bacteroidales.f__Porphyromonadaceae.g__Fermentimonas	-0.318059	0.349859	0.0920805	-0.507055	0.0557785	1.15701	-0.47702	0.0854091	-1.52254	0.398107	-0.225134	1.65143	0.271965	-0.64301	-0.397347	-0.13748	0.135549	0.120835	0.227505	-0.00426117	0.335584	-0.00226843	0.612739	1.05006	-0.898435	0.286332	0.374717	0.412606	-0.118991	-0.614765	-0.3521	0.947009	0.494384	-0.091736	-0.552582	-0.328927	1.18672	1.00008	-0.203876	0.684656	-0.806149	-0.278721	0.621905	0.191797	-0.239498	0.240016	-0.934463	0.263312	0.0696936
k__Bacteria.p__Proteobacteria.c__Gammaproteobacteria.o__Xanthomonadales.f__Xanthomonadaceae.g__Silanimonas	-1.4006	-0.20263	-0.637954	5.41276	-0.49671	0.426976	-1.17354	1.48166	4.36928	-0.0222975	-1.62665	0.997243	2.39614	-1.37305	-1.05153	-0.689968	-1.13055	3.05008	-0.324983	-1.41537	-0.216904	-0.732303	-1.70226	0.320025	-1.62847	-0.443703	4.836	-0.241576	3.03867	3.75549	-1.08213	0.535429	-0.647214	2.13414	-1.27303	4.81155	0.456688	0.588497	-0.924323	0.0304746	0.104673	-1.00876	-0.0322768	-0.360691	-0.750392	-0.490019	-1.41161	-0.466723	-1.02296
k__Bacteria.p__Cyanobacteria.o__Nostocales.f__Nostocaceae.g__Nostoc	0.327631	0.196404	0.101698	-0.432076	0.639289	-0.418334	-0.830787	-1.26846	-0.255921	1.38277	-0.101552	-0.0988542	-1.49784	1.68854	-0.562664	-1.8759	0.0491425	-0.639058	0.0740505	-0.810638	0.919095	-1.57761	-0.962606	-0.525285	-0.151852	0.29595	0.210001	-1.33767	-0.317255	-0.811088	2.59612	-0.718047	0.494728	-0.785551	-2.23544	-1.16585	-0.388622	0.919984	-1.88674	0.51934	0.709403	-0.269103	0.456588	-1.54662	0.90985	0.249634	-2.60771	-1.31203	-0.120125
k__Bacteria.p__Bacteroidetes.c__Cytophagia.o__Cytophagales.f__Cytophagaceae.g__Rhodonellum	1.85333	4.18571	2.41986	1.17395	2.30667	3.4848	1.7104	3.35137	2.90076	2.65681	2.8915	3.88929	1.86305	1.68477	1.84052	2.11341	1.83997	4.11871	2.47839	3.2617	2.58647	2.32552	1.35556	3.37784	1.42935	2.61412	1.99066	2.65047	1.36407	1.06624	1.97568	3.29772	2.11033	3.09733	1.62587	3.58408	3.51451	3.35079	1.97457	2.92252	2.45982	2.04906	2.85977	2.44269	2.01321	2.5678	1.38827	2.5911	1.77363
k__Bacteria.p__Firmicutes.c__Tissierellia.o__Tissierellales.f__Peptoniphilaceae.g__Anaerococcus	3.85624	6.58144	5.78086	5.14461	5.18783	6.48322	5.67699	6.31932	6.31646	5.21784	7.35226	3.57295	5.49532	6.26817	3.84611	6.43514	5.50564	6.71207	6.45909	6.73822	4.9822	5.68652	5.93895	5.89085	6.14399	6.71208	6.63713	6.03457	6.46743	4.78847	5.8672	4.37475	5.95802	5.07807	6.33281	6.02929	5.29054	6.01278	7.02255	4.92811	5.61153	5.04749	6.00286	6.76442	4.95011	5.9288	6.12367	7.17449	4.44804
k__Bacteria.p__Bacteroidetes.c__Flavobacteriia.o__Flavobacteriales.f__Flavobacteriaceae.g__Arenitalea	-1.0999	-0.358051	-0.47749	1.02491	-0.652131	0.58744	-1.23784	1.61737	-3.03426	-0.294797	0.0448979	0.858147	1.0948	-1.21258	-1.19063	-0.845389	-1.1686	0.959867	-0.480404	0.305311	-0.372325	-0.571839	-1.54179	0.480489	-1.46801	-0.283239	-1.87396	-0.380673	-0.059392	0.431773	-0.92167	0.200326	0.567635	-1.50547	-1.16169	-0.243063	0.617152	0.253394	-0.812986	-0.108622	0.240389	-0.848292	-0.171373	-0.516112	-1.00098	-0.329555	-1.71154	1.2787	-1.38281
k__Bacteria.p__Actinobacteria.c__Actinobacteria.o__Micromonosporales.f__Micromonosporaceae.g__Longispora	-1.38571	-0.77815	-0.922945	0.785745	-1.07223	0.141985	-1.31232	-1.42915	-0.333674	-0.661411	1.12352	0.435903	0.141877	-0.0730735	0.709059	-1.26549	-1.26864	0.866971	0.684459	0.0661468	-0.792424	-1.01729	-1.98725	0.035034	-1.91346	0.856269	0.957867	-0.802917	1.0882	-0.544357	-1.36713	-0.0944252	1.68326	-1.71927	-1.51175	1.65646	0.171697	-0.0413571	-1.16304	-0.530866	0.486652	-1.29375	-0.593617	-0.936211	-1.05811	0.809953	-2.01073	-0.751714	1.33609
k__Bacteria.p__Actinobacteria.c__Actinobacteria.o__Propionibacteriales.f__Propionibacteriaceae.g__Granulicoccus	-0.134238	0.68547	0.484343	2.02156	0.39139	1.54927	-0.0379726	0.292094	0.34182	0.782467	1.69855	1.87045	0.305411	-0.250747	-0.178322	0.198132	0.55793	1.92566	0.563117	0.202423	0.671196	0.389995	-0.579961	1.44232	-0.506172	0.678595	1.50212	0.63163	0.0989056	-0.40808	0.0401635	1.14272	0.773786	1.64326	-0.0282868	-0.295481	1.57899	1.19579	0.320419	0.903681	0.985498	0.113542	0.840929	0.527409	0.201751	0.632279	-0.529021	0.655575	0.0798251
k__Bacteria.p__Proteobacteria.c__Gammaproteobacteria.o__Enterobacteriales.f__Enterobacteriaceae.g__Ewingella	1.36674	2.01002	4.20026	1.46175	1.71594	2.94326	4.72677	6.14167	6.05554	1.98194	7.38875	3.1051	5.81508	1.14324	4.75677	1.52268	2.13546	7.22287	1.88767	7.17399	1.99575	5.69088	5.20635	2.83631	5.7458	6.82747	7.11086	1.86628	5.52043	1.35404	6.29213	2.3291	3.82454	1.75098	5.47158	5.83086	2.97298	2.38216	4.75615	2.13833	1.16265	5.89985	3.66054	1.85196	5.09874	2.02627	4.40006	2.04956	1.63433
k__Bacteria.p__Proteobacteria.c__Betaproteobacteria.o__Burkholderiales.f__Alcaligenaceae.g__Azohydromonas	-4.37832	-2.39516	-3.23345	7.14511	-1.10428	-2.16852	-3.14358	4.02418	6.61599	-2.11083	-4.15847	-1.17992	4.9653	-2.38357	-3.2287	-2.8825	-1.18959	5.1697	-2.51751	-4.15825	-2.40944	-1.74283	-4.29775	-2.27547	-2.639	-3.03919	6.975	-2.41874	4.94778	5.4484	-2.09266	-0.623378	-0.273495	4.95072	-3.65746	6.20971	-2.1388	0.166655	-0.986825	-2.14669	2.90405	-2.01928	-2.20944	-0.96826	-2.70672	-3.08551	-3.20179	0.107711	-1.59219
k__Bacteria.p__Firmicutes.c__Bacilli.o__Lactobacillales.f__Streptococcaceae.g__Lactococcus	4.15866	3.76942	4.19671	2.76173	4.06792	4.46945	4.09396	4.51077	5.37543	2.88192	5.26719	2.71992	4.04814	4.3453	3.50573	4.24732	3.52055	4.62947	4.20895	5.01759	2.82226	4.32765	4.27728	4.04934	4.36933	3.7958	5.48931	3.4071	4.45607	2.69108	4.3972	3.66191	4.27121	2.19767	4.14121	4.42276	3.89649	3.52653	3.85373	3.777	3.26832	3.97994	3.8496	3.8629	3.85263	4.26099	3.6988	4.84755	2.15892
k__Archaea.p__Thaumarchaeota.c__Nitrososphaeria.o__Nitrososphaerales.f__Nitrososphaeraceae.g__Nitrososphaera	-2.90766	-0.799861	-2.37904	-3.29472	-1.09394	-1.31411	-3.03425	-1.60272	-1.85889	-2.26964	-6.0399	-1.0294	-3.21083	-0.792202	-3.07817	-2.87216	-5.4172	0.175885	-2.50718	-1.6924	-2.3991	-2.47339	-3.44334	-1.42106	-3.36955	-2.18479	-3.11754	-0.683253	-2.65214	-3.40243	-2.82322	-1.88567	1.62067	-4.36536	-3.24344	0.309291	-1.2844	-1.8326	-2.89474	-1.99616	-2.49428	-2.74984	-2.05892	-2.54289	-2.81007	-2.2311	-3.63815	-2.20781	-4.30193
k__Bacteria.p__Armatimonadetes.c__Chthonomonadetes.o__Chthonomonadales.f__Chthonomonadaceae.g__Chthonomonas	0.412144	1.04819	0.848538	0.288945	0.754115	1.91347	0.124433	0.881409	-0.508161	1.1187	0.76267	2.29393	0.954012	0.113447	0.245157	0.560857	1.13162	0.85961	0.925841	0.791739	1.03392	0.754189	-0.215766	1.80652	-0.141978	1.04279	-0.932828	1.05511	0.713183	0.181235	0.404358	1.54098	1.50877	0.646143	0.39568	1.93808	1.94318	1.59405	0.744386	1.32716	1.57481	0.477736	1.26441	0.890134	0.488764	0.996474	-0.235231	1.01977	0.703209
k__Bacteria.p__Proteobacteria.c__Gammaproteobacteria.o__Alteromonadales.f__Ferrimonadaceae.g__Ferrimonas	-1.51815	-0.487117	-0.65961	2.46241	-0.781197	0.40532	-1.40515	0.210528	1.28678	-0.241096	0.928531	3.03482	0.838273	-1.3947	-1.33588	-0.974455	-0.700156	0.823697	-0.609471	0.361866	-0.501391	-0.753959	-1.72391	0.298369	-1.65013	-0.465359	1.67168	-0.525928	0.436177	1.54278	0.481172	0.275264	1.51943	-0.341409	0.124812	1.70451	0.435032	2.65026	-1.11144	-0.253877	0.813735	-1.03041	1.26833	-0.645179	-0.902876	-0.511675	-1.73644	-0.488379	-0.0147487
k__Bacteria.p__Actinobacteria.c__Actinobacteria.o__Streptomycetales.f__Streptomycetaceae.g__Streptomyces	14.7754	14.0311	14.1687	13.9394	13.978	13.8018	17.0413	13.8023	13.7554	13.7887	13.9771	14.2087	13.6938	15.6001	17.0652	14.3147	15.3123	13.5589	13.9621	13.9806	16.0371	15.2917	16.0797	13.9475	15.5253	15.7736	13.7452	13.9798	14.0776	13.7273	15.1619	15.0476	14.5078	13.7668	15.3671	13.6306	14.6663	14.4386	15.6692	14.1393	14.1099	15.1386	14.9364	14.0967	15.4786	13.9966	16.4155	14.0485	14.231
k__Bacteria.p__Firmicutes.c__Bacilli.o__Bacillales.f__Thermoactinomycetaceae.g__Shimazuella	-0.675854	-0.0718852	-0.210266	0.416206	-0.365965	0.854664	-0.799927	-0.576293	-0.654132	0.054455	-0.826548	1.27979	-0.459023	-0.945357	-0.76898	-0.559223	-0.470843	-0.640327	-0.194239	0.919	-0.0861595	-0.304615	-1.27457	0.747713	-1.20078	-0.0160148	-1.0788	0.0409726	0.740264	-1.27647	-0.654446	0.462109	-0.222166	-0.872835	-0.794641	0.525047	0.884376	0.515177	-0.445935	0.313023	-1.46785	-0.581068	0.250272	-0.229947	-0.620509	-0.0623306	-1.33627	-0.0390348	-0.774562
k__Bacteria.p__Cyanobacteria.o__Pleurocapsales.g__Aliterella	-0.20697	0.695487	0.49043	-0.335082	0.401407	1.55536	-0.103948	0.257382	-1.19423	0.66941	2.19249	1.94981	0.343976	-0.244661	-0.0989603	0.208149	0.568251	0.287056	0.573133	0.167712	0.681213	0.396081	-0.573874	3.03337	-0.500086	0.684681	-0.0339295	0.710992	0.0845763	1.14217	0.04625	1.37387	0.822704	0.0275159	-0.230509	-0.256917	1.58507	1.42694	0.118197	0.983043	-0.634175	0.119628	0.920292	0.537425	0.211853	0.638366	-0.541866	2.24662	0.270183
k__Bacteria.p__Proteobacteria.c__Gammaproteobacteria.o__Cellvibrionales.f__Halieaceae.g__Halioglobus	0.452651	-1.68499	-1.72433	-0.70268	-1.97907	-0.659399	0.183077	-0.399723	-0.208373	-1.66976	-0.349719	-0.343858	-0.503071	-0.874457	-0.807667	-2.17233	-0.677355	-0.316093	-0.222381	-1.15682	-1.69926	-1.81868	-0.466705	-0.76635	-2.71484	0.79185	-0.257282	-1.58268	-0.311473	-1.94789	-2.16851	-1.00865	-0.586746	-1.46273	-2.53896	-0.193231	-0.629687	-0.955583	-0.605291	-1.31063	-1.95871	-0.510168	-1.37338	-0.258089	-2.25225	-1.57639	-1.40721	-1.5531	-1.60914
k__Bacteria.p__Proteobacteria.c__Betaproteobacteria.o__Neisseriales.f__Chromobacteriaceae.g__Chitiniphilus	-2.08675	-0.975623	-1.50195	5.09732	-1.2697	-0.437023	-1.67314	1.18304	4.09592	-0.806895	-3.0381	0.183426	2.34363	-2.23704	-1.86535	-1.46296	-0.627052	2.57579	-1.09798	-0.49159	-0.989898	-1.5963	-0.981296	-0.543975	-0.907507	-1.3077	4.36524	-1.05539	2.96244	3.39616	-1.94613	1.26126	-0.655331	2.57701	-2.15032	3.83334	-0.407312	-0.270633	-1.80162	-0.783343	1.02845	-1.87276	-0.846095	-1.13368	-1.43867	-1.35402	-0.537304	-1.33072	-0.831277
k__Bacteria.p__Firmicutes.c__Bacilli.o__Bacillales.f__Planococcaceae.g__Planomicrobium	-3.13157	-2.27047	-2.40183	-1.00419	-0.979588	-1.3369	-0.785544	-0.71658	-1.79362	-2.261	-2.05916	-1.06099	-2.51407	-0.814989	-3.10977	-1.17285	-3.15542	-1.03806	-2.39282	-0.370151	-2.28474	-2.49618	-1.88117	-1.44385	-3.39234	-2.20758	-1.65269	-0.714852	-1.50472	-1.80378	-2.84601	-1.98697	-2.09862	-0.584048	-3.16099	-1.53	-1.30718	-1.9339	-2.81228	-2.02776	-1.30328	-2.77263	-2.09052	-2.42853	-2.89368	-2.25389	-3.6047	-2.2306	-1.17237
k__Bacteria.p__Actinobacteria.c__Actinobacteria.o__Micrococcales.f__Intrasporangiaceae.g__Intrasporangium	-1.32238	0.802619	-0.861589	1.94395	-1.07642	0.203342	-1.27029	-0.0611463	0.730576	-0.708346	1.01035	0.546112	-0.186698	-0.0117168	-1.50266	-1.26968	-0.289618	0.285099	-0.904697	-1.59139	0.788345	2.21399	-1.92589	1.68135	-0.267142	0.917625	1.19899	0.892255	-0.148771	1.36579	0.279194	-0.235025	0.987456	0.0901358	0.717722	-0.120166	1.81802	1.40301	0.329463	1.16431	-2.03071	-1.23239	-0.483408	-0.940405	1.11797	-0.713653	0.237656	-0.690357	0.49124
k__Bacteria.p__Proteobacteria.c__Betaproteobacteria.o__Neisseriales.f__Neisseriaceae.g__Crenobacter	-1.77095	-0.506835	-1.0217	6.0974	-0.800915	0.0432286	-1.3799	2.74621	4.87853	-0.410018	-0.929924	0.702087	3.50057	-0.17183	-1.34669	-0.994173	-1.63802	3.00488	-0.629188	0.509699	-0.521109	-1.11605	-2.08601	-0.0637225	-2.01222	-0.82745	5.20537	-0.536733	3.17915	4.60754	-1.46588	1.61454	-1.73025	3.70485	-1.66272	4.855	0.0729403	0.0826457	-1.31402	-0.264682	2.68182	-1.3925	-0.327433	-0.664896	-1.05581	-0.873766	-1.72878	0.734492	0.294577
k__Bacteria.p__Firmicutes.c__Clostridia.o__Clostridiales.f__Lachnospiraceae.g__Oribacterium	-1.65108	-1.01867	-1.06677	-1.7699	-1.31275	-0.00184415	-1.59223	-1.17744	0.52413	-1.0706	0.756986	0.666613	0.405551	-0.216903	-1.38216	-1.50601	-0.582924	0.907224	1.66633	-0.0447183	-1.03295	-1.16112	-0.546116	-0.108795	-2.05729	-0.872523	0.881871	-0.572207	0.752634	-3.46258	0.074008	-0.0979928	0.21913	0.0207006	-1.34094	0.697744	0.0278675	-0.0449247	0.592732	-0.300156	0.433502	0.147386	-0.362907	-1.17673	-1.36763	-0.918839	-1.91855	-0.895543	0.143089
k__Bacteria.p__Proteobacteria.c__Alphaproteobacteria.o__Rhodobacterales.f__Hyphomonadaceae.g__Henriciella	-1.35685	0.937548	-0.942083	0.942282	0.643468	0.122848	0.499929	1.53475	1.44611	-0.457519	0.0598988	0.587931	-1.11538	-0.0922109	-1.46084	-1.13475	-0.825384	1.28293	-0.769768	0.222684	-0.661689	-1.03643	-2.00639	0.0158966	-1.9326	0.837131	1.98297	-0.650889	1.56353	1.48665	-1.38626	0.13495	0.800073	1.39449	0.0563049	1.74316	0.152559	0.188019	-1.17995	-0.378838	0.157762	-1.31288	-0.441589	-0.805476	-0.881081	-0.794147	-0.185477	0.814111	-1.06622
k__Bacteria.p__Fusobacteria.c__Fusobacteriia.o__Fusobacteriales.f__Fusobacteriaceae.g__Fusobacterium	5.45462	4.5055	4.08658	4.46416	5.1953	3.74712	5.34447	4.95545	6.19741	4.67715	6.72352	4.20725	5.77918	3.96816	4.9972	5.03411	5.5661	6.10964	5.30069	5.04133	4.04377	4.28174	4.15978	3.94502	4.0136	4.07438	6.37322	5.15064	5.96323	4.53971	4.03319	5.2918	6.04341	4.88607	5.25583	5.71356	4.64357	4.94151	5.2476	4.66933	5.23436	4.69966	5.092	4.34744	4.71359	2.83013	5.04684	4.54732	5.44707
k__Bacteria.p__Actinobacteria.c__Actinobacteria.o__Bifidobacteriales.f__Bifidobacteriaceae.g__Alloscardovia	-3.2237	-2.88664	-3.75007	-3.47957	-3.42172	-2.68514	-3.7709	-4.44019	-3.94085	-3.90812	-3.90163	-5.43177	-4.73543	-4.12259	-4.02112	-4.26706	-3.0077	-4.86873	-3.90208	-4.08556	-3.794	-2.95133	-3.71484	-2.79209	-3.8475	-3.19325	-3.86865	-4.34867	-4.28285	-3.81371	-2.24671	-4.69466	-2.55745	-3.54088	-3.99624	-4.6491	-3.14085	-3.90463	-4.78503	-4.07662	-3.18034	-3.02133	-2.76086	-3.0447	-4.0166	-2.16156	-5.24058	-4.80123	-3.7446
k__Bacteria.p__Actinobacteria.c__Actinobacteria.o__Micromonosporales.f__Micromonosporaceae.g__Dactylosporangium	-0.919536	-1.67715	-0.295456	2.60208	-1.97123	-0.815488	0.152358	-0.264886	1.39033	-1.48809	-1.15155	-0.340076	0.0339129	-2.61551	-0.803885	0.15744	-1.65334	-1.0329	0.522425	-1.93952	-1.69142	-1.97477	-2.94472	-0.922439	-0.549006	-1.68617	1.53837	-1.5789	-0.647429	1.4628	-0.739636	-0.996197	-1.40744	-0.0308772	-0.824366	1.53882	-0.785776	-0.943129	-2.06062	0.278118	-0.793874	-0.666258	-1.3696	-1.83521	-0.342562	-1.73248	-1.19255	-1.70919	-1.4737
k__Bacteria.p__Actinobacteria.c__Actinobacteria.o__Micrococcales.f__Micrococcaceae.g__Acaricomes	-0.108096	0.525159	0.330042	-0.187779	0.231079	1.39497	-0.299746	0.404685	-1.19146	0.635606	-0.0470785	1.82697	0.528828	-0.405049	-0.221799	0.037821	0.580625	0.340643	0.402806	0.315015	0.510885	0.235693	-0.734262	1.28802	-0.660474	0.524293	-0.0311664	0.588154	0.145229	-0.295489	-0.114138	1.00054	0.825467	0.164879	-0.455841	-0.0720643	1.42468	1.05361	-0.107135	0.860205	-0.486873	-0.0407598	0.797453	0.367098	-0.045388	0.477978	-0.79597	0.501273	0.204539
k__Bacteria.p__Proteobacteria.c__Alphaproteobacteria.o__Rhodobacterales.f__Rhodobacteraceae.g__Citreicella	0.687706	1.52485	1.272	6.7665	1.23077	2.33693	0.72298	3.3719	4.66144	1.67021	3.04027	2.74455	2.24928	2.12187	0.69578	1.03751	0.843049	4.09823	1.4025	3.6448	1.51058	1.17765	0.207693	2.22998	0.281482	1.46625	5.39793	3.09069	4.28926	5.22193	0.827817	2.1523	3.21894	4.46994	0.606246	4.58699	2.36664	2.20537	0.954952	1.77778	4.19655	2.48616	1.71503	1.36679	1.05736	1.41993	0.284274	1.44323	2.15917
k__Bacteria.p__Proteobacteria.c__Betaproteobacteria.o__Burkholderiales.f__Alcaligenaceae.g__Achromobacter	8.4665	5.85969	4.90461	7.86768	5.72173	5.23258	10.8469	5.694	7.03525	5.55309	5.95996	5.65245	6.5268	7.62418	10.0538	6.99349	6.09987	6.73771	6.49069	5.4419	8.26816	6.62136	7.03336	5.03543	6.7802	7.16925	7.46065	6.73556	6.92195	6.85357	5.59794	5.927	6.9799	6.5431	6.83632	7.38118	4.97278	5.86223	7.48069	6.50197	6.32525	6.18708	6.57511	5.7818	6.18264	6.86365	9.95066	5.56127	6.68677
k__Bacteria.p__Proteobacteria.c__Betaproteobacteria.o__Burkholderiales.f__Comamonadaceae.g__Candidatus_Symbiobacter	3.62908	4.54623	4.08057	6.96641	4.25215	5.1455	3.68863	5.4434	6.14342	4.72001	3.71065	5.90894	7.12137	3.34548	3.86016	4.0589	4.08784	5.62469	4.42388	3.76877	4.53196	3.98622	3.01626	5.03855	4.67501	4.27482	6.41063	4.67012	4.03051	5.48019	3.63639	5.57306	4.45991	6.69654	3.59866	6.88305	5.17521	5.62613	3.94736	4.94217	2.96688	3.70977	4.87942	4.38817	4.04091	4.2285	3.19989	5.83676	4.48029
k__Bacteria.p__Ignavibacteriae.c__Ignavibacteria.o__Ignavibacteriales.f__Melioribacteraceae.g__Melioribacter	-0.358063	0.340271	0.162061	0.904971	0.046191	1.22699	-0.401523	1.49744	-0.166401	0.328792	-0.293549	1.65013	2.34968	-0.57303	-0.398646	-0.147067	0.0079201	-0.169299	0.217918	-0.177198	0.325997	0.0677117	-0.902244	1.12004	-0.828455	0.356312	-2.17603	0.411307	-0.347696	0.797261	-0.282119	0.942957	0.265566	-0.34424	-0.37808	1.74879	1.2567	0.996025	-0.0293739	0.683358	-0.979085	-0.208741	0.620606	0.18221	-0.258171	0.309996	0.603282	0.333292	-0.177275
k__Bacteria.p__Proteobacteria.c__Alphaproteobacteria.o__Rhodobacterales.f__Rhodobacteraceae.g__Ahrensia	-0.512611	-1.19266	0.268403	-0.966221	-1.48674	-0.251629	-2.07217	-0.859184	-2.14977	-1.06188	-0.364723	0.0430109	0.50611	-2.05165	-2.00576	-1.68	-1.56316	-0.936074	0.269949	-0.948854	-1.20693	-1.41091	-0.795901	-0.35858	-2.30708	-1.12231	-2.21187	-1.19581	-0.715035	0.511031	-1.76074	-0.583922	-1.35524	-1.17021	-2.29372	-1.47329	-0.221918	-0.530854	-1.94502	-0.923758	0.319647	-1.68736	-0.986509	0.234241	-0.0782813	-1.16862	-0.870456	-1.14533	-0.511764
k__Bacteria.p__Proteobacteria.c__Gammaproteobacteria.o__Aeromonadales.f__Aeromonadaceae.g__Oceanimonas	2.46196	-0.101359	-0.516798	0.509462	-0.395439	-1.03683	1.56176	0.456591	1.83707	-0.353244	1.66713	-0.54922	0.208923	1.25061	1.10245	1.52678	1.80661	1.06665	-0.223712	0.43907	-0.115633	0.125819	0.293367	0.441181	0.0776487	0.899846	2.25654	1.01932	1.1714	0.913958	1.1545	0.825948	1.25155	0.766415	0.23806	0.727329	0.577844	0.142051	-0.635626	1.65394	0.469456	0.697362	-1.57874	0.477545	-0.601567	1.2161	1.1983	-0.345567	-0.338787
k__Bacteria.p__Firmicutes.c__Clostridia.o__Clostridiales.g__Pseudoflavonifractor	-0.121405	0.0296469	-0.184247	-0.639672	-0.264433	0.880683	-0.166741	-0.0472079	-1.23112	0.657533	0.412471	1.91409	0.678337	-0.919338	-0.134686	-0.457691	0.575939	3.65424	-0.0927065	-0.136878	0.0153725	-0.278596	-1.24855	0.773732	-1.17476	0.0100042	-1.65579	0.675266	0.301523	-0.747382	-0.628427	1.20266	0.785805	-0.268237	-0.0586874	0.0774442	0.910395	1.25572	0.290019	0.947317	-0.938766	-0.555049	0.884566	-0.128414	-0.0120273	-0.0363115	-0.714692	-0.0130158	0.469051
k__Bacteria.p__Firmicutes.c__Bacilli.o__Bacillales.f__Bacillaceae.g__Domibacillus	-1.92929	0.316649	0.0458243	-1.74062	-1.56239	-0.474208	-2.32623	-0.0840283	-1.21239	-1.1904	0.0672833	1.54873	-1.30755	-2.27423	-2.08501	-1.75565	-2.22249	0.147338	0.194296	0.256936	-1.28259	-1.63349	-1.01848	-0.581159	-0.207726	-1.34489	-0.991724	0.309907	-0.532357	-1.60732	-1.98332	-0.446678	-1.67351	-0.127832	-2.15258	0.702991	-0.444496	-0.39361	-1.80387	1.31892	-1.25122	-1.90994	-1.06576	0.895554	-2.04754	-1.3912	-1.0161	-1.36791	-1.57842
k__Bacteria.p__Actinobacteria.c__Actinobacteria.o__Micrococcales.f__Microbacteriaceae.g__Rathayibacter	1.84758	0.854954	0.98874	1.94154	1.29784	2.05367	4.0555	-0.452053	0.0714227	-0.582067	-0.353255	0.527551	-0.942075	1.47604	3.60806	0.367616	0.641025	0.137699	1.46957	-0.335272	2.95616	2.11678	-1.66053	0.361757	-0.00177581	-0.401971	-0.140699	-0.711268	-0.0110827	0.819759	0.54456	2.11178	0.969053	1.00672	-1.21857	0.423866	0.498419	1.42789	1.93749	1.14575	0.93323	0.617938	1.81996	1.43386	0.297865	-0.448287	3.46599	-0.424991	0.648344
k__Bacteria.p__Proteobacteria.c__Gammaproteobacteria.o__Pasteurellales.f__Pasteurellaceae.g__Aggregatibacter	6.38588	6.07462	8.08585	7.21301	6.21664	6.28571	5.92033	7.49759	6.22668	7.16332	6.83189	5.5687	6.90639	6.93887	6.05598	6.32425	5.76544	6.81243	4.67216	7.24671	6.72777	6.75649	6.20711	6.4303	6.60614	6.57731	6.2288	6.09542	6.74904	7.45065	6.89208	6.05454	6.0499	6.892	6.59586	6.89265	6.9675	6.29402	6.481	5.55302	7.55756	6.9334	6.247	5.6704	6.50909	6.18586	5.96881	6.35725	7.12849
k__Bacteria.p__Firmicutes.c__Bacilli.o__Lactobacillales.f__Carnobacteriaceae.g__Allofustis	-1.00984	-0.346787	-0.447338	-1.72027	-0.640867	0.617592	0.463267	-1.12781	-0.00700197	-0.265701	1.36923	0.905571	-1.14769	-1.18243	-1.1432	-0.834125	-0.99197	1.08405	-0.46914	0.367482	-0.361061	-0.541687	-1.51164	0.510641	-1.43785	-0.253087	1.0089	-0.333249	-1.46237	-1.82798	-0.891518	0.171837	-0.797428	0.859747	-1.09178	0.573347	0.647304	0.224905	-0.743069	-0.0611981	-2.01937	-0.81814	-0.12395	-0.504848	-0.880825	-0.299403	-0.0344123	-0.276107	0.205684
k__Bacteria.p__Fusobacteria.c__Fusobacteriia.o__Fusobacteriales.f__Fusobacteriaceae.g__Cetobacterium	-1.46655	-3.67312	-2.0005	-3.07799	-3.9672	-0.935574	-4.61713	-1.23177	-2.63243	-1.29251	-1.70757	-2.31859	-1.64802	-1.99863	-2.7824	-1.3531	-3.51399	-1.50851	-0.62555	-1.88332	-3.6874	-2.09485	-2.32784	-2.62749	-2.99102	-3.39122	-2.32013	-1.97245	-2.00094	-2.79868	-1.70772	-1.25829	-2.40692	-3.0081	-4.48558	-2.50045	-0.905862	-2.79019	-4.13688	-3.28536	-2.8296	-3.95627	-1.02618	-3.83118	-4.22128	-1.1156	-4.92418	-3.41424	-2.85497
k__Bacteria.p__Firmicutes.c__Clostridia.o__Halanaerobiales.f__Halobacteroidaceae.g__Acetohalobium	-0.232419	0.399489	0.257124	1.08418	0.105409	1.32205	-0.41012	0.0916786	-1.45557	0.552448	-0.0386353	1.76065	0.222421	-0.477967	-0.288118	-0.0878495	0.21507	0.0674288	0.277135	0.00200832	0.385214	0.162775	-0.80718	1.2151	-0.733392	0.451375	-1.88023	0.521835	-0.143747	-0.608495	-0.187056	1.11731	0.561361	1.38408	-0.207309	-0.378472	1.35177	1.17038	0.141397	0.793886	-0.799879	-0.113678	0.731134	0.241427	-0.134985	0.40506	-0.829095	0.428355	0.0812243
k__Bacteria.p__Proteobacteria.c__Gammaproteobacteria.o__Legionellales.f__Legionellaceae.g__Legionella	5.58976	5.88109	5.61831	5.27203	5.3111	5.533	5.70451	5.70716	5.77364	4.86696	6.1335	6.12374	5.28547	6.00624	5.55809	5.08012	5.18022	5.7184	4.53463	5.8271	4.9147	6.46077	5.59927	5.46767	5.69441	5.38798	5.87611	5.60333	5.83881	5.18196	5.57563	5.29551	5.34351	4.96826	5.46509	5.57832	6.06811	5.30503	5.465	5.43301	5.78054	5.32167	5.01852	5.50191	5.26527	5.48727	5.02798	5.16439	5.34152
k__Bacteria.p__Proteobacteria.c__Gammaproteobacteria.o__Cellvibrionales.f__Porticoccaceae.g__Porticoccus	-0.233957	0.496352	0.309712	6.52497	0.202272	1.37464	-0.269642	0.128748	1.89423	0.606792	3.48982	1.83559	2.60377	-0.425379	-0.21318	0.00901366	0.265789	0.110752	0.373998	2.36101	0.482078	0.215363	-0.754593	1.26769	-0.680804	0.503963	2.25806	0.596772	-0.0945358	4.07243	-0.134468	1.12707	0.451724	4.92486	-0.363772	-0.319052	1.40435	1.18014	-0.0150654	0.868823	4.28158	-0.0610903	0.806072	0.33829	0.10162	0.457647	-0.770254	0.480943	0.0754598
k__Bacteria.p__Verrucomicrobia.c__Opitutae.o__Opitutales.f__Opitutaceae.g__Diplosphaera	5.52977	3.75045	3.7851	4.1643	3.00891	2.46536	10.1591	3.02192	2.50434	3.79079	2.88691	3.18878	2.87901	8.26938	10.5465	5.4366	4.67487	2.54621	5.2758	3.13701	6.04523	7.28336	8.48192	2.64792	7.9133	8.06681	2.52859	4.04512	3.34551	4.02056	4.29412	2.02707	4.87803	4.33973	6.05443	3.13627	3.23204	3.6651	7.43253	5.58276	4.35788	5.58081	4.84958	3.82846	5.5173	3.33264	9.37058	2.79406	4.50329
k__Bacteria.p__Firmicutes.c__Negativicutes.o__Acidaminococcales.f__Acidaminococcaceae.g__Succinispira	0.438173	0.973564	0.907695	1.63849	0.679484	1.97263	0.320474	0.645992	-0.97726	1.16769	0.511283	2.44442	0.809929	0.172605	0.395649	0.486226	0.520971	2.20139	0.851211	2.14128	0.95929	0.813346	-0.156609	1.86567	-0.0828203	1.10195	0.183036	1.2056	0.38691	-0.0541821	0.463515	1.67694	2.62463	0.276937	0.438868	0.209037	2.00234	1.73001	0.787574	1.47765	1.3394	0.536893	1.4149	0.815503	0.526534	1.05563	-0.183837	1.07893	0.544595
k__Bacteria.p__Chlorobi.c__Chlorobia.o__Chlorobiales.f__Chlorobiaceae.g__Chlorobaculum	1.67822	2.46693	2.12616	1.05693	2.17285	3.19109	1.8666	1.6494	4.6111	2.75186	4.08656	3.86946	3.60487	1.39107	1.82068	1.9796	4.41595	4.3032	2.34458	3.14469	2.45266	2.03181	1.06186	3.08414	1.13565	2.32041	4.31768	2.63064	3.33272	0.949225	1.68198	3.2792	2.23571	1.55525	1.42185	5.50647	3.2208	3.33227	1.77056	2.90269	2.3428	1.75536	2.83994	2.30887	2.18083	2.2741	1.39607	3.88236	1.93179
k__Bacteria.p__Proteobacteria.c__Gammaproteobacteria.o__Oceanospirillales.f__Oceanospirillaceae.g__Marinospirillum	-0.365503	0.346924	0.293972	2.28126	0.0528438	1.3589	-0.382953	0.0663659	-0.200667	0.476245	-0.237488	1.63146	1.61603	-0.441119	-0.417308	-0.140414	0.122706	-0.0422093	0.22457	-0.0233044	0.33265	0.199623	-0.770332	1.25195	-0.696543	0.488224	1.69659	0.392644	-0.238065	-0.633808	1.43475	0.937481	0.2313	-0.315606	-0.344001	1.7521	1.38861	0.990549	0.00470502	0.664695	0.759771	-0.0768296	0.601944	0.188862	0.0266821	0.441908	-0.876572	0.465204	1.42419
k__Bacteria.p__Fusobacteria.c__Fusobacteriia.o__Fusobacteriales.f__Leptotrichiaceae.g__Streptobacillus	-1.27346	-1.9115	-2.00809	-4.53988	-3.79054	-0.943161	-2.69449	-1.83194	-0.298414	-3.55084	-1.01866	-0.662913	-2.39006	-1.15822	-1.97472	-2.39883	-2.74308	-4.06761	-3.61881	-0.978191	-3.51073	-3.6874	-4.65736	-1.05011	-1.77621	-1.07687	-0.544988	-3.48669	-1.80034	-3.91062	-2.45227	-2.7379	-5.37952	-2.70078	-2.68647	-1.91295	-0.913449	-2.68483	-1.11537	-1.62968	-3.25401	-2.37889	-3.2774	-2.06956	-4.1895	-1.12319	-3.19026	-3.42182	-3.96291
k__Archaea.p__Euryarchaeota.c__Halobacteria.o__Halobacteriales.f__Halobacteriaceae.g__Halorhabdus	-0.256815	0.440367	0.154645	2.33137	0.146287	1.21958	-0.341038	1.70144	1.22155	0.508378	-0.127253	1.70664	2.61761	-0.580446	-0.342133	-0.0469709	0.231893	1.71662	0.318014	0.0268064	0.426093	0.0602961	-0.909659	1.11262	-0.835871	0.348896	1.15946	0.467819	-0.112577	1.73823	-0.289535	1.00233	0.431127	-0.0327243	-0.423204	2.01672	1.24929	1.05539	-0.0744982	0.73987	0.809881	-0.216157	0.677119	0.282306	-0.1751	0.302581	-0.892139	0.325876	0.0935141
k__Bacteria.p__Bacteroidetes.c__Cytophagia.o__Cytophagales.f__Thermonemataceae.g__Thermonema	-2.50177	-1.77039	-1.95547	-0.57378	-2.06447	-0.890539	-2.66889	-1.28798	-0.724057	-1.62681	-1.05103	-0.540674	-0.136345	0.116795	-0.267517	-2.25773	-1.34051	-0.325979	-1.89274	-0.133722	-1.78467	-2.04982	-0.697845	0.587473	-0.13863	0.56071	-0.836339	1.02786	-0.761685	-0.744225	-0.814686	-1.01097	-0.691361	-1.69829	-2.75891	-1.45093	1.4611	-0.957904	-0.0882791	-1.50744	-0.0524227	-0.741308	-1.57019	-0.34349	-0.916057	-0.222571	-1.50795	-1.78424	-1.76161
k__Bacteria.p__Proteobacteria.c__Betaproteobacteria.o__Nitrosomonadales.f__Nitrosomonadaceae.g__Nitrosospira	1.91209	2.66871	2.65767	2.08443	2.37463	3.7226	1.67065	2.5426	0.985893	2.46062	1.49533	3.66499	3.86032	3.50754	1.61621	2.18137	5.08415	1.92657	2.54636	2.2786	2.65444	2.56332	3.91529	3.61565	3.25211	2.85192	0.246845	2.42617	0.301423	2.77643	2.21349	2.75073	3.47958	1.47998	1.20757	2.49791	3.75231	2.8038	1.55628	2.69822	1.55401	2.28686	4.22043	2.51065	2.18146	2.8056	2.93729	4.41386	3.58737
k__Bacteria.p__Bacteroidetes.c__Bacteroidia.o__Bacteroidales.f__Bacteroidaceae.g__Bacteroides	18.03	16.4566	15.7303	16.7897	16.246	16.2547	16.7864	16.8287	18.2187	16.1966	18.2332	17.0772	17.0984	15.9125	16.2546	17.3945	17.2016	17.441	18.0776	17.1365	16.0496	15.9446	16.1917	16.2102	16.22	16.2533	18.4707	16.9645	17.5001	16.567	16.0851	16.1962	17.6715	16.7838	16.7195	17.4315	16.6007	15.9727	16.8306	16.5879	16.9556	15.9705	16.4958	16.1348	16.5504	15.8365	16.7017	16.2879	16.651
k__Bacteria.p__Caldiserica.c__Caldisericia.o__Caldisericales.f__Caldisericaceae.g__Caldisericum	3.70351	4.33373	4.23319	2.74188	4.03965	5.29812	5.09652	4.9193	4.68284	4.50195	3.24614	5.68572	3.41408	3.4981	3.63695	3.84639	3.40195	4.85472	5.79634	3.24467	4.31946	4.13885	3.16889	5.19117	3.24268	4.42745	5.61181	4.44691	4.54307	6.0936	5.37398	5.07404	5.11481	4.58492	3.81087	4.39815	5.32784	5.12711	4.15958	4.71896	2.44278	3.86239	4.6562	4.17567	3.94396	4.38113	3.10664	4.40443	4.88951
k__Bacteria.p__Cyanobacteria.o__Chroococcales.g__Synechococcus	4.32608	4.24908	3.84041	3.87128	3.38671	3.23549	4.82966	3.05706	3.95816	3.9401	4.37501	2.44233	3.41102	4.12579	4.094	3.69303	3.63345	3.93284	3.82974	3.54493	3.93782	3.90218	3.42819	4.06143	3.60326	3.2977	4.21584	3.2739	3.81117	3.52104	3.69321	3.38729	3.99137	3.41651	3.99701	3.85973	4.19809	3.98785	3.62444	3.24109	3.95691	4.40642	3.4832	3.41964	3.93702	3.81326	4.52155	3.83656	3.6155
k__Bacteria.p__Proteobacteria.c__Alphaproteobacteria.o__Rhodobacterales.f__Rhodobacteraceae.g__Roseobacter	6.31636	4.48466	6.02075	7.25787	5.77554	5.50072	7.15565	4.88686	4.98977	6.20775	5.60399	5.91356	5.83984	6.02262	6.18671	6.31925	3.73512	6.3203	8.06274	5.93469	4.47038	5.9264	5.69341	5.39377	5.03023	6.95197	5.76946	4.67474	6.509	6.38832	5.57657	5.0361	4.80506	5.63831	5.02525	6.71288	5.53043	5.08917	6.11092	4.94679	6.53135	5.64995	6.469	4.32659	4.3588	4.58372	6.88818	6.92895	2.2946
k__Bacteria.p__Actinobacteria.c__Actinobacteria.o__Micrococcales.f__Promicromonosporaceae.g__Promicromonospora	-1.08631	1.31576	1.79079	-0.475829	-0.563283	0.533791	-1.17568	0.116635	-0.0717733	1.40174	-1.60201	0.930639	-1.37934	-1.26623	1.20379	-0.756541	0.977722	0.180387	-0.391556	0.026965	-0.283477	-0.625489	-1.59544	0.426839	0.063307	-0.336889	-0.13387	-0.308181	-1.75078	-0.583538	-0.97532	0.189851	0.722763	-1.64131	-0.998938	0.827126	2.14846	0.242919	-0.650232	-0.0361299	-2.35988	-0.901942	-0.0988814	1.89466	-0.890359	-0.383204	-1.52936	-0.359909	-0.0330179
k__Bacteria.p__Bacteroidetes.c__Flavobacteriia.o__Flavobacteriales.f__Flavobacteriaceae.g__Joostella	-0.548847	0.13225	0.00401488	-0.972059	-0.16183	1.06895	-0.821624	-0.379595	-2.11935	0.109699	0.759673	1.34323	-0.413172	-0.731076	-0.705547	-0.355088	-0.455454	1.03885	0.00989698	-0.469265	0.117976	-0.090334	-1.06029	0.961994	-0.986501	0.198266	-2.54402	0.104406	-0.872477	-1.07977	-0.440165	0.735232	-0.102423	-0.686282	-0.775799	-1.01406	1.09866	0.7883	-0.427093	0.376457	0.31381	-0.366787	0.313705	-0.025811	-0.547784	0.15195	-1.22447	0.175246	-0.519022
k__Bacteria.p__Proteobacteria.c__Gammaproteobacteria.o__Chromatiales.f__Ectothiorhodospiraceae.g__Thioalkalivibrio	2.19219	3.582	2.49573	4.11496	3.53946	2.66757	3.80042	2.49812	3.81729	2.48517	2.96636	3.45268	3.08872	3.01439	2.98887	3.2259	2.76127	3.14996	3.45964	1.92743	3.26287	2.60783	1.63787	1.33823	2.0527	2.15946	4.15291	2.74438	3.26712	2.94746	3.20909	1.92592	3.35953	2.80037	3.03193	3.37417	2.21186	3.11649	2.5139	3.01643	2.35014	3.63394	0.838199	3.67548	1.54551	3.19115	3.43523	1.77387	2.16982
k__Bacteria.p__Proteobacteria.c__Betaproteobacteria.o__Burkholderiales.f__Oxalobacteraceae.g__Noviherbaspirillum	1.02683	1.99759	1.64668	5.24319	1.70351	2.71161	1.26019	2.77676	4.71987	2.08544	4.2319	3.13512	4.11481	0.911591	1.08635	1.51025	1.58608	4.227	1.87523	2.68709	1.98331	1.55233	0.582378	2.60466	2.24113	1.84093	5.4697	1.8963	4.87247	4.39852	2.78746	2.62098	1.60752	4.27771	0.893234	4.79403	2.74132	2.67404	1.24194	2.16836	1.88521	2.86084	2.1056	1.83952	1.6095	1.79462	0.812557	3.40288	1.29545
k__Bacteria.p__Planctomycetes.c__Planctomycetia.o__Planctomycetales.f__Planctomycetaceae.g__Planctomyces	-1.14993	-0.352739	-0.593887	3.7138	-0.646819	0.471043	0.583548	1.6433	3.05009	-0.238626	1.94172	0.800765	1.66516	-1.32898	-1.24801	-0.840077	-1.705	2.44235	-0.475092	0.454094	-0.367013	-0.688236	-0.0732291	0.364092	-1.5844	-0.399636	3.82206	-0.438055	2.09579	2.39379	-1.03807	0.295772	-1.75316	-0.135437	-1.24626	2.44278	0.500755	0.34884	-0.897557	-0.166004	1.09278	0.620273	2.09317	-0.5108	-0.540326	-0.445952	0.111483	-0.422656	-0.659614
k__Bacteria.p__Fusobacteria.c__Fusobacteriia.o__Fusobacteriales.f__Leptotrichiaceae.g__Leptotrichia	3.22246	2.81931	3.10722	2.60042	2.72804	1.76407	3.0009	3.09913	3.56267	2.71834	4.094	2.48718	4.01404	2.80277	2.28168	2.43694	2.62007	3.73704	2.85168	3.23925	2.69182	2.68571	2.72881	2.81466	2.77637	2.5505	3.79927	3.57029	3.73423	2.79045	2.43716	3.7533	3.58871	2.74299	3.03657	3.57912	2.34127	2.61082	3.41734	1.95651	3.23668	3.07084	2.92479	2.86406	2.71272	2.70122	3.05687	3.10067	3.02122
k__Bacteria.p__Proteobacteria.c__Gammaproteobacteria.o__Nevskiales.f__Sinobacteraceae.g__Solimonas	-0.731052	2.08717	0.0510661	7.64568	2.53006	1.116	-0.0245255	4.935	6.84485	0.65167	2.69615	1.73728	5.4684	1.6379	-0.311489	0.0148719	-0.806144	5.48004	0.379857	1.2433	0.487936	-0.0432828	-1.01324	1.00905	1.38248	0.245317	7.29519	2.08343	5.01903	6.00037	-0.393114	1.11939	-0.671547	5.20005	-0.867406	6.50961	1.14571	1.17246	1.06626	0.770514	3.65642	2.00219	0.707763	0.344149	0.302042	0.199002	-0.53221	0.222297	1.53065
k__Bacteria.p__Nitrospirae.c__Nitrospira.o__Nitrospirales.f__Nitrospiraceae.g__Candidatus_Magnetobacterium	1.80907	1.23685	-0.441882	-0.0974923	-0.642196	0.623049	0.499293	-0.241994	0.499467	1.31864	0.732379	0.952707	-3.39012	-1.17697	-1.09606	1.9719	-1.09418	1.0783	1.11449	0.198851	-0.36239	1.04873	0.0787765	2.10106	1.37496	1.33733	1.35491	-0.286112	1.12248	-0.0246296	-0.886062	0.224169	0.071611	0.89078	1.29791	0.652846	0.65276	0.277237	-0.675315	-0.0140613	0.34038	1.50924	-0.0768127	-0.506177	-0.905316	-0.293946	-1.5372	-0.27065	0.470951
k__Bacteria.p__Proteobacteria.c__Alphaproteobacteria.o__Rhodospirillales.f__Acetobacteraceae.g__Granulibacter	-0.570517	0.200056	-0.0143363	1.35309	-0.0940237	1.05059	-0.598029	1.20859	0.85093	0.387012	1.1147	1.48887	-0.245954	-0.749427	-0.559905	-0.287282	-0.149847	-0.402374	0.0777029	-0.466039	0.185782	-0.108685	-1.07864	0.943643	-1.00485	0.179915	1.07834	1.83501	1.62154	1.24539	-0.458516	0.773565	0.0605034	-0.5969	-0.442345	-0.846846	1.08031	0.826634	-0.0936384	0.522099	1.53943	-0.385138	0.459347	0.0419949	-0.296837	0.133599	-1.10231	0.156895	-0.459112
k__Bacteria.p__Proteobacteria.c__Betaproteobacteria.o__Burkholderiales.g__Mitsuaria	-2.21635	0.0423418	-2.38662	8.0009	-1.8367	-1.32169	-2.08006	4.86876	7.71051	-1.29103	-1.97734	-0.461408	5.7932	-0.799785	-2.51018	-2.02996	-1.20192	6.12594	3.19301	-1.60614	-1.5569	-0.159043	-3.45093	-1.42864	-1.05521	-2.19237	8.06242	-1.70023	5.85273	6.35344	-2.8308	0.0959512	-1.11238	5.92733	-1.75712	6.93186	-1.29198	-1.43594	-1.40841	-1.42818	3.80943	-2.75742	-1.49093	-0.11572	-1.77649	-0.653724	0.0210691	0.106537	0.204397
k__Bacteria.p__Proteobacteria.c__Alphaproteobacteria.o__Caulobacterales.f__Caulobacteraceae.g__Woodsholea	-0.52378	0.168338	-0.00578859	0.820584	-0.125742	1.05914	-0.592817	-0.171915	0.381131	0.258994	-0.414956	1.5002	1.54625	-0.740879	-0.548567	-0.319	-0.0848156	1.40032	0.0459844	-0.261585	0.154063	-0.100137	-1.07009	0.952191	-0.996304	0.188463	-0.0435359	0.261385	-0.385617	0.712874	-0.449969	0.845159	1.66109	-0.432712	-0.582949	0.945361	1.08885	0.898228	-0.234243	0.533436	1.25846	-0.376591	0.470685	0.0102764	-0.384577	0.142147	-1.08049	0.165443	-0.191611
k__Bacteria.p__Proteobacteria.c__Alphaproteobacteria.o__Rickettsiales.f__Anaplasmataceae.g__Anaplasma	5.50871	4.52528	4.54977	4.0629	4.98456	4.85286	3.56375	4.48668	4.42052	4.30777	4.68746	4.49025	4.38744	4.7581	4.68433	5.38439	5.17928	5.2928	4.13162	4.58546	4.13661	4.72461	5.14258	3.0297	4.84371	4.5879	4.46825	4.83639	5.02507	4.32217	4.70283	5.12099	5.76426	4.13794	5.06576	4.51425	4.05945	4.65322	5.02304	4.57079	5.2096	4.17897	4.68312	4.6642	4.39313	4.4567	4.6817	3.68353	4.47232
k__Archaea.p__Euryarchaeota.c__Halobacteria.o__Halobacteriales.f__Halobacteriaceae.g__Candidatus_Halobonum	1.20599	2.18887	1.83918	1.1331	1.89479	2.90411	1.22941	1.72556	0.317483	2.186	1.401	3.26666	1.78026	1.10409	1.21789	1.70153	1.91681	1.86509	2.06652	1.63589	2.1746	1.74483	0.774874	2.79716	0.848663	2.03343	-0.107184	2.02784	1.71108	1.02539	1.395	2.47543	2.33441	1.64033	1.18049	1.17937	2.93382	2.5285	1.5292	2.2999	0.834004	1.46838	2.23714	2.03081	1.49957	1.98711	0.916739	2.01041	1.49117
k__Bacteria.p__Proteobacteria.c__Gammaproteobacteria.o__Enterobacteriales.f__Enterobacteriaceae.g__Arsenophonus	-2.25848	-1.60237	-1.47742	-4.60853	-1.15949	-0.412488	-1.66516	-0.556638	-0.70444	-0.798105	-0.414496	0.839777	-0.206593	-0.990116	-0.846425	-0.21524	-1.985	-0.329322	-1.72472	-1.0014	-3.20161	-1.57177	-1.31933	0.702954	-1.24554	-2.86813	-0.551718	-0.399042	-0.613247	-2.08398	-3.50656	-2.75335	-1.87262	-4.09052	-1.17344	-0.530376	-0.382776	-2.70028	-1.31016	-2.93435	-2.18516	-1.84822	-2.9971	-3.3454	-1.23314	-0.592517	-0.277137	-2.89115	-2.25576
k__Bacteria.p__Proteobacteria.c__Gammaproteobacteria.o__Thiotrichales.f__Francisellaceae.g__Francisella	3.55531	4.02618	3.95117	4.22818	3.77007	4.1499	4.29299	4.29914	4.42407	3.45308	5.03406	4.02338	4.16662	4.63169	4.11946	2.97109	3.01459	4.02977	2.59149	5.25257	4.10141	4.69676	3.97673	4.04295	4.35921	4.14543	4.34005	3.62569	4.68337	4.43645	4.09948	3.76651	3.20485	4.80452	3.78688	4.23718	3.80522	3.8792	3.8586	3.53763	4.95004	4.03445	3.27352	3.78905	3.5937	3.73006	3.62514	3.90828	4.09369
k__Bacteria.p__Proteobacteria.c__Betaproteobacteria.o__Neisseriales.f__Neisseriaceae.g__Kingella	-0.777587	1.41375	-0.237891	4.06532	-0.465291	0.827039	-0.994954	0.750892	3.34452	-0.441155	1.12556	0.973276	2.70475	-0.972982	-1.0755	-0.658549	-0.806123	1.44735	-0.293564	-0.923741	-0.185485	-0.33224	-1.3022	0.720088	-1.22841	-0.0436401	3.74517	-0.265543	1.79408	2.1662	-0.682071	0.231198	-0.471445	2.49813	-0.934311	3.35761	0.856751	0.284266	-0.585605	0.00650761	1.4443	0.976269	-0.0562439	-0.329272	-0.621122	-0.0899558	-1.34037	-0.0666601	-1.23563
k__Bacteria.p__Proteobacteria.c__Alphaproteobacteria.o__Rhodospirillales.f__Rhodospirillaceae.g__Rhodospirillum	-1.65852	0.821044	-0.909488	3.98437	0.526964	0.155442	0.836658	0.071304	2.6082	-0.610686	-0.0942965	0.481705	0.741785	-1.64458	0.0178955	-1.25126	-2.39084	0.556785	-0.886272	1.08117	-0.778193	0.581126	-1.97379	0.0484912	0.421924	-0.715237	2.85713	-0.757115	1.30602	2.2917	0.231295	-0.0306532	-0.708769	1.61845	-1.40921	2.29617	0.185154	1.60738	-1.0605	1.0999	2.20528	1.04164	1.03715	0.662982	-1.13676	-0.761552	0.473381	-0.738257	-0.405932
k__Bacteria.p__Actinobacteria.c__Actinobacteria.o__Micrococcales.f__Microbacteriaceae.g__Herbiconiux	1.18897	0.270254	0.20963	2.26754	-0.0238262	1.27456	-0.493501	-0.309925	-0.487436	0.385576	0.975992	1.56917	1.26179	-0.525461	-0.479604	-0.217084	-0.296952	-0.436509	1.73286	-0.399595	0.255979	0.115281	-0.854674	1.16761	-0.780885	0.403881	0.31029	0.330348	0.907675	-1.0101	-0.23455	0.90852	-0.0554695	-0.684224	-0.423536	1.39786	1.30427	0.961588	-0.0748292	0.602399	0.38348	-0.161172	0.539648	0.112192	-0.276994	0.357566	-0.978924	0.380861	-0.481679
k__Bacteria.p__Proteobacteria.c__Gammaproteobacteria.o__Pseudomonadales.f__Pseudomonadaceae.g__Oblitimonas	-0.319862	0.419214	0.48449	1.35703	0.125134	1.54942	-0.399181	0.364528	0.206122	0.583451	-0.0199909	1.71156	0.218812	-0.250601	-0.33721	-0.0681239	0.39755	0.151769	0.296861	0.274858	0.40494	0.390141	-0.579815	1.44247	-0.506026	0.678741	-0.218545	0.472742	0.00528302	-0.335646	0.0403096	1.12406	0.638088	1.44929	-0.234149	-0.38208	1.57913	1.17712	0.114557	0.744793	-0.52703	0.113688	0.682042	0.261153	0.357931	0.632425	-0.790239	0.655721	0.13345
k__Bacteria.p__Firmicutes.c__Clostridia.o__Clostridiales.f__Lachnospiraceae.g__Butyrivibrio	0.478368	0.492246	0.223162	-0.0934469	-0.164404	0.802666	0.834628	0.995693	1.02605	-0.013779	1.25522	1.29315	1.03098	0.140148	1.56631	0.00490741	0.564075	0.959663	1.59228	1.31755	0.115401	1.22835	0.438966	0.695715	0.817609	-0.804979	0.901745	0.53976	1.68836	-0.609621	0.878518	2.30814	0.261083	-0.861665	0.0996112	0.856714	1.3178	1.62424	0.0857474	1.17438	0.104135	0.21493	0.263633	-1.25078	0.865686	1.26418	0.224698	1.04647	0.532511
k__Bacteria.p__Proteobacteria.c__Gammaproteobacteria.o__Alteromonadales.f__Alteromonadaceae.g__Agarivorans	2.15999	2.97329	2.88041	2.26948	2.67921	3.94534	2.15831	2.86194	1.11516	3.07932	2.49613	4.23644	2.84519	2.14532	2.18767	2.48595	2.82988	2.72556	2.85094	2.77227	2.95902	2.78606	1.81611	3.83839	1.88989	3.07466	0.690498	2.99762	2.51419	3.74673	2.43623	3.59578	3.13209	4.10487	2.18047	2.2443	3.97505	3.64885	2.52918	3.26967	3.55535	2.50961	3.20692	2.81523	2.55213	3.02834	1.68206	3.05164	2.70667
k__Bacteria.p__Firmicutes.c__Negativicutes.o__Veillonellales.f__Veillonellaceae.g__Megasphaera	0.399474	-1.10527	-1.08355	-2.95099	-0.481814	-3.18855	-0.942337	-0.592993	0.33122	-4.37616	1.01268	-1.47435	-0.513308	-0.465007	-1.2012	-1.59261	-1.08271	0.0613316	-0.149623	0.214767	-1.11955	-2.0259	-0.673926	-0.125574	-0.851676	-0.152336	0.437289	-2.71317	0.385188	-2.87813	-0.449731	-0.094973	-0.727139	-3.17774	-0.71409	-0.182817	-0.836908	-2.15738	-2.48086	-1.70416	-2.05544	-0.536817	-1.76691	-0.973827	-1.26083	-1.29819	-0.649042	-1.27489	-3.30876
k__Bacteria.p__Bacteroidetes.c__Bacteroidia.o__Bacteroidales.f__Lentimicrobiaceae.g__Lentimicrobium	1.18987	1.72253	1.63805	1.41387	1.42845	2.70298	0.89214	2.7433	1.92142	1.72001	1.80274	3.02814	2.02363	0.902961	0.979371	1.23519	0.564989	3.17525	3.18513	0.331698	1.70825	1.5437	2.15871	2.59603	0.647536	3.41727	1.78626	1.78932	1.77441	2.04312	1.19387	2.40972	2.35339	2.39285	1.10034	2.15971	2.73269	4.04775	1.44904	2.06137	2.33717	1.26725	1.99862	1.56446	2.79184	1.78599	0.522604	1.80928	1.90736
k__Bacteria.p__Firmicutes.c__Clostridia.o__Clostridiales.f__Heliobacteriaceae.g__Heliobacterium	-0.048681	0.543051	0.352795	-0.178544	0.248971	1.41773	-0.239039	0.41392	0.43179	0.682084	0.285445	1.89902	0.587354	-0.382296	-0.149754	0.0557124	0.567707	0.451323	0.420697	0.324249	0.528776	0.258446	-0.711509	1.31077	-0.637721	0.547046	0.00712275	0.660198	0.158581	-0.286254	-0.091385	1.2376	0.863756	0.169252	-0.109799	-0.0135381	1.44744	1.29067	0.238907	0.932249	1.10732	-0.0180069	0.869498	0.384989	0.0387721	0.500731	-0.671771	0.524026	0.428083
k__Bacteria.p__Proteobacteria.c__Gammaproteobacteria.o__Orbales.f__Orbaceae.g__Frischella	-1.80746	-1.05607	-1.20683	-3.25193	-1.35015	-0.141903	-1.89459	-1.0745	-0.501747	-1.0288	0.181956	0.176777	0.52128	-1.94192	-1.872	-1.54341	-0.282148	-2.78737	-1.17843	0.0582178	-1.07035	-1.30118	-2.27114	-0.248855	-2.19735	-1.01258	-0.585377	-1.06204	-0.634041	-1.77468	-1.65101	-0.406544	-2.39171	-1.35867	-1.86946	-1.66457	-0.112192	-0.353476	-1.52075	-0.789992	-3.55102	-1.57764	-0.852744	-1.21413	-1.42393	-1.0589	-0.811745	-1.0356	-2.72982
k__Bacteria.p__Proteobacteria.c__Alphaproteobacteria.o__Rhizobiales.f__Bradyrhizobiaceae.g__Afipia	8.45303	11.092	12.3793	8.99787	9.72891	9.95591	8.6634	7.32707	9.02434	10.0973	7.52076	10.5151	7.36796	11.2275	7.59955	9.07268	10.8612	7.63849	9.58576	12.9926	8.03673	8.43406	8.56364	10.5203	10.0404	7.78977	9.3586	11.2646	7.57951	10.3808	9.36433	9.29666	9.30285	8.231	8.86535	7.80825	9.75429	9.54904	8.64215	10.1487	9.22699	12.6202	8.77927	12.3372	9.02416	11.4837	7.96308	11.507	7.8538
k__Bacteria.p__Lentisphaerae.c__Lentisphaeria.o__Lentisphaerales.f__Lentisphaeraceae.g__Lentisphaera	-0.764263	-0.123465	-0.309406	0.892121	-0.417545	0.755524	-0.854678	-0.837343	-0.911189	-0.0209931	0.508617	1.13459	-0.766133	-1.0445	-0.914179	-0.610803	-0.838849	1.44395	-0.245819	1.39491	-0.13774	-0.403755	-1.37371	0.648573	-1.29992	-0.115155	-0.113463	-0.104227	-1.08293	-1.53752	-0.753586	0.38248	-0.479223	0.498637	-0.882528	-1.36702	0.785236	0.435548	-0.533822	0.167824	0.593027	-0.680208	0.105072	-0.281527	-0.691004	-0.161471	-1.41201	-0.138175	0.568861
k__Bacteria.p__Proteobacteria.c__Alphaproteobacteria.o__Rhizobiales.f__Phyllobacteriaceae.g__Nitratireductor	1.09509	4.56211	5.25011	8.50694	3.04564	2.85561	1.20408	5.71887	7.04936	3.58469	3.97827	3.21006	5.3621	4.22551	1.16129	1.26742	0.323747	5.67164	3.21737	4.66396	1.74048	4.01825	0.726371	4.33362	3.60751	3.56989	7.27115	3.5562	5.72345	7.53766	4.51642	4.87587	1.93357	6.04022	1.16663	7.04542	2.88532	2.60701	1.51533	2.24329	6.23794	4.22723	2.18054	5.29713	1.61191	5.10854	0.829582	5.42134	1.8389
k__Bacteria.p__Proteobacteria.c__Zetaproteobacteria.o__Mariprofundales.f__Mariprofundaceae.g__Mariprofundus	-0.0390664	0.663817	0.556001	1.61487	0.369736	1.62093	-0.0939706	0.622371	-1.03514	0.809936	0.386909	2.01627	0.709856	-0.17909	-0.0324981	0.176478	0.612513	2.17386	0.541463	0.532701	0.649542	0.461652	-0.508303	1.51398	-0.434515	0.750252	0.125152	0.777454	1.88486	-0.0778024	0.111821	1.27234	0.981785	0.295264	-0.0135808	0.108964	1.65064	1.32541	0.335125	1.04951	-0.269186	0.185199	0.986754	0.505755	0.263775	0.703937	-0.539441	0.727232	0.468067
k__Bacteria.p__Proteobacteria.c__Gammaproteobacteria.o__Enterobacteriales.f__Enterobacteriaceae.g__Yokenella	-0.374339	0.316878	0.276359	-0.279686	0.0227981	1.34129	-0.461771	0.312779	-1.50294	0.395741	-0.02053	1.54315	0.206784	-0.458732	-0.50562	-0.17046	0.265617	0.0976939	0.194525	0.223108	0.302604	0.18201	-0.787945	1.23434	-0.714157	0.47061	-0.342641	0.304333	-0.157553	-0.387395	-0.167821	0.904915	0.513992	-0.0816256	-0.391069	-0.394109	1.371	0.957983	-0.0423628	0.576384	-0.578779	-0.0944428	0.513632	0.158817	-0.34918	0.424295	-1.0007	0.44759	0.0706899
k__Bacteria.p__Bacteroidetes.c__Flavobacteriia.o__Flavobacteriales.f__Flavobacteriaceae.g__Gaetbulibacter	-0.778291	-0.116718	-0.202816	-1.15144	-0.410798	0.862114	-0.918254	-0.558974	-0.748049	-0.0979364	-0.952441	1.14632	-0.582629	-0.937907	-0.902456	-0.604056	-0.533107	1.60863	-0.239071	0.936319	-0.130992	-0.297165	-1.26712	0.755163	-1.19333	-0.00856519	-2.75768	-0.0925032	-0.944082	1.06278	-0.646996	0.458846	-0.316083	-0.907798	-0.930403	-1.18352	0.891826	0.511914	-0.581697	0.179548	-1.45053	-0.573618	0.116796	-0.274779	-0.700056	-0.0548809	-1.41911	-0.0315852	-0.767955
k__Bacteria.p__Firmicutes.c__Clostridia.o__Clostridiales.f__Symbiobacteriaceae.g__Symbiobacterium	-0.437025	0.360996	0.150311	3.34186	0.0669161	1.21524	-0.283582	2.65421	2.93871	0.603502	3.30711	1.7045	2.35019	-0.58478	-0.344268	-0.126342	0.122173	2.32343	0.238643	1.34215	0.346722	0.055962	-0.913993	1.10829	-0.840205	0.344562	4.16386	0.465684	2.10487	2.84713	-0.293869	1.06553	0.0976606	-0.377379	-0.423997	2.5973	1.24495	1.1186	-0.0752904	0.737735	0.540264	-0.220491	0.674984	0.202935	0.00617788	0.298246	-0.757019	0.321542	-0.108565
k__Bacteria.p__Proteobacteria.c__Gammaproteobacteria.o__Pasteurellales.f__Pasteurellaceae.g__Histophilus	3.1616	3.00898	2.90104	3.40505	2.69792	2.82431	3.08256	3.93064	3.1561	2.46764	3.51935	3.11594	3.39052	3.60543	3.20246	2.79727	2.44557	3.52846	2.03863	3.96515	2.67488	4.06713	3.39375	2.96889	3.19672	3.00977	3.23227	2.99384	3.42908	3.29389	4.35194	2.6732	2.89876	3.16093	2.91773	3.51924	2.98526	3.05123	3.13482	2.68466	3.9528	3.39429	2.64411	2.90067	3.44251	2.8004	2.58936	3.03014	3.3149
k__Bacteria.p__Proteobacteria.c__Deltaproteobacteria.o__Myxococcales.f__Cystobacteraceae.g__Archangium	1.93671	-0.325833	-2.50795	1.93834	-2.94184	-1.44302	6.45295	-0.132159	-0.618782	-2.477	0.257945	-1.20742	-0.521896	3.35687	6.76757	1.72288	0.0760802	-1.40347	0.399811	0.922136	6.34078	2.52698	3.87896	0.0349917	3.53496	3.75239	-1.13136	-0.861274	0.418531	1.96481	-1.36717	-0.240039	0.0365917	2.05917	0.963292	0.18576	0.171654	-1.77193	2.48785	0.147743	2.26397	1.20871	-2.23694	0.364103	0.304935	-2.36001	5.45776	-2.33672	1.93649
k__Archaea.p__Euryarchaeota.c__Halobacteria.o__Halobacteriales.f__Halobacteriaceae.g__Halosimplex	-0.896845	-0.230759	-0.491942	0.433404	-0.524839	0.572988	-1.06135	-1.29606	-2.79942	-0.234138	-1.36415	1.01369	-1.16322	-1.22703	-1.03508	-0.718097	-1.05733	2.49643	-0.353113	-1.38573	-0.245034	-0.586291	-1.55625	0.466037	-1.48246	-0.297691	-1.63912	-0.225128	0.187034	-0.411272	-0.936122	0.557513	0.802476	-1.4698	-0.894155	-1.76411	0.6027	0.610581	-0.545449	0.0469224	0.13431	-0.862744	-0.015829	-0.388821	-0.876384	-0.344007	-1.46186	-0.320711	-1.11725
k__Bacteria.p__Actinobacteria.c__Actinobacteria.o__Streptosporangiales.f__Thermomonosporaceae.g__Spirillospora	1.03506	-2.23934	-2.53157	-0.893815	-0.948453	-1.46664	1.83356	-4.54928	-2.82489	-2.16735	-2.65039	-0.933125	-2.44915	-0.944738	-0.659969	1.18022	-1.1082	-3.10673	-0.039761	-1.97598	-0.668648	-1.04096	-2.01092	0.0113667	-1.93713	-0.752361	-2.43242	-2.17194	-2.46375	-1.10649	-2.97575	0.1279	-1.29339	-0.722336	-2.84127	-1.98591	0.14803	-1.40399	-2.49257	-1.89989	-1.47121	-2.90238	-0.377683	-0.812435	-0.864452	-2.38364	1.01893	-2.36034	-0.976177
k__Bacteria.p__Proteobacteria.c__Betaproteobacteria.o__Burkholderiales.g__Paucibacter	-2.30609	-1.86329	-0.671294	7.01606	-0.572411	-1.19133	-2.43052	3.98059	6.38923	-1.18457	-1.27571	-0.460431	4.64831	-2.99135	-2.5092	-2.35063	-1.65669	4.98259	-1.98565	-2.44099	-1.87757	-2.35061	-3.32056	-1.29828	-3.24677	-2.06201	6.71892	-1.69925	4.64427	5.28489	-2.70044	0.20788	-1.10254	4.37784	-1.51477	5.78623	-1.16161	-1.32401	-2.75102	-1.4272	2.7139	-1.0421	-1.48995	-2.02135	-2.07951	-2.10832	-2.35161	-0.500063	-0.558519
k__Bacteria.p__Cyanobacteria.o__Chroococcales.g__Synechocystis	1.56331	2.52397	2.45867	1.26681	2.22989	3.5236	1.80425	1.85928	2.98385	2.66645	1.4796	3.83472	1.86254	1.72358	1.78595	3.6216	2.0521	3.51616	2.40162	1.76961	2.5097	2.36432	1.39437	3.41665	1.46815	2.65292	3.65872	2.5959	3.97487	3.48103	2.01449	3.20122	2.19342	1.48966	1.74488	4.069	3.55331	3.25429	2.09358	2.86795	2.55268	2.08787	2.8052	2.36591	2.1164	2.6066	1.46862	2.6299	1.73118
k__Bacteria.p__Proteobacteria.c__Betaproteobacteria.o__Burkholderiales.f__Alcaligenaceae.g__Basilea	1.7342	3.42552	0.562412	0.20257	1.90905	1.62734	-0.190074	-0.427358	0.707944	0.802868	1.89103	3.52199	1.15943	-0.172679	-0.11175	0.130826	3.19485	1.82914	0.495811	-0.517029	2.18885	0.468063	-0.501893	1.52039	1.15686	0.756663	2.0265	0.698203	2.85816	2.04239	1.70319	1.33305	2.1082	-0.0695635	-0.116288	2.59806	1.65705	2.97108	0.232418	2.55522	-0.0965238	0.19161	0.907502	0.460103	0.0522142	0.710347	-0.564983	0.733643	1.34711
k__Bacteria.p__Firmicutes.c__Bacilli.o__Bacillales.f__Alicyclobacillaceae.g__Effusibacillus	-0.612111	1.56438	-0.270124	-0.351872	-0.314667	0.794806	-0.906393	-0.9818	1.84921	0.0615384	2.15922	1.28144	0.419373	-1.00522	0.817635	-0.507925	-2.30958	-0.192502	-0.14294	0.150922	-0.0348613	-0.364473	0.250534	0.687855	0.324322	-0.0758732	2.47899	0.0426248	-0.382018	1.12538	-0.714304	0.41376	0.165699	-1.16719	0.848718	0.18105	0.824517	0.466829	-0.387538	0.314676	1.39966	2.16643	0.251924	-0.178648	-0.686476	-0.122189	-1.27976	-0.0988932	1.15337
k__Bacteria.p__Firmicutes.c__Clostridia.o__Clostridiales.f__Lachnospiraceae.g__Lachnoanaerobaculum	-0.599475	-0.0465825	-1.97523	-2.70669	-0.340662	-0.9103	-2.14059	-1.37726	-0.800801	-1.87602	0.18051	-0.264618	0.460637	-0.388393	-0.728428	-0.533921	0.389651	-0.369704	-0.168936	-0.329428	-1.64582	-0.484617	-1.45457	1.30468	-0.643818	-1.78098	-0.828397	-1.50344	-0.0349092	-1.4788	-2.41941	-1.06603	0.440559	-2.20546	-1.96215	0.172903	-0.880589	-1.01297	-0.0284771	-1.23139	-0.656635	-2.34603	-1.29414	-1.78961	-0.708287	-0.242332	-2.68172	-0.219037	-2.38053
k__Bacteria.p__Proteobacteria.c__Alphaproteobacteria.o__Rhizobiales.f__Rhizobiaceae.g__Neorhizobium	-0.746587	0.0755015	2.14477	1.25798	-0.218578	0.887775	-0.742865	-0.471485	1.31053	0.20889	-0.653951	2.87584	-0.37624	-0.912247	-0.757895	-0.411837	-0.159926	1.12705	-0.0468519	-0.561155	0.0612272	2.05042	-1.24146	0.780823	0.417291	0.0170956	-0.251636	1.63702	0.912756	2.52878	-0.621336	0.553344	-0.131968	-0.653751	-0.693741	-0.977133	2.50245	0.606412	-0.345035	0.324109	3.16052	-0.547958	0.261357	2.23937	-0.523187	-0.0292202	-1.22555	-0.00592442	-0.61163
k__Bacteria.p__Proteobacteria.c__Betaproteobacteria.o__Neisseriales.f__Chromobacteriaceae.g__Chitinibacter	-0.849779	0.0960829	-0.205378	-1.04141	-0.197997	0.859552	-0.644361	-0.448948	-1.95616	0.229521	-0.838898	1.33759	1.3062	-0.940469	-0.71118	-0.391255	-0.109231	-0.263276	-0.0262705	-0.538618	0.0818086	-0.299727	-1.26968	0.752601	-1.19589	-0.0111268	0.426531	0.0987723	-0.503644	0.435841	-0.649558	0.764478	1.64573	-0.58241	-0.929448	0.705304	0.889264	0.817546	-0.580742	0.370823	0.981422	-0.57618	0.308072	-0.0619784	-0.42729	-0.0574425	-1.08168	1.55082	-0.349736
k__Bacteria.p__Proteobacteria.c__Acidithiobacillia.o__Acidithiobacillales.f__Thermithiobacillaceae.g__Thermithiobacillus	-1.46422	-1.84682	-2.06465	0.530275	-2.1409	-0.999718	0.213912	-1.76888	-0.809952	-1.49154	-0.624368	-0.54455	-0.584101	-2.79974	0.214033	-0.0122337	-1.26548	-0.965249	0.352751	-1.58292	-0.276135	-2.159	-1.54399	0.478294	-3.05516	-1.8704	-0.25356	-1.78337	-1.53545	-0.739706	-2.50883	-1.16776	-1.11495	-0.211543	-2.78768	-0.361871	0.614956	-1.11469	-0.854014	-1.51132	-1.02573	-2.43545	-1.57407	-2.00488	-0.551325	-0.33175	0.526396	-1.89342	-1.46701
k__Bacteria.p__Bacteroidetes.c__Chitinophagia.o__Chitinophagales.f__Chitinophagaceae.g__Flavisolibacter	-0.699016	-0.0668176	-1.60782	-0.466268	-1.94586	-0.542886	-2.44667	-2.68116	-0.321117	-1.44019	-1.39081	-0.471767	-1.04343	-2.34291	-2.52054	-2.13912	-0.562902	-2.79787	-1.77413	-2.77083	-1.66605	-1.70217	-2.67212	-0.649837	-2.59833	-1.41356	-0.407615	-1.71059	-1.44357	0.391257	-2.052	-1.11829	-0.862184	-0.352691	-2.23655	-1.64432	-0.513174	-1.06522	-1.88785	-1.43854	0.623681	-1.97862	-1.50129	-1.80984	-2.10154	-1.45988	-2.7865	-1.43658	-3.06228
k__Bacteria.p__Actinobacteria.c__Actinobacteria.o__Corynebacteriales.f__Segniliparaceae.g__Segniliparus	-0.0847683	0.527645	0.552411	4.84788	0.233565	1.61734	-0.244138	2.55282	3.98869	0.65455	3.3089	1.86662	3.87276	-0.182679	-0.182149	0.0403066	0.136125	1.66018	0.405291	1.72618	0.513371	0.458062	-0.511893	1.51039	-0.438104	0.746663	4.51512	0.627803	4.06143	3.92304	0.108231	1.20558	0.513767	1.35617	-0.163129	3.81935	1.64705	1.25864	0.185577	0.899854	2.14669	0.181609	0.837103	0.369583	0.139886	0.700347	-0.665232	0.723643	0.013413
k__Bacteria.p__Synergistetes.c__Synergistia.o__Synergistales.f__Synergistaceae.g__Anaerobaculum	-0.111122	0.539185	0.350801	-0.285286	0.245105	1.41573	-0.246458	0.307179	-1.18305	0.69655	0.132748	1.93009	0.513683	-0.384289	-0.118678	0.0518472	0.452897	0.351461	0.416832	0.217508	0.524911	0.256452	-0.713503	1.30878	0.945248	0.545053	-0.0227495	0.691274	0.052224	1.19197	-0.0933786	1.21127	0.833884	1.6456	-0.157749	-0.0872096	1.44544	1.26434	0.190957	0.963325	-0.584379	-0.0200006	0.900574	0.381124	0.0663603	0.498737	-0.666886	0.522033	0.297006
k__Bacteria.p__Bacteroidetes.c__Cytophagia.o__Cytophagales.f__Cytophagaceae.g__Fibrella	-0.720143	-0.00758449	-0.13552	-1.20083	-0.301665	0.92941	-0.946661	-0.608369	1.14795	0.219558	-0.718601	1.41768	-0.42796	-0.870611	-0.631095	-0.494923	-0.485291	-0.534992	-0.129938	0.886923	-0.0218588	-0.229869	-1.19982	0.822459	-1.12604	0.0587313	2.39313	0.178858	0.763313	0.27642	-0.5797	0.791629	-0.294553	-0.915357	-0.579872	1.29308	0.959122	0.844697	-0.231165	0.450909	0.0850356	-0.506322	0.388157	-0.165646	-0.661423	0.0124155	-1.12411	0.0357113	-0.551865
k__Bacteria.p__Bacteroidetes.c__Flavobacteriia.o__Flavobacteriales.f__Flavobacteriaceae.g__Zunongwangia	-0.643927	0.0077794	-0.0864435	0.54921	-0.286301	0.978487	-0.770551	-0.443288	0.563238	0.0629205	-0.826437	1.3117	-0.417929	-0.821534	-0.737068	-0.479559	-0.417287	1.00722	-0.114574	-0.532958	-0.00649494	-0.180792	-1.15075	0.871536	-1.07696	0.107808	-1.08382	0.0728844	0.742553	0.441501	-0.530623	0.635596	-0.227188	-0.783989	-0.803712	0.566141	1.0082	0.688664	-0.455006	0.344935	1.47251	-0.457245	0.282184	-0.150282	-0.584587	0.0614921	-1.28287	0.0847878	-0.591893
k__Bacteria.p__Firmicutes.c__Bacilli.o__Bacillales.f__Planococcaceae.g__Kurthia	12.7701	10.4746	10.6139	10.5921	11.1316	11.6788	11.5298	10.937	13.3047	11.1407	13.2231	10.1983	10.7889	11.3459	11.3194	11.3657	11.0976	11.5912	13.8117	12.0002	9.72333	11.29	11.905	10.6543	11.4666	12.006	13.715	11.5917	11.3432	10.8766	12.0595	9.01622	11.7074	10.7782	12.0559	11.4297	9.94296	10.2917	12.042	11.4332	11.3273	11.828	11.2392	10.8019	11.5982	10.1338	11.5167	11.2212	11.4408
k__Bacteria.p__Bacteroidetes.c__Flavobacteriia.o__Flavobacteriales.f__Flavobacteriaceae.g__Gramella	-1.19633	-0.420553	-0.586908	0.156811	-0.714633	0.478022	-1.31087	0.0123092	0.819439	-0.397156	1.23824	0.781405	0.00783378	-1.322	-1.26737	-0.907891	-1.677	1.79941	-0.542906	0.659604	-0.434827	-0.681257	-1.65121	0.371071	-1.57742	-0.392657	-0.885336	-0.457415	-0.302636	1.63406	-1.03109	0.196011	-1.2511	-1.84122	-1.28006	-0.593059	0.507734	0.249079	-0.931357	-0.185364	-0.142283	-0.95771	-0.248116	-0.578614	-0.989638	-0.438973	-1.73625	-0.415677	-1.66038
k__Bacteria.p__Chloroflexi.c__Dehalococcoidia.g__Dehalogenimonas	0.126579	0.870985	0.789848	0.224774	0.576905	1.85478	0.181592	0.817238	-0.843548	0.97998	0.645093	2.19533	0.849929	0.0547572	0.146555	0.383647	0.725178	0.755772	0.748631	0.727567	0.85671	0.695499	-0.274456	1.74783	-0.200668	0.984099	-1.26821	0.956508	2.11638	0.117064	0.345668	1.33729	1.17338	0.463451	0.283584	0.249037	1.88449	1.39036	0.63229	1.22856	-0.07432	0.419046	1.16581	0.712923	0.425149	0.937784	-0.333588	0.961079	0.494034
k__Bacteria.p__Candidatus_Cloacimonetes.g__Candidatus_Cloacimonas	-0.307297	0.375549	0.229882	-0.627522	0.0814686	1.29481	-0.457063	-0.0350574	-1.62153	0.43818	-0.293744	1.64046	0.00272949	-0.505209	1.17665	-0.11179	0.036167	-0.114789	0.253195	-0.124728	0.361274	0.135533	-0.834422	1.18786	-0.760634	0.424133	-2.0462	0.401637	-0.285838	0.849731	-0.214298	0.927696	0.395398	-0.324314	-0.362924	-0.598163	1.32452	0.980764	-0.0142177	0.673688	0.658347	-0.14092	0.610937	0.217487	-0.235704	0.377817	-0.911819	0.401113	-0.207888
k__Bacteria.p__Firmicutes.c__Negativicutes.o__Selenomonadales.f__Selenomonadaceae.g__Anaerovibrio	1.24303	1.72973	1.68035	0.887241	1.43565	2.74528	1.34909	2.7021	1.93955	1.96987	3.91347	3.26663	2.43017	0.945257	1.21786	3.56432	3.16236	3.45119	1.60737	3.2645	1.71545	1.586	2.20101	2.63833	2.27479	1.8746	0.984373	2.02782	2.5897	0.779532	1.23617	2.67485	2.57797	1.83113	0.721098	3.20779	2.77499	2.72791	1.0698	2.29987	1.81054	1.30955	2.23711	1.57166	1.58676	1.82828	2.30035	1.85158	0.0185978
k__Archaea.p__Euryarchaeota.c__Methanomicrobia.o__Methanomicrobiales.f__Methanoregulaceae.g__Methanolinea	-0.262835	0.357485	0.0912635	-0.507893	0.0634054	1.15619	-0.461764	0.0845709	0.0837847	0.438211	-0.190454	1.66758	0.288101	-0.643827	-0.38119	-0.129853	0.216792	0.0987054	0.235132	-0.00509939	0.343211	-0.00308541	-0.973041	1.04924	-0.899252	0.285515	-1.92584	0.428763	-0.160664	-0.615603	-0.352916	0.919712	0.515751	-0.0841304	1.80405	1.27217	1.18591	0.97278	-0.169175	0.700814	-0.806987	-0.279538	0.638062	0.199424	-0.225703	0.239199	-0.956571	0.262495	0.0423752
k__Archaea.p__Euryarchaeota.c__Methanomicrobia.o__Methanomicrobiales.f__Methanomicrobiaceae.g__Methanolacinia	-2.85069	-0.643722	-0.855027	-3.15675	-2.52276	-1.37506	-3.08025	-3.30125	-0.593852	-2.20447	-1.58746	-1.00697	-1.36655	-3.17508	-1.47078	-2.71602	-1.39949	-0.312212	-0.766075	-0.888419	-2.24296	-2.53434	-1.18237	-1.48201	-1.10858	-2.24574	-1.41218	-2.24579	-1.52032	-4.00142	-2.88417	-1.51903	-3.05805	-2.7879	-2.93479	-1.51999	-1.34535	-1.46596	-1.00112	-1.97374	-2.97041	-1.22583	0.285434	-2.38675	-2.90651	-2.29205	-3.57182	-2.26876	-2.51397
k__Bacteria.p__Proteobacteria.c__Alphaproteobacteria.o__Rhodospirillales.f__Rhodospirillaceae.g__Inquilinus	2.07222	3.34682	4.42222	5.58724	1.83035	4.10864	3.82704	3.01562	4.12733	0.916277	3.15112	3.60761	2.77705	3.68713	4.36619	1.63709	1.56322	3.26876	3.22447	2.87252	4.61266	2.94936	1.24244	4.48712	2.0532	3.23796	4.27113	3.10575	2.7907	4.64783	1.86257	1.4181	2.78007	3.48739	0.238434	3.87433	4.62378	3.79309	2.1721	4.2258	3.97933	1.93594	0.993122	4.46887	0.429642	3.67707	3.37238	4.06294	3.56773
k__Bacteria.p__Synergistetes.c__Synergistia.o__Synergistales.f__Synergistaceae.g__Jonquetella	3.48602	2.60348	2.48865	3.0046	2.3094	3.55358	3.56389	2.37467	2.84341	2.68524	0.296005	3.97096	2.48419	3.33852	1.92219	2.11614	2.44559	3.92462	2.48112	3.86996	2.5892	2.3943	3.00931	3.44663	1.49813	2.6829	3.36216	4.3171	4.22198	0.0895326	2.04447	3.3384	2.74486	3.92904	3.24579	3.46826	3.58329	3.39147	2.00954	3.00419	4.14608	2.11785	4.5264	2.44541	3.67392	4.22155	1.39167	2.65988	3.57617
k__Archaea.p__Euryarchaeota.c__Methanococci.o__Methanococcales.f__Methanocaldococcaceae.g__Methanotorris	-1.52522	-2.89426	-4.64308	-5.72614	-2.45137	-3.57815	-2.25683	-2.81175	-2.46743	-2.98143	-2.13233	-3.2493	-2.79075	-3.79321	-2.97614	-3.38159	-4.58502	-2.75306	-3.01661	-3.02171	-2.90853	-3.15247	-3.38546	-3.6851	-2.82624	-1.64148	-2.86678	-4.48812	-3.15536	-5.34842	-2.76533	-3.84075	-3.57024	-7.72666	-2.46128	-2.67795	-1.96348	-3.78768	-2.598	-4.21607	-4.09924	-3.42892	-1.95689	-2.31535	-5.2358	-2.17322	-4.27552	-4.47185	-5.20199
k__Bacteria.p__Cyanobacteria.o__Pleurocapsales.g__Myxosarcina	-0.70595	-0.0777744	-0.283875	0.205928	-0.371854	0.781055	-0.822396	-0.78657	-0.22822	0.0605932	-0.94924	1.23934	-0.63614	-1.01897	-0.809429	-0.565113	-0.525777	0.780728	-0.200128	-0.87624	-0.0920487	-0.378224	-1.34818	0.674104	-1.27439	-0.0896237	-0.16746	0.000523365	-1.06108	-1.48674	-0.728055	0.551196	1.05174	-1.01539	-0.780665	-1.23703	0.810767	0.604265	-0.431959	0.272574	-0.0931652	-0.654677	0.209823	-0.235836	0.882411	-0.135939	0.221454	-0.112644	-0.822143
k__Bacteria.p__Proteobacteria.c__Betaproteobacteria.o__Neisseriales.f__Chromobacteriaceae.g__Pseudogulbenkiania	3.29586	3.21209	0.761603	3.19485	0.233512	3.97337	6.59432	1.4122	1.2953	-1.84058	0.635441	7.73054	1.44176	9.69616	8.1398	2.78749	2.92711	0.899854	6.59506	2.42755	6.98905	9.93103	11.2503	5.54158	10.0996	10.4808	1.96584	0.668986	1.80978	2.74549	9.78881	1.09565	3.25427	2.93462	9.48081	1.96956	6.84979	1.63414	9.96998	2.07854	3.0155	10.0786	10.7734	4.16209	10.4206	3.14658	6.89808	5.86019	5.75838
k__Bacteria.p__Chloroflexi.c__Anaerolineae.o__Anaerolineales.f__Anaerolineaceae.g__Anaerolinea	-0.77878	-0.0613091	-0.180921	1.07249	-0.355389	0.884009	-0.922236	0.927986	-0.772887	0.120971	-0.983239	1.26018	0.996299	-0.916012	-0.788592	-0.548647	-0.652192	-0.705946	-0.183662	-0.746647	-0.0755834	-0.27527	-1.24523	0.777058	-1.17144	1.59829	-0.460589	0.0213603	0.599185	-1.35715	-0.625101	0.562344	-0.340921	0.612675	-0.841304	-1.18956	0.913721	0.615412	-0.492598	0.293411	0.0364285	-0.551723	0.23066	-0.21937	-0.592493	-0.0329859	-1.29186	-0.00969011	0.800608
k__Bacteria.p__Proteobacteria.c__Gammaproteobacteria.o__Enterobacteriales.f__Enterobacteriaceae.g__Pantoea	8.28588	11.1842	12.0685	8.84485	10.0739	10.5579	9.75441	8.27182	7.93545	10.3958	8.48287	10.3189	8.01897	8.89611	9.53787	8.04209	9.27069	8.35117	9.12836	8.56314	9.70373	8.92602	9.05858	11.1421	8.90737	8.77325	8.17295	10.925	8.37278	8.85865	8.55365	9.87053	9.26511	8.5077	8.33943	8.05119	8.14818	10.2947	8.63661	10.5996	9.36166	9.2604	8.51982	12.0476	8.26723	11.5854	9.16286	11.4448	8.698
k__Bacteria.p__Proteobacteria.c__Alphaproteobacteria.g__Thermopetrobacter	-0.304707	-1.24245	-1.36812	2.55191	-1.53653	-0.303191	-0.420438	0.581435	1.95768	-1.16821	-3.12812	0.0969726	0.914748	-2.10321	-1.9518	-1.72978	-1.13632	0.513299	0.220163	-0.160312	-1.25672	-1.46247	-2.43243	-0.410142	-2.35864	-1.17387	1.41868	0.443116	0.893896	1.17672	-0.227339	-0.487916	-0.417706	-0.37989	-1.95236	1.3683	-0.273479	-0.434848	-0.0186939	-0.869796	0.137336	-0.153961	-0.932548	0.184455	-1.82666	-1.22019	-0.913263	-1.19689	-0.546508
k__Bacteria.p__Actinobacteria.c__Acidimicrobiia.o__Acidimicrobiales.f__Acidimicrobiaceae.g__Ferrimicrobium	1.31775	2.13779	2.02226	2.72049	1.84371	3.08719	1.24608	1.72799	1.62202	2.2866	1.32251	3.33669	1.66963	1.28717	1.28791	1.65045	1.65187	1.58462	2.01543	1.63832	2.12351	1.92791	0.957952	4.5652	1.03174	2.21651	1.93431	2.09787	1.48881	1.02782	1.57808	2.85091	2.05398	1.4086	1.28265	1.06874	3.1169	2.90398	1.63136	2.36992	0.836432	1.65145	2.30717	1.97972	1.66057	2.17019	0.816919	2.19349	3.27096
k__Bacteria.p__Firmicutes.c__Negativicutes.o__Selenomonadales.f__Selenomonadaceae.g__Selenomonas	8.48811	7.66991	7.28558	8.28747	7.52022	7.25097	13.0506	7.99261	8.42071	7.33652	8.64633	7.73089	9.32375	9.72041	12.4653	8.48923	7.8374	7.67636	6.10698	7.45003	7.93127	7.67666	9.59051	5.92163	9.15636	10.0487	7.81235	7.5916	7.55457	8.13043	6.8414	7.63912	9.13267	8.4556	8.92745	7.8355	6.05829	7.32962	9.64454	7.86365	8.11222	7.76277	6.21594	6.96436	8.06265	5.11159	11.4302	7.00935	8.66987
k__Bacteria.p__Proteobacteria.c__Gammaproteobacteria.o__Pasteurellales.f__Pasteurellaceae.g__Gallibacterium	8.18735	7.02106	5.96058	6.10299	7.28886	7.26652	7.64767	6.30679	7.15188	7.22063	7.56593	7.31814	6.43728	6.72026	6.3335	6.22887	5.69157	7.08656	6.75432	6.17469	5.42183	6.10724	6.19174	6.91856	6.72009	5.86533	7.54527	4.94182	6.96663	6.43277	6.70083	5.53998	7.38328	5.95703	7.59102	6.57083	7.50269	6.07847	7.68447	5.21387	6.74689	6.03724	6.73608	5.27804	6.81329	5.81901	7.14962	6.92031	6.45391
k__Bacteria.p__Proteobacteria.c__Gammaproteobacteria.o__Thiotrichales.f__Piscirickettsiaceae.g__Thiomicrospira	-2.15713	-0.603141	-0.816071	-2.53576	-1.25979	-0.973533	-1.66501	-1.9433	-0.745238	-2.14987	-0.766531	-2.61175	-2.48499	-2.77355	-4.66053	-4.2604	-2.61284	-2.03554	-1.57349	-2.41999	-2.20238	-1.39585	-2.3658	-2.66545	-1.80659	-1.84421	-0.887967	-1.52865	-2.18325	-3.56101	0.790375	-3.2678	-1.32369	-2.70843	-4.42123	-1.94838	-0.943822	-1.62977	-1.26517	-0.771168	-1.24989	-0.824303	-2.05631	-1.6092	-1.70033	-1.89053	-2.27514	-1.86723	-1.90192
k__Bacteria.p__Proteobacteria.c__Gammaproteobacteria.o__Alteromonadales.f__Alteromonadaceae.g__Gayadomonas	-0.608456	0.066027	-0.161423	0.575881	-0.228053	0.903508	-0.754669	-0.416618	0.232655	0.1122	-0.592759	1.33848	-0.289506	-0.896514	-0.710295	-0.421311	-0.408011	1.1276	-0.0563264	1.07867	0.0517526	-0.255772	-1.22573	0.796556	-1.15194	0.0328285	-0.928977	0.0996575	-0.679654	-1.11679	-0.605603	0.606436	-0.0723444	-0.624091	-0.671684	-0.890398	0.933219	0.659504	-0.322977	0.371708	0.276787	-0.532225	0.308957	-0.0920344	-0.550994	-0.0134873	-1.26414	0.00980846	1.06556
k__Bacteria.p__Proteobacteria.c__Alphaproteobacteria.o__Rhodospirillales.f__Rhodospirillaceae.g__Oceanibaculum	-0.814066	1.52394	1.14242	5.81258	1.22986	0.622385	-0.697046	1.86761	4.46721	0.147908	1.08912	1.25817	2.48504	-1.17764	-0.790606	-0.548361	-0.580285	2.5561	-0.183377	2.06745	-0.0752975	1.78503	-1.50685	0.515434	0.888867	-0.248294	4.56397	1.60431	1.96123	4.22633	-0.886725	0.64609	0.869433	3.59848	-0.707154	4.09714	0.652097	0.699158	-0.358448	0.291398	3.78341	0.771616	0.228646	-0.219085	-0.357548	-0.294609	-1.10553	1.31365	-1.08432
k__Bacteria.p__Proteobacteria.c__Alphaproteobacteria.o__Rhizobiales.f__Methylocystaceae.g__Terasakiella	-0.00161792	0.876022	0.711761	1.61377	0.581942	1.77669	0.0141484	0.621268	-1.06032	0.931087	0.384807	2.09118	0.627894	-0.02333	0.0424037	0.388684	0.678762	0.551885	0.753668	0.531597	0.861747	0.617412	-0.352543	1.66974	-0.278755	0.906012	-1.48499	0.852356	0.303122	2.24302	0.267581	1.47305	2.54157	0.350605	0.141181	0.027002	1.8064	1.52612	0.489887	1.12441	-0.27029	0.340959	1.06166	0.71796	0.419558	0.859696	-0.419591	0.882992	0.511914
k__Bacteria.p__Proteobacteria.c__Alphaproteobacteria.o__Rhodobacterales.f__Rhodobacteraceae.g__Rubellimicrobium	1.96139	1.84452	2.44665	3.12754	-0.0345208	1.18965	4.30347	0.912652	3.37048	1.91941	2.72481	1.33659	2.19231	0.974592	3.37528	3.47266	1.44008	1.45632	0.137206	2.10309	3.41521	2.83773	-0.939584	1.0827	1.94156	0.318971	3.52601	2.4197	2.64362	3.13304	-0.31946	0.913306	0.31416	2.19753	-0.544087	1.59141	1.21936	0.966374	-0.195381	1.95478	1.8576	1.33888	0.30707	2.42343	1.74101	0.272655	4.67011	1.88091	1.48267
k__Archaea.p__Euryarchaeota.c__Methanomicrobia.o__Methanosarcinales.f__Methanosarcinaceae.g__Methanohalophilus	-0.229389	0.4463	0.196049	-0.585754	0.15222	1.26098	-0.365473	0.00671023	-0.102829	0.483281	-0.197229	1.72054	0.158417	-0.539042	-0.328228	-0.0410385	0.113313	1.58888	1.90891	-0.08296	0.432025	0.1017	-0.868255	1.15403	-0.794467	0.3903	0.694897	0.481724	-0.228899	-0.693463	-0.248131	0.995566	0.329138	-0.177962	-0.34201	-0.442475	1.29069	1.04863	0.00669629	0.753775	0.700115	-0.174753	0.691024	0.288238	-0.15986	0.343985	-0.868715	0.36728	-0.0644169
k__Bacteria.p__Firmicutes.c__Bacilli.o__Lactobacillales.f__Aerococcaceae.g__Eremococcus	-0.372625	0.381956	0.0886937	-0.644475	0.0878757	1.15362	-0.461961	-0.0520108	-1.60734	0.394075	-0.16363	1.64869	0.135199	-0.646397	-0.40008	-0.105382	0.172013	-0.035902	0.259602	-0.141681	0.367681	-0.00565518	-0.975611	1.04667	-0.901822	0.282945	-2.03201	0.409872	1.30748	-0.752185	-0.355486	0.891042	0.409585	-0.193672	-0.357045	1.11927	1.18334	0.94411	-0.00833836	0.681923	-0.943569	-0.282108	0.619171	0.223894	-0.239544	0.236629	-0.957167	0.259925	-0.120307
k__Bacteria.p__Actinobacteria.c__Actinobacteria.o__Micrococcales.g__Tropheryma	0.0360761	0.800142	0.635398	0.119148	0.506062	4.87025	0.00982462	0.711612	-0.771211	0.89749	0.566782	2.08467	0.788093	-0.0996929	0.0358956	0.312803	0.786327	0.67894	0.677788	0.621941	0.785867	0.541049	-0.428906	3.17834	-0.355118	0.829649	-1.19588	0.845848	0.48228	0.011438	0.191218	1.36826	1.24572	0.441432	0.156449	0.187201	1.73004	1.42133	0.505155	1.1179	-0.179946	0.264596	1.05515	0.64208	0.263579	0.783333	-0.459243	0.806629	0.573831
k__Bacteria.p__Firmicutes.c__Clostridia.o__Clostridiales.f__Lachnospiraceae.g__Blautia	3.16259	3.32632	3.99319	4.58387	3.33442	4.08983	3.43118	3.93105	2.26823	3.77463	3.81193	4.14691	4.36712	3.81791	3.66613	2.81069	3.39351	3.54298	1.72691	3.93435	4.43932	3.96158	3.26992	4.24939	3.63322	3.45048	2.19304	3.09757	4.03394	4.85176	3.10155	4.34134	4.12588	4.52437	3.48937	4.2261	3.50287	3.9501	3.47062	4.64187	5.03457	3.70544	4.25028	3.02091	3.14416	3.4737	2.92966	2.81553	5.51248
k__Bacteria.p__Proteobacteria.c__Gammaproteobacteria.o__Chromatiales.f__Ectothiorhodospiraceae.g__Acidihalobacter	-0.10377	1.06082	0.786074	4.6834	0.766743	1.851	0.0028893	2.84291	4.08872	1.06962	0.312722	2.06929	2.01637	0.0509829	0.0205144	0.573484	0.997068	3.74754	0.938469	2.01627	1.04655	0.691725	-0.27823	1.74405	-0.204442	0.980325	4.06741	2.41543	0.263827	2.62816	0.341894	1.35156	1.15145	2.68274	0.243695	3.53095	1.88072	1.40463	0.592401	1.10252	2.43678	0.415272	1.03977	0.902761	0.563526	0.934009	-0.219262	0.957305	0.215827
k__Bacteria.p__Bacteroidetes.c__Flavobacteriia.o__Flavobacteriales.f__Flavobacteriaceae.g__Ornithobacterium	8.50146	8.45059	7.96923	8.73194	8.91228	8.18616	8.19711	8.32509	8.62761	7.6502	8.90163	8.40033	8.22563	8.21802	8.41685	8.71902	8.78459	8.50143	8.84045	8.4739	6.75351	7.51231	8.23325	8.29333	8.05671	7.88108	9.07137	8.33736	8.55965	8.81337	8.18294	7.62341	9.27543	8.50619	8.21306	8.62664	8.3269	7.77957	8.41442	8.70105	8.88212	8.54951	7.82538	8.59061	8.35834	8.73383	7.98254	8.32103	8.4749
k__Bacteria.p__Proteobacteria.c__Alphaproteobacteria.o__Rhodobacterales.f__Rhodobacteraceae.g__Halocynthiibacter	-1.24436	-3.52266	-1.97624	-3.22727	-1.49481	-2.49628	-1.63095	-2.42835	-3.02831	-3.52799	-2.5136	-2.26864	-2.71503	-2.71133	-1.14749	-0.550565	-2.21379	-2.57496	-2.06005	-3.61756	-1.95197	-2.07059	-1.81816	-2.60323	-1.74437	-3.36695	-2.55989	-3.50746	-1.83737	-1.54356	-4.00539	-2.84086	-1.89273	-4.40969	-4.32161	-1.65881	-2.46656	-2.78779	-3.97291	-3.23541	-1.80054	-3.93201	-3.29816	-3.68072	-4.04934	-3.41327	-3.18482	-3.38997	-1.62756
k__Bacteria.p__Firmicutes.c__Erysipelotrichia.o__Erysipelotrichales.f__Erysipelotrichaceae.g__Coprobacillus	2.69051	2.59585	1.11324	0.680292	2.09532	2.17817	2.35667	2.66068	2.89895	2.2065	3.01373	3.44946	2.9278	2.81111	2.18919	2.28908	1.69739	2.629	1.37396	2.76805	0.259645	2.39741	2.37087	2.07122	2.19312	2.68601	2.64167	2.6581	2.72089	0.227447	2.25403	3.31738	1.99241	0.672738	0.894783	2.79495	3.5864	1.78549	2.82845	1.83062	1.59479	1.87995	1.28244	2.43779	1.32991	1.74661	2.5247	1.28448	-0.0097407
k__Bacteria.p__Proteobacteria.c__Gammaproteobacteria.o__Enterobacteriales.f__Enterobacteriaceae.g__Buttiauxella	1.13303	-0.812272	0.895621	0.820429	0.478611	0.375589	0.629157	-0.605966	-0.0224365	-0.693517	0.315621	0.360844	0.495929	1.38292	-0.102966	1.50775	1.34191	1.34289	-0.934625	0.010633	0.758416	-0.78369	1.05371	1.8536	0.642071	1.82684	0.15057	1.44395	0.0132836	0.512022	-1.13352	-0.2679	1.40313	0.142842	1.53462	0.0555018	0.4053	1.37013	1.88332	-0.605925	1.43446	0.524819	-0.668676	-0.970333	-1.32417	1.04356	0.167489	-0.51811	0.529794
k__Bacteria.p__Proteobacteria.c__Betaproteobacteria.o__Burkholderiales.f__Comamonadaceae.g__Pseudacidovorax	-2.63903	-2.40299	-3.13249	4.91476	-2.69707	-2.06756	-1.75615	2.17416	4.4059	-2.11394	-4.69723	-1.30197	2.6512	-3.86758	-3.35074	-2.89033	-2.30961	2.8914	-0.940379	-4.54486	-2.41726	-3.22684	-4.1968	-2.17451	-1.80108	-2.93824	4.76577	-0.955827	2.59417	3.34846	-1.99171	0.207753	-0.880412	2.65103	-3.70865	3.81245	-2.03785	0.260821	-1.77498	-0.683776	0.660742	-1.18137	-2.33149	-0.976087	-2.76706	-2.98456	-3.38703	0.498169	-1.64455
k__Bacteria.p__Firmicutes.c__Clostridia.o__Thermoanaerobacterales.f__Thermoanaerobacteraceae.g__Moorella	-1.33266	-0.675044	-0.697577	2.05598	-0.969125	0.367353	2.86993	0.597821	1.47041	-0.591357	-0.930976	0.765892	0.203075	-1.43267	2.62401	-1.16238	-0.597229	-0.729353	-0.797398	-0.714242	-0.689319	-0.791926	-1.76188	0.260402	-0.10313	-0.503326	1.2919	-0.472927	0.231525	1.94827	-1.14176	0.127221	-1.93893	-1.03696	0.246862	0.980694	0.397065	0.18029	-0.989394	-0.200876	0.986371	-1.06838	-0.263628	0.751857	-1.12861	-0.549642	2.3836	-0.526346	-2.25538
k__Bacteria.p__Proteobacteria.c__Gammaproteobacteria.o__Methylococcales.f__Methylococcaceae.g__Methylomarinum	-0.0986006	0.799789	0.617858	-0.0108312	0.505709	1.68279	-0.0197423	0.581633	1.742	0.958594	0.164042	2.05578	0.646764	1.46773	0.00700526	1.89741	0.670266	2.18577	0.677436	0.491963	0.785515	0.523509	-0.446447	1.57584	-0.372658	0.812109	1.31733	0.816958	0.386696	1.46642	0.173678	1.45278	0.95157	0.328641	-0.133853	2.3678	1.7125	1.50585	0.214854	1.08901	-0.309925	0.247056	1.02626	0.641728	0.546794	0.765793	-0.424939	0.789089	2.13088
k__Archaea.p__Euryarchaeota.c__Halobacteria.o__Natrialbales.f__Natrialbaceae.g__Natronorubrum	2.14638	-0.257673	-0.339883	-0.285294	-0.551753	0.725048	-0.854476	0.30717	0.269505	-0.0870738	-1.51986	1.18936	2.04859	-1.07497	-0.859411	0.839951	-1.07799	0.989841	-0.380027	-1.36746	-0.271948	1.15073	-1.40419	0.618097	-1.3304	-0.145631	-0.517732	-0.0494583	0.0533209	2.1095	-0.784063	0.515503	-0.883491	-0.0455437	-0.916067	-1.72223	0.754759	0.568572	-0.56736	0.222593	1.29008	-0.710685	0.159841	-0.415735	-0.645355	-0.191947	0.128815	-0.168651	-1.29305
k__Bacteria.p__Firmicutes.c__Bacilli.o__Bacillales.f__Bacillales_Family_X._Incertae_Sedis.g__Thermicanus	-1.8709	-2.85626	-1.26748	-2.71853	-3.15034	-1.78751	-3.87941	-1.83656	-2.47701	-1.13706	-1.69191	-1.4971	-1.61299	-2.00257	-1.96091	-1.02167	-3.66008	-0.836333	-1.39365	-1.68522	-1.28557	-2.94679	-1.59482	-1.89447	-3.84296	-1.07323	-3.133	-2.73592	-1.4638	-2.53673	-3.29662	-2.33174	-1.51453	-1.4868	-2.08498	-2.00744	-1.7578	-0.693707	-3.32124	-2.46387	-1.05826	-3.22325	-2.52662	-3.01432	-1.83359	-2.70451	-4.20965	-2.68121	-2.18649
k__Bacteria.p__Thermotogae.c__Thermotogae.o__Thermotogales.f__Fervidobacteriaceae.g__Thermosipho	2.15042	1.01594	1.04104	-0.756603	0.721863	2.10597	2.05566	2.15779	1.70752	1.07203	1.70869	2.48207	2.71146	2.62787	2.01826	0.528605	1.0943	3.26979	0.89359	2.55355	1.00167	0.946686	-0.0232689	1.99901	1.63548	1.23529	0.752338	1.24325	1.89271	2.30561	2.18182	1.84667	1.60897	1.69777	0.257813	2.47314	2.13568	1.89974	0.606519	1.5153	2.40374	0.670233	1.45255	2.44284	2.41452	1.18897	-0.0464372	1.21227	-0.229148
k__Bacteria.p__Proteobacteria.c__Alphaproteobacteria.o__Rhodobacterales.f__Hyphomonadaceae.g__Maricaulis	0.658089	1.28063	1.06747	3.87204	0.986551	2.1324	0.628317	3.1844	4.33251	1.30389	4.03293	2.68493	3.42907	0.332381	0.636158	0.793293	2.22806	3.27428	1.15828	3.98781	1.26636	0.973123	0.00316769	2.02545	2.39888	1.26172	4.12603	1.44611	3.55164	4.72127	0.623292	2.13034	3.54209	2.96264	2.0673	4.10829	2.16211	2.18341	2.41601	1.71816	1.07045	3.0186	1.65541	2.70753	0.96821	2.80037	0.0953871	1.2387	0.569269
k__Bacteria.p__Proteobacteria.c__Gammaproteobacteria.o__Enterobacteriales.f__Enterobacteriaceae.g__Candidatus_Riesia	-0.775886	-1.50432	0.0710685	-1.45365	-1.7984	-0.448964	-2.37163	-0.0131894	-1.80685	-1.41574	-0.886739	-0.273407	-1.73045	-2.24898	-2.32218	-0.406699	-0.886925	-1.81542	-1.62668	-0.950857	-1.5186	-1.60824	-2.5782	-0.555915	-2.50441	-1.31964	-2.23152	-1.51223	-3.57069	-1.07593	-0.373112	-0.851565	-1.37488	-2.0235	-2.35899	-1.59438	-0.419252	-0.798497	-2.01029	0.344787	-0.167782	-1.8847	-1.30293	-1.66238	-1.85169	-1.36596	-1.20817	0.2423	-3.39143
k__Bacteria.p__Proteobacteria.c__Gammaproteobacteria.o__Chromatiales.f__Chromatiaceae.g__Arsukibacterium	1.70481	0.715233	0.622352	0.702232	2.74308	1.68728	-0.0952636	1.65727	2.87149	0.734891	4.10369	2.00937	1.30892	-0.112739	1.54556	0.227895	0.0280742	1.18015	2.91481	2.09811	0.700959	0.528003	1.14301	1.58033	-0.368163	0.816604	3.47396	0.770548	-0.315733	0.594523	0.178172	1.35073	0.169602	-0.269738	0.0716912	2.1486	1.71699	1.4038	0.420398	1.0426	0.403139	1.83651	0.979848	2.14213	0.0778755	0.770288	1.03079	2.37855	-0.0699653
k__Bacteria.p__Proteobacteria.c__Alphaproteobacteria.o__Rhodobacterales.f__Rhodobacteraceae.g__Roseibium	0.134329	0.80369	0.633741	1.45035	0.50961	1.69867	-0.083491	0.457856	-1.2134	2.46242	1.53852	2.1125	0.563822	-0.10135	0.0637233	0.316352	0.387705	0.35094	0.681336	0.368186	0.789416	0.539392	-0.430563	1.59172	1.22819	0.827992	1.82137	0.873676	1.60246	-0.242318	0.189561	1.27115	0.80353	0.192882	-0.204673	-0.0370704	1.72838	1.32421	0.144033	1.14573	1.88823	0.262939	2.66794	0.645629	0.122141	0.781677	-0.535144	0.804972	0.224617
k__Bacteria.p__Proteobacteria.c__Gammaproteobacteria.g__Gallaecimonas	-0.517067	0.262428	0.0437316	6.08152	-0.0316523	1.10866	-0.559897	3.61509	4.3926	0.374158	-0.541774	1.53194	2.99354	-0.691359	-0.516833	-0.22491	-0.15352	1.99541	0.140074	-0.381474	0.248153	-0.0506173	-1.02057	1.00171	-0.946784	0.237983	5.02013	0.293119	1.80597	4.62273	-0.400448	0.790688	-0.160325	4.24686	-0.540358	4.83743	1.13837	0.843756	-0.191652	0.56517	1.62399	-0.32707	0.502419	0.104366	-0.382878	0.191667	-1.05295	0.214963	-0.415492
k__Bacteria.p__Firmicutes.c__Clostridia.o__Clostridiales.f__Peptococcaceae.g__Desulfotomaculum	0.807495	-0.208247	1.74345	1.11651	0.254402	0.724966	0.0689137	1.07481	-0.487057	1.06884	0.509627	1.03921	0.581772	0.907667	-0.272599	0.174355	-0.0507153	0.757467	-0.796264	1.13387	1.06925	0.599634	0.432233	0.749259	0.686593	0.747372	-0.683065	-0.0965189	0.672584	1.33157	0.495964	0.657423	0.727504	0.914643	0.541913	0.601291	-0.467715	0.875551	0.0720658	0.446834	1.56277	0.874196	1.08769	0.267564	0.07072	0.841918	-0.09331	1.32159	1.23325
k__Bacteria.p__Proteobacteria.c__Gammaproteobacteria.o__Enterobacteriales.f__Enterobacteriaceae.g__Pluralibacter	-2.18658	0.343201	0.265023	2.66472	-1.53584	-0.255009	-2.06905	-0.486972	1.72117	-1.0749	0.325193	-0.0446561	-1.32144	-2.05503	-2.09343	-0.144137	-0.422259	0.247378	-1.36411	-0.576642	-1.25604	0.170674	-2.38424	-0.361961	-2.31046	-1.12569	1.82413	-1.28348	-0.950969	0.397817	-1.76412	-0.670878	-0.20676	0.534795	-2.42686	0.580166	-0.225298	-0.61781	-2.07815	-1.01142	-2.1155	-1.69074	-1.07418	1.40753	-1.87307	-1.172	-0.910593	-1.14871	-3.03048
k__Bacteria.p__Proteobacteria.c__Alphaproteobacteria.o__Rhodobacterales.f__Rhodobacteraceae.g__Pseudophaeobacter	-3.03389	-2.4079	-2.6427	-1.01203	-2.70198	-1.57777	-3.20316	-5.27755	-2.17818	-2.30066	-1.27962	-1.09729	-1.19803	-3.37779	-3.14606	-2.89524	-3.56222	-1.56464	-2.53026	-1.27976	-2.42218	-2.73705	-3.70701	-1.68472	-3.63322	-2.44845	-1.05395	-2.33611	-2.24198	-1.45416	-1.50192	-2.00417	-4.91613	-2.67032	-3.37121	-5.70581	-1.54806	-1.95111	-3.02251	-2.06405	-0.959655	-1.42854	-2.12681	-2.56596	-3.0328	-2.49477	-3.6922	-2.47147	-0.555468
k__Archaea.p__Euryarchaeota.c__Methanobacteria.o__Methanobacteriales.f__Methanobacteriaceae.g__Methanobacterium	3.75447	4.24297	2.8051	2.34811	3.56187	3.38461	2.29458	3.62151	4.02056	3.0546	4.26315	2.79968	3.77326	3.78622	3.55826	4.06049	3.18761	3.75782	3.20308	4.16824	2.46316	4.29572	2.39288	2.54069	3.96143	3.36192	4.159	2.78325	3.1945	2.5669	3.25401	2.28648	3.70788	2.56877	3.37221	3.64121	3.89975	3.56194	3.56046	3.94839	3.2909	3.71441	3.88564	2.8048	4.27088	2.95304	3.31136	3.86942	3.5646
k__Bacteria.p__Firmicutes.c__Bacilli.o__Bacillales.f__Planococcaceae.g__Viridibacillus	-1.28769	-0.675514	-1.15663	-4.37707	-0.969594	-3.26163	-1.59471	-0.525871	-0.359777	-1.17837	-0.533115	-1.50418	-1.11262	-1.60222	-1.43747	-1.16285	-1.14434	-0.395831	-1.32838	-0.573106	-2.80527	-1.25098	-3.06894	-0.561225	-0.793513	-0.962383	-0.239986	-2.743	-0.967877	-3.59169	-3.18578	-1.03965	-1.93261	-4.26892	-2.72285	-0.988373	-0.909989	-0.986584	-1.88872	-0.596479	-2.12597	-1.89001	-1.79673	-0.0104535	-1.59792	-1.0087	-1.17663	-0.985403	-4.1757
k__Bacteria.p__Actinobacteria.c__Actinobacteria.o__Streptomycetales.f__Streptomycetaceae.g__Streptacidiphilus	3.64691	2.12246	1.77769	2.84557	2.37587	0.968147	6.74809	1.18083	1.81081	2.334	1.4615	3.17396	0.823006	4.18308	6.52062	3.29223	2.82889	1.23919	2.94352	1.29885	4.38503	3.58146	3.76174	0.861196	4.12215	4.57859	1.82539	0.797636	1.82214	1.96275	1.96154	2.03301	2.71459	2.20654	3.19465	1.86257	2.22025	-0.721282	3.96605	2.4482	1.87423	2.59131	2.77247	2.90782	1.21023	1.92562	6.03135	2.18993	2.31214
k__Bacteria.p__Chloroflexi.c__Chloroflexia.o__Chloroflexales.f__Chloroflexaceae.g__Chloroflexus	0.764806	-1.43408	-1.49854	-0.304187	-1.36559	-1.656	3.05736	-1.71515	-1.55846	-1.30276	-1.0955	-0.465876	-1.10418	0.00340554	2.00891	0.129205	-0.93338	-1.36685	-0.663352	-1.15275	0.953741	-0.00792923	-0.0847998	-1.02599	-0.342217	0.643241	-1.56945	0.0608396	-1.40583	-0.398254	-1.04964	0.246717	0.247821	-0.0890559	-0.171191	-1.29253	-0.889328	-0.352292	0.177515	0.332891	-0.0993695	-0.97626	-0.357892	-0.940068	-0.818744	-0.698531	2.12803	-1.32731	0.172518
k__Bacteria.p__Aquificae.c__Aquificae.o__Aquificales.f__Hydrogenothermaceae.g__Persephonella	-3.2614	-2.68404	-2.77512	-2.73411	-1.39315	-1.71019	-3.49564	-2.14165	-1.96026	-2.65249	-1.19832	-1.34495	-1.34731	-1.18828	-1.80876	-1.58641	-2.85496	-2.29143	-1.22143	-2.23132	-2.69831	-2.86947	-2.25446	-1.81714	-3.76563	-2.58087	-1.13917	-2.58377	-0.507886	-1.76382	-0.897369	-2.1439	-3.48766	-4.07045	-3.3883	-1.9482	-1.68047	-2.09083	-3.03959	-0.726758	-1.81081	-1.56096	-2.37447	-2.8421	-0.454825	-2.62718	-3.98687	-2.60389	-1.85056
k__Bacteria.p__Firmicutes.c__Erysipelotrichia.o__Erysipelotrichales.f__Erysipelotrichaceae.g__Candidatus_Stoquefichus	8.63846	8.25714	7.8122	7.94567	8.14651	7.76751	7.89625	7.32876	8.22073	7.97167	8.21641	7.86051	7.4702	7.98634	7.3967	7.24471	7.99402	8.03805	8.55593	8.11639	7.11511	8.29104	7.83329	7.80494	7.69295	7.69329	8.55401	7.81963	7.92766	8.27278	8.16022	6.89661	8.60631	7.66922	7.97514	7.99597	7.63675	7.49717	8.00587	7.76047	8.38011	7.96649	8.41595	8.04933	7.7279	8.21729	7.51545	7.48386	8.19254
k__Bacteria.p__Firmicutes.c__Clostridia.o__Clostridiales.f__Lachnospiraceae.g__Robinsoniella	-2.68867	-0.796267	-2.49213	-1.00663	-2.67531	-1.4272	-0.60531	-0.594737	-3.21921	-2.10463	-2.15802	-0.710182	-4.09247	-3.22722	-2.75895	-2.86857	0.388574	-4.26388	-2.50358	-0.503835	-2.3955	-2.58648	-3.55643	-1.53415	-3.48264	-2.29788	-2.36377	-1.949	-2.16103	-2.87987	-2.93631	-1.32598	0.382678	-2.50373	-1.2196	-1.52344	-1.39748	-1.27291	-2.45586	-1.67695	-3.80822	-2.86293	0.582226	-2.53929	-2.63404	-2.34419	-1.73138	-2.3209	-1.8842
k__Bacteria.p__Proteobacteria.c__Deltaproteobacteria.g__Deferrisoma	-0.548173	0.0699939	-0.115793	4.10991	-0.224086	0.949137	-0.661672	1.57899	3.28985	0.163943	2.59136	1.41116	1.73316	-0.850884	-0.637613	-0.417344	1.24805	2.54163	-0.0523595	1.00389	0.0557196	-0.210142	-1.1801	0.842186	-1.10631	0.0784582	3.79981	0.17234	3.21686	2.92944	-0.559973	0.712335	0.58796	1.69243	-0.537079	3.18289	0.978849	0.765403	-0.188373	0.444391	1.78697	-0.486595	1.9666	-0.0880675	-0.367973	0.0321425	0.47675	0.0554382	1.53648
k__Bacteria.p__Proteobacteria.c__Deltaproteobacteria.o__Myxococcales.f__Sandaracinaceae.g__Sandaracinus	-0.2869	0.257074	1.77224	3.37782	-0.0370061	1.25221	1.97692	3.46332	4.57374	0.438672	4.43683	1.53484	3.83402	1.03715	-0.513932	-0.230264	-0.793367	3.73512	0.134721	3.51804	0.2428	2.41486	1.4449	1.14526	2.00412	0.38153	4.84704	0.296021	3.73171	2.76315	-0.256902	1.03568	-0.486149	1.65762	2.11112	3.79873	1.28192	1.08875	0.1379	0.568072	0.645764	1.40144	3.31268	1.68398	0.050338	0.335214	-0.878525	1.94347	1.51508
k__Bacteria.p__Proteobacteria.c__Alphaproteobacteria.o__Rhizobiales.f__Aurantimonadaceae.g__Aureimonas	3.71111	7.82034	8.80918	5.94116	6.83719	7.50065	7.78972	3.08412	5.31011	7.81468	3.06062	8.30853	3.60916	5.17979	6.92457	1.02922	3.47207	3.28202	5.48167	3.09942	6.02585	3.6189	4.85058	8.13066	4.64874	5.49247	5.71866	8.50657	4.12661	4.94605	4.64758	6.91606	3.09491	4.05774	4.12221	4.56423	4.07093	6.87292	3.57784	8.21303	4.5574	4.19045	1.92145	9.25936	2.6948	8.22576	6.95779	8.07035	2.83746
k__Bacteria.p__Firmicutes.c__Clostridia.o__Clostridiales.f__Lachnospiraceae.g__Catonella	-0.744781	-0.0834114	-0.133374	0.705273	-0.377491	0.931557	-0.401524	-0.287225	-1.72373	-0.155503	2.16549	1.5161	1.57443	-0.868465	-0.532667	-0.57075	0.111833	-0.102199	-0.205765	1.20807	-0.0976857	-0.227723	0.387284	0.824605	-1.12389	0.0608775	0.173529	0.277285	-0.149371	-0.987399	1.00741	0.672345	0.293196	-0.672186	-0.336706	-0.611427	0.961268	0.725413	0.012	0.549336	-1.17878	-0.504176	0.486585	-0.241473	-0.410531	0.0145617	-1.01032	0.0378575	-0.35215
k__Bacteria.p__Firmicutes.c__Bacilli.o__Lactobacillales.f__Lactobacillaceae.g__Lactobacillus	9.66816	9.71569	8.79641	9.25817	9.06308	9.15746	11.0024	9.28963	9.68993	9.06109	10.4768	10.4641	10.0057	10.2897	11.1319	9.12456	9.94259	9.63804	10.235	9.22022	9.25034	10.0295	11.151	9.25947	10.1336	10.4493	9.19895	10.1058	9.66481	9.16526	9.67271	9.90444	10.2356	9.53565	10.4095	9.92125	9.09631	9.76305	11.3932	9.97038	9.59294	9.61762	10.7901	9.59248	10.543	8.82987	11.1486	9.02814	10.5459
k__Bacteria.p__Chrysiogenetes.c__Chrysiogenetes.o__Chrysiogenales.f__Chrysiogenaceae.g__Desulfurispirillum	0.068209	0.723095	0.489524	-0.0726894	0.429015	1.55445	-0.0837157	0.519775	-1.08006	0.814566	0.364254	2.02168	0.679145	-0.245567	-0.0270898	0.235757	0.606944	0.532786	0.600741	0.430104	0.708821	0.395175	-0.574781	1.4475	-0.500992	0.683775	0.0802377	0.782863	0.302745	1.40456	0.0453436	1.32853	0.936871	0.318423	-0.000117242	0.0782529	1.58417	1.3816	0.348589	1.05491	-0.371783	0.118722	0.992162	0.565033	0.137936	0.637459	-0.559435	0.660755	0.488141
k__Bacteria.p__Actinobacteria.c__Actinobacteria.o__Streptosporangiales.f__Nocardiopsaceae.g__Streptomonospora	-2.07663	-1.45883	-1.68388	-0.780881	-1.75291	-0.618948	-2.16568	-0.718932	-0.909375	-1.23951	-1.95249	-0.0947283	-0.50257	-0.834007	-2.1435	-1.94617	-0.788741	0.258051	-1.58118	-1.17117	-1.47311	-1.77823	-2.74818	0.859063	-2.67439	0.0953351	-0.0762443	0.251415	-0.197105	-0.0654688	-0.543096	-0.761218	-1.83105	-1.7768	-2.40356	-0.185924	-0.589237	-0.708149	-2.05485	-1.0615	-2.45849	-2.05468	-1.12425	-1.61689	-1.92534	-1.53594	-2.6864	-1.51265	-1.51491
k__Bacteria.p__Firmicutes.c__Clostridia.o__Clostridiales.f__Ruminococcaceae.g__Pseudobacteroides	-2.97708	-2.29772	-2.46262	-2.44427	-1.00684	-1.39769	-1.59554	-0.958716	-0.890639	-0.682205	-1.29466	-0.971618	-0.634049	-1.61275	-1.43543	-1.20009	-2.24416	-1.89309	-2.42007	-1.28939	-2.31199	-2.55697	-3.52693	0.0803192	-1.86818	-2.26837	-0.467309	-2.21044	-1.33608	-2.1894	-1.32184	-1.61835	-4.36556	-2.60725	-3.13269	-0.497976	-1.36798	-1.56528	-1.19902	-1.93839	-2.09128	-2.83342	-2.00114	-2.45578	-1.37887	-2.31469	-3.56588	-0.706429	-1.2261
k__Bacteria.p__Proteobacteria.c__Betaproteobacteria.g__Kinetoplastibacterium	1.21006	-0.542201	-0.567549	-2.978	0.748682	0.497381	0.173394	-0.063603	1.95872	-0.428434	1.86219	0.774476	1.04314	-1.30264	-1.2743	-1.02954	-0.274062	2.10279	-0.664554	-2.4752	-0.556475	1.66003	1.1755	0.39043	-1.55807	1.21166	1.68027	-0.464344	-0.360786	-3.0857	0.573233	0.19906	-0.668211	-2.79511	-1.17751	0.152738	0.527093	0.252128	-0.828807	-0.192293	0.629802	-0.938351	2.06688	0.8847	-1.16136	-0.419614	0.536874	-0.396318	-2.48957
k__Bacteria.p__Proteobacteria.c__Gammaproteobacteria.o__Chromatiales.f__Ectothiorhodospiraceae.g__Thiorhodospira	1.14584	2.08071	1.88256	4.55741	1.78663	2.94749	1.19696	1.69044	3.7238	2.18378	1.59997	3.39608	1.83118	1.14747	1.34731	1.59337	1.92338	3.22376	1.95836	1.60077	2.06643	1.78821	2.40322	2.84054	0.892043	2.07681	2.40605	2.15726	1.4584	2.57523	1.43838	2.76571	2.04029	3.03863	1.45796	1.23029	2.9772	2.81878	1.80667	2.42932	2.38385	1.51176	2.36656	1.92265	1.4889	2.03049	0.768945	2.05379	1.70295
k__Bacteria.p__Bacteroidetes.c__Cytophagia.o__Cytophagales.f__Hymenobacteraceae.g__Pontibacter	0.656513	1.40263	1.35464	0.520928	1.10855	2.41957	0.695991	1.85036	1.89537	1.55088	3.02983	2.6176	1.74053	0.619545	0.568824	2.50025	1.77724	1.72997	2.86524	1.55424	1.38836	1.26029	1.87529	2.31261	1.94908	1.54889	2.08481	1.37878	1.88326	1.49122	0.910455	2.03402	2.82115	0.363893	2.56256	2.5903	2.44928	2.08708	2.91126	1.65083	0.511341	0.983833	1.58808	1.24457	0.929523	1.50257	0.172281	1.52587	0.559559
k__Bacteria.p__Proteobacteria.c__Gammaproteobacteria.o__Chromatiales.f__Chromatiaceae.g__Thiocapsa	-1.11397	0.0490143	-0.301693	4.37277	-0.245066	0.763237	-0.761152	2.12089	3.02965	0.230954	-1.76725	1.27228	2.32208	0.548178	-0.776489	-0.438324	1.26073	2.75906	-0.0733391	-1.42822	0.03474	-0.396042	-1.366	0.656286	-1.29221	-0.107442	3.75806	0.0334639	2.39541	3.45313	0.839089	0.670768	-1.01951	2.96956	-1.06452	2.34921	0.792949	0.723836	-0.715814	0.305515	0.577252	0.912467	1.82773	-0.109047	-0.0954163	-0.153758	-1.17295	-0.130462	1.0852
k__Bacteria.p__Actinobacteria.c__Actinobacteria.o__Micrococcales.f__Microbacteriaceae.g__Agromyces	5.07688	5.12671	3.35576	5.28521	3.88921	4.42069	10.5108	4.10977	4.84541	2.11878	4.46497	3.30326	4.07792	7.60122	10.6418	4.63937	5.05405	4.31843	4.44796	4.15485	4.8609	6.79391	7.77412	3.82832	7.37167	7.61303	5.41109	3.93891	4.32238	4.71325	3.80467	3.49436	5.57435	4.40942	5.99037	3.90766	3.96498	3.54743	6.49311	5.39538	4.48041	5.30689	5.08109	3.78422	4.99537	4.78381	8.23675	3.527	4.42438
k__Bacteria.p__Actinobacteria.c__Actinobacteria.o__Pseudonocardiales.f__Pseudonocardiaceae.g__Prauserella	1.80413	1.18128	-2.02516	1.71352	0.0392047	-0.960226	6.20736	-0.763369	-0.60274	0.227058	-0.00244499	-0.65656	-0.197245	3.1224	6.37415	0.98345	0.696378	-0.255276	0.210931	-0.225008	3.04148	1.78739	2.6919	0.517786	2.26973	2.69266	-0.680484	-0.310417	-0.0696669	1.36858	0.338019	1.3208	1.20342	1.45916	1.15847	-0.0378078	1.39141	-0.948059	1.50717	1.18403	1.49544	0.773967	0.635848	0.66065	-0.0728236	-0.292258	5.66638	-0.268962	1.64024
k__Bacteria.p__Bacteroidetes.c__Chitinophagia.o__Chitinophagales.f__Chitinophagaceae.g__Sediminibacterium	-1.9846	-1.25892	3.04247	4.4743	-1.553	-0.140532	-2.91889	2.04872	4.01205	-1.11459	1.98	0.225284	2.52414	-0.35559	-0.238525	-1.74626	-3.1097	0.664292	-1.38127	2.28678	-1.27319	-1.29981	0.537589	-0.247483	0.611377	-1.01121	2.91942	0.571427	0.702353	4.57336	-1.64964	-0.000645954	4.31082	3.64267	-1.46596	2.19951	-0.11082	0.0524222	-1.11725	-0.741485	4.14379	-1.57626	-0.804236	-1.41698	-2.62997	-1.05753	-2.58244	0.550732	3.00293
k__Bacteria.p__Proteobacteria.c__Alphaproteobacteria.o__Rhizobiales.f__Methylocystaceae.g__Methylopila	-0.793467	0.0283076	2.35916	3.45886	-0.265772	1.10217	2.20347	0.121532	2.09094	0.22016	-0.282231	-0.262943	1.00438	0.887108	1.77575	-2.04399	0.136045	0.92928	-1.67901	-0.705104	3.18396	0.679853	0.557894	-0.589747	1.1622	1.45388	2.30465	1.30559	0.634166	2.55229	-0.406944	-0.481686	0.00264644	1.63374	-0.914772	1.44699	1.13188	1.15634	-0.566066	1.09222	1.50498	0.888827	-1.29246	1.98572	0.497381	0.185172	1.67964	0.945433	1.16493
k__Bacteria.p__Proteobacteria.c__Alphaproteobacteria.o__Kiloniellales.f__Kiloniellaceae.g__Kiloniella	4.54915	6.61983	4.93477	5.26757	7.06272	5.9997	6.75276	5.42394	6.53651	5.19006	6.86747	8.63235	6.09423	7.3696	7.43157	4.54753	6.22818	6.26148	6.49748	6.201	6.60556	7.16235	6.19239	5.89275	5.52921	6.71398	6.66824	5.0716	6.50425	6.30873	6.07555	5.85021	6.61282	6.21111	8.27749	5.9479	7.61437	5.90328	4.92576	8.51358	6.22628	6.14893	7.60283	6.46177	6.23231	7.89006	6.07534	7.42793	5.90484
k__Bacteria.p__Actinobacteria.c__Acidimicrobiia.o__Acidimicrobiales.f__Acidimicrobiaceae.g__Acidithrix	5.41815	4.68529	3.29775	4.1659	2.80625	4.36268	3.01595	3.32952	3.57409	3.11521	4.30519	4.23987	2.36834	2.56266	2.1911	2.61299	2.65356	4.15503	2.97797	5.47014	3.08605	3.2034	3.81841	4.25573	3.8922	5.07697	4.56742	3.00106	4.34306	5.11873	2.85357	3.52077	3.11971	3.52029	4.8324	3.55171	4.3924	3.57384	5.1811	3.27311	4.22937	2.92695	5.53228	4.52723	2.78561	3.44569	1.90376	5.05395	4.91219
k__Bacteria.p__Proteobacteria.c__Betaproteobacteria.o__Neisseriales.f__Neisseriaceae.g__Alysiella	0.198417	1.49167	1.5186	2.48865	0.460625	2.58353	3.81081	0.775764	-0.68152	2.21251	1.25789	0.502295	1.19403	3.10544	3.58281	1.85233	1.39231	1.12286	0.632352	1.3897	4.64732	2.27225	2.21983	2.47658	1.90659	1.71285	-0.53195	1.5854	1.07306	2.53876	0.337453	0.0830629	1.39814	2.10349	1.81099	1.08695	0.291313	0.136131	-1.01023	2.99496	2.63144	1.1478	2.28013	2.18161	1.06333	2.15196	3.22406	-0.632098	2.65091
k__Archaea.p__Euryarchaeota.c__Thermoplasmata.o__Methanomassiliicoccales.f__Methanomassiliicoccaceae.g__Methanomassiliicoccus	5.37277	2.8459	2.83818	3.1609	2.55182	3.90311	2.34572	2.1684	2.50879	3.0871	2.98895	4.44111	2.39854	3.68805	2.39234	4.68049	1.70752	3.64013	2.72355	4.40066	2.83163	2.74383	1.77388	3.79616	1.84766	3.03243	2.4467	3.20229	4.28582	1.46823	2.394	3.82009	1.71837	3.32616	1.73965	4.96758	3.93282	3.87315	2.08836	3.47434	3.59877	2.46738	3.41159	2.68784	2.62274	2.98612	1.66298	3.00941	2.27966
k__Bacteria.p__Spirochaetes.c__Spirochaetia.o__Spirochaetales.f__Spirochaetaceae.g__Salinispira	-0.373495	0.310807	0.144937	-0.453254	0.0167266	1.20987	-0.397006	0.13921	-1.45088	0.425543	-0.147407	1.6395	0.260988	-0.590154	-0.409269	-0.176532	0.295754	0.0976825	0.188453	0.04954	0.296532	0.0505882	-0.919367	1.10292	-0.845579	0.339188	-1.87555	0.400683	-0.0868871	-0.560963	-0.299243	0.967888	0.566046	-0.129843	-0.4758	1.24506	1.23958	1.02096	-0.127094	0.672734	-0.752347	-0.225865	0.609983	0.152745	-0.240323	0.292873	-0.95856	0.316168	0.0915175
k__Bacteria.p__Firmicutes.c__Clostridia.o__Thermoanaerobacterales.f__Thermodesulfobiaceae.g__Coprothermobacter	-0.147996	0.454626	0.228794	-0.335195	0.160546	1.29372	-0.184071	0.257269	0.414655	0.621417	0.184933	1.83545	0.491139	-0.506297	-0.21332	-0.0327124	0.436129	0.420516	0.332272	0.167599	0.440351	0.134445	-0.83551	1.18677	-0.761722	0.423045	-0.0100123	2.1816	0.145485	-0.442905	-0.215386	1.14504	0.846621	0.0481775	-0.177662	-0.109753	1.32344	1.19811	0.171045	0.868684	-0.634289	-0.142008	0.805932	0.296564	-0.00517363	0.37673	-0.669928	0.400025	0.302872
k__Bacteria.p__Actinobacteria.c__Coriobacteriia.o__Eggerthellales.f__Eggerthellaceae.g__Cryptobacterium	-0.792997	-0.180773	-0.343363	-2.00715	-0.474853	0.721568	-0.822399	-1.41468	1.00591	-0.150615	0.912823	1.12834	1.00616	-1.07845	-0.920434	-0.668111	0.247797	0.831265	1.28184	-1.50435	-0.195047	-0.437712	-1.40767	0.614616	-1.33388	-0.149111	0.19422	-0.110481	0.700755	1.05507	-0.787543	0.397785	1.2573	-1.68702	-0.671905	0.890693	0.751279	0.450853	-0.323199	0.16157	-0.721277	-0.714165	0.098818	-0.338834	-0.772909	-0.195427	-1.48131	-0.172131	1.62575
k__Bacteria.p__Bacteroidetes.c__Cytophagia.o__Cytophagales.f__Cytophagaceae.g__Emticicia	1.09836	-0.480929	0.970917	-0.305567	-0.77501	0.450885	0.172316	-1.06674	-0.198468	-0.357305	0.818529	0.740754	-0.00672621	-1.34914	-1.30802	-0.968268	-0.330799	1.11334	-0.603283	-0.238872	-0.495204	-0.708395	-0.0933875	0.343933	-1.60456	-0.419794	0.704227	-0.498066	0.130944	-1.2364	-1.05823	0.0266095	-0.00256892	-0.838032	0.874368	-1.68562	0.480596	0.0796776	-1.09885	1.35895	1.52999	-0.984848	-0.288766	-0.638991	1.14244	-0.46611	-1.81786	-0.442814	-0.559763
k__Bacteria.p__Proteobacteria.c__Alphaproteobacteria.o__Rhodobacterales.f__Rhodobacteraceae.g__Pelagibaca	-3.06916	-2.20765	-0.990487	-1.44605	-2.50173	-1.51052	-1.37394	-2.03801	-2.15832	-0.561073	-1.73886	-1.01179	-1.60613	-3.31054	-1.4756	-2.69499	-4.96513	-1.39256	-2.33001	-0.632915	-2.22193	-2.6698	-3.63975	-1.61747	-3.56596	-2.3812	-1.37488	-2.25061	-2.05051	-2.11015	-3.01963	-1.6487	-2.67744	-2.75721	-3.23846	-1.15258	-1.48081	-1.59563	-2.88975	-1.97856	-1.74514	-2.94625	-2.04131	-2.36572	-2.72401	-2.42751	-3.43943	-2.40422	-1.53444
k__Bacteria.p__Proteobacteria.c__Betaproteobacteria.g__Candidatus_Accumulibacter	-1.22535	-0.148904	-0.573234	7.45365	-0.442984	0.491697	-0.867324	4.47654	6.40146	-0.0115554	-1.6628	1.08079	4.26182	-1.30832	-0.967978	-0.636243	-0.908798	4.83677	-0.271258	-1.39449	-0.163179	-0.667582	-1.63754	0.384746	0.758179	-0.378982	6.73504	-0.158026	4.4305	5.76979	-1.01741	0.570531	-0.855411	5.22374	-1.26534	6.17642	0.521408	0.623599	-0.916629	0.114025	3.01307	-0.944035	0.0512736	-0.306966	-0.663382	-0.425298	-1.27497	-0.402002	-1.0317
k__Bacteria.p__Proteobacteria.c__Gammaproteobacteria.o__Cardiobacteriales.f__Cardiobacteriaceae.g__Cardiobacterium	-2.12989	-1.18967	-1.36027	-1.19867	-1.48375	-0.295341	-0.439176	-1.34317	-1.16509	-1.22766	-0.250977	1.61613	0.790958	0.711993	-2.01761	-1.67701	-0.381324	-1.379	-1.31202	0.441631	-1.20394	-1.45462	-2.42458	-0.402292	-0.0288586	-1.16602	-0.294306	-1.20765	-0.398437	0.0721352	-1.80445	-0.702445	1.29929	0.507988	-1.82459	0.396516	-0.265629	-0.649377	-1.47589	-0.935603	-0.119249	-1.73107	-0.998354	-1.34773	-1.55793	-1.21234	-2.45807	0.395923	-3.14095
k__Bacteria.p__Proteobacteria.c__Deltaproteobacteria.o__Desulfobacterales.f__Desulfobulbaceae.g__Desulfocapsa	-0.932064	-0.281414	-0.428054	-1.58247	-0.575494	0.636877	0.393409	0.594956	-2.60707	-0.197997	0.805163	1.00542	-0.929319	-1.16314	0.541613	-0.768752	0.626661	-1.06337	-0.403768	-1.07968	1.28927	-0.522403	-1.49236	0.529925	-1.41857	-0.233803	-0.224384	-0.233397	-1.20711	-1.69018	-0.872234	0.254491	-0.590144	-1.27829	1.033	0.0547516	0.666588	0.307559	-0.940225	0.0386542	-0.296602	-0.798856	-0.0240973	1.14549	-0.816992	-0.280118	-1.56339	-0.256823	-1.17811
k__Archaea.p__Euryarchaeota.c__Thermococci.o__Thermococcales.f__Thermococcaceae.g__Palaeococcus	0.452258	1.01912	0.906474	0.189726	0.725042	1.9714	0.280493	0.78219	-1.02199	1.21435	1.92626	2.41838	0.921308	0.171383	0.369608	0.531784	0.90255	0.797856	0.896768	0.69252	1.00485	0.812125	-0.157831	1.86445	-0.0840421	1.10072	1.72327	1.17956	0.547705	0.0820161	0.462294	1.73727	0.994939	0.459915	0.131457	1.90538	2.00112	1.79034	0.480163	1.45161	-0.109368	0.535672	1.38886	0.86106	0.526052	1.05441	-0.139829	1.0777	0.742343
k__Bacteria.p__Cyanobacteria.o__Oscillatoriales.g__Kamptonema	7.32382	7.21974	7.86946	6.60097	6.59124	6.67805	7.8083	7.15796	6.69963	7.01332	7.49461	7.26051	7.4282	7.59075	9.18694	7.48913	6.44568	7.93865	8.34793	7.23755	6.25438	7.20683	8.0371	7.92473	6.73808	8.06371	7.05433	6.46915	7.41532	7.00842	7.04341	7.05576	6.59769	6.96233	7.14612	9.34094	7.6253	7.49585	7.87097	6.92178	7.47159	7.62698	7.72576	6.84755	5.92032	6.83906	8.29491	7.89983	7.35443
k__Bacteria.p__Actinobacteria.c__Actinobacteria.o__Actinomycetales.f__Actinomycetaceae.g__Flaviflexus	-1.12013	-0.280687	-0.457844	0.395601	-0.574767	0.607086	-1.11887	-1.33386	-1.42797	-0.27922	-1.68373	0.978347	-1.27046	-1.19294	0.514537	-0.768025	-0.0389774	-1.42716	-0.40304	-1.42353	1.29	-0.552193	-1.52215	0.500135	-1.44836	-0.263593	-1.85264	-0.260473	-1.61759	-0.449075	-0.902024	0.190406	-0.996002	0.730299	-1.14184	-1.87135	0.636798	0.243474	-0.793129	0.0115781	-0.640459	-0.828646	-0.0511734	-0.438748	-0.927233	-0.309909	-1.61311	-0.286613	-1.55626
k__Bacteria.p__Firmicutes.c__Bacilli.o__Bacillales.f__Planococcaceae.g__Jeotgalibacillus	-1.56475	-0.953607	-1.16061	-3.04371	-1.24769	-0.0956842	-1.94714	0.356105	0.17696	0.70729	0.304062	0.34199	-2.32143	-1.89571	-1.70678	0.144017	-0.751793	0.306273	1.24597	-0.218992	-0.967881	-1.25496	-2.22492	-0.202635	-0.566168	0.618599	1.42607	-0.896829	-1.10585	-3.15142	-1.60479	-0.281643	-0.613466	-2.67917	-1.90935	-0.600397	-0.0659726	-0.228575	-1.56064	-0.624778	-1.75785	0.053546	-0.68753	-1.11167	-1.5972	-1.01268	-2.27242	-0.989383	-2.44292
k__Bacteria.p__Proteobacteria.c__Gammaproteobacteria.o__Enterobacteriales.f__Enterobacteriaceae.g__Chania	-1.36471	-0.695589	-0.846828	2.82755	-0.989669	0.218103	-1.55893	0.612659	1.90473	-0.638	0.975787	0.56079	-0.574904	-1.58192	-1.48798	-1.18293	-0.442045	1.75079	-0.817942	0.0375623	-0.709863	-0.941176	-0.326169	0.111152	-1.83734	-0.652576	1.93343	-0.67803	-2.48873	1.01202	-1.29101	-0.0639763	0.221221	1.60908	-1.7109	1.99413	0.247814	-0.0109081	0.222765	-0.405979	-0.278898	0.367333	-0.46873	-0.85365	-1.32056	0.88607	-2.05077	-0.675596	-2.28249
k__Bacteria.p__Proteobacteria.c__Gammaproteobacteria.o__Oceanospirillales.f__Halomonadaceae.g__Zymobacter	1.07673	1.67896	1.59133	2.08595	1.38488	2.65626	2.48836	3.41538	2.65761	1.77777	2.79305	2.98942	2.70372	0.856243	0.940648	1.19162	2.70355	3.31067	1.5566	2.58875	1.66468	1.49698	0.527029	2.54931	0.600818	3.37055	2.86097	1.7506	0.844714	0.393282	1.14715	2.24077	1.21511	3.91608	0.634884	0.517861	2.68598	2.29384	0.98359	2.02265	1.78686	2.80549	1.9599	1.5209	1.29808	1.73927	0.424648	1.76256	2.45721
k__Bacteria.p__Firmicutes.c__Clostridia.o__Clostridiales.f__Clostridiaceae.g__Clostridium	4.61833	5.75162	5.57514	6.80478	5.5404	6.62064	5.91824	6.31048	5.58083	5.75168	6.08594	6.53766	5.82606	5.38641	5.58813	5.63791	5.81511	5.98018	4.28507	6.21243	5.79459	5.5169	5.65497	6.81038	5.66294	4.96343	5.74038	6.52169	6.04663	6.01044	5.22625	6.49343	6.59242	6.25034	4.97284	6.73657	6.65138	6.73579	5.92742	6.19349	6.5935	5.3316	5.23039	5.36776	5.23246	5.78665	5.50099	6.06168	6.21262
k__Bacteria.p__Proteobacteria.c__Alphaproteobacteria.g__Micavibrio	-0.612544	0.149167	0.122091	6.80587	-0.144913	1.18702	-0.71856	1.70345	3.16938	0.266636	1.26778	1.44014	0.911746	-0.612999	-0.60863	-0.338171	-0.523819	2.37182	0.0268136	2.46178	0.134893	0.0277426	-0.942213	1.08007	-0.868424	0.316343	3.67759	0.201323	2.13749	4.65863	-0.322089	0.79208	-0.595056	4.58838	-0.647694	3.11821	1.21673	0.845148	-0.298987	0.473374	4.67979	-0.24871	0.410622	-0.00889439	-0.198829	0.270027	-1.11951	0.293323	-0.819135
k__Bacteria.p__Proteobacteria.c__Betaproteobacteria.o__Burkholderiales.f__Sutterellaceae.g__Sutterella	8.99531	9.03699	6.15335	7.99097	7.95441	5.63332	9.30698	7.78861	7.81604	8.11851	8.72143	9.63635	8.69979	7.53374	9.25742	8.38918	7.47595	8.15464	9.19027	7.8202	8.23422	7.64396	7.75201	7.11133	7.97019	8.8501	8.49604	8.10802	8.39951	7.76387	7.58364	7.21913	7.7165	7.8479	7.69059	8.25598	5.66303	8.00916	8.24575	8.0175	8.13145	8.28505	7.95475	8.71846	8.73803	7.88625	8.19923	7.90954	8.62483
k__Bacteria.p__Actinobacteria.c__Actinobacteria.o__Pseudonocardiales.f__Pseudonocardiaceae.g__Actinomycetospora	-0.833934	0.10098	-0.0581889	2.38777	-0.1931	1.00674	-0.720807	0.86476	0.600246	0.0873178	-0.683822	1.37032	-0.664484	-0.79328	-0.678455	-0.386358	2.91575	-0.66828	1.56359	-0.809872	0.0867059	-0.152538	-1.12249	0.89979	-1.0487	0.136062	1.45569	0.131498	-1.05145	1.38698	-0.502369	0.696936	-0.19018	-0.995956	-0.355928	1.05655	1.03645	0.750005	-0.00722199	0.403549	1.1956	1.15597	0.340797	-0.0570811	-0.429729	0.0897466	-1.06824	0.113042	-0.835721
k__Bacteria.p__Proteobacteria.c__Gammaproteobacteria.o__Methylococcales.f__Methylococcaceae.g__Methylobacter	2.25234	1.84361	1.20845	1.43811	-0.772396	0.688421	0.936223	0.304752	0.4468	-0.302873	1.0809	0.774132	-0.810479	0.473362	-1.27464	4.07874	0.746642	1.13496	-0.60067	0.602105	2.31476	-0.470858	0.881114	0.58147	-1.36703	-0.182258	0.888867	1.12028	0.368962	0.948532	0.764273	0.061475	-0.401341	1.27704	1.61912	0.304835	0.718132	0.114543	-0.839529	-0.192636	1.38518	0.837651	-0.255388	1.68555	0.737664	-0.228574	-1.66271	-0.205278	1.02963
k__Bacteria.p__Chlorobi.c__Chlorobia.o__Chlorobiales.f__Chlorobiaceae.g__Prosthecochloris	-0.89698	-0.248521	-0.497387	-1.76978	-0.542601	0.567544	-1.05287	0.407647	-0.529684	-0.182693	0.923205	1.01934	-1.03338	-1.23248	-1.02944	-0.73586	1.28536	0.410079	-0.370875	-1.26699	-0.262796	-0.591736	-1.56169	0.460592	-1.4879	-0.303136	-0.954351	-0.219484	-1.50891	0.444439	-0.941567	0.360483	-0.834683	-1.36337	-1.05291	-0.0493106	0.597255	0.413551	-0.704208	0.0525673	-2.06887	-0.868189	-0.0101842	-0.406583	-0.861291	-0.349451	-1.55692	-0.326156	-1.19009
k__Bacteria.p__Actinobacteria.c__Actinobacteria.o__Micromonosporales.f__Micromonosporaceae.g__Verrucosispora	0.308264	0.751389	-1.6534	1.87143	-0.279657	-0.588469	-0.469798	-1.19562	-2.5667	0.338201	-1.3376	-0.0865469	-1.65363	-0.803527	0.186609	0.749477	-0.145404	-1.38495	-1.69289	-1.57479	-1.58481	-0.162785	-1.13274	-0.69542	-2.64391	-1.45915	-2.5439	0.259596	-0.540607	0.317204	-0.512617	-0.90519	-0.839274	1.50068	0.230388	-0.203895	-0.558757	1.95523	0.579094	1.75404	0.234755	-0.439239	0.468895	-1.7286	0.869478	-1.50546	0.19216	1.68776	1.66546
k__Bacteria.p__Bacteroidetes.c__Cytophagia.o__Cytophagales.f__Cyclobacteriaceae.g__Algoriphagus	7.08283	7.18164	5.46713	6.01484	7.0846	7.59619	6.34983	6.68815	7.2451	5.60518	7.47583	5.83599	6.46412	6.94503	6.18932	6.62215	6.18362	6.92197	7.63247	7.26124	5.51025	7.19875	6.30095	5.28761	6.50904	6.10884	7.33982	6.74402	7.06048	6.10134	6.4215	6.00985	6.88704	5.62144	6.54453	6.72555	5.42427	5.77341	7.08168	6.14933	6.2571	6.16046	6.64297	6.62022	7.23049	6.79949	6.42449	6.42686	5.30819
k__Bacteria.p__Proteobacteria.c__Gammaproteobacteria.o__Nevskiales.f__Sinobacteraceae.g__Hydrocarboniphaga	-1.95746	-0.749194	-1.17244	3.68215	-1.04327	-0.107505	-0.122317	0.786323	2.68799	-0.681634	0.175343	0.376551	0.962522	-1.90753	-1.67222	-1.23653	-0.617025	1.01354	1.45038	-0.357795	-0.763469	-1.26678	-2.23674	-0.214456	0.158977	-0.978184	2.89024	0.722694	1.03646	2.67999	-1.61662	-0.348073	-0.740393	0.66361	-0.170002	2.26495	-0.0777933	-0.295005	-1.40626	-0.590217	1.3297	-1.54324	-0.652969	-0.907256	-1.18698	-1.0245	-2.11028	-1.0012	0.0726167
k__Bacteria.p__Actinobacteria.c__Coriobacteriia.o__Eggerthellales.f__Eggerthellaceae.g__Slackia	-3.78266	-3.13889	-3.27915	-1.01716	-1.84801	-2.21422	-2.22425	-3.59462	-0.866246	-3.22874	-1.25869	-1.7602	-2.55537	-2.42928	-3.80897	-3.62623	-2.99746	-2.27477	-3.26125	-1.63366	-3.15317	-3.3735	-2.7585	-2.32118	-4.26967	-3.0849	-1.2332	-2.99902	-2.0928	-1.37423	-3.72333	-2.55757	-1.80106	-1.74244	-2.3113	-1.43044	-0.59955	-2.50451	-3.54755	-2.72697	-1.62111	-3.64996	-2.78972	-3.29696	-2.14847	-3.13122	-4.30138	-1.52296	-1.90718
k__Bacteria.p__Proteobacteria.c__Betaproteobacteria.o__Hydrogenophilales.f__Hydrogenophilaceae.g__Tepidiphilus	-0.678193	0.537299	0.263784	6.27148	0.243219	1.32871	-0.577503	4.00469	5.38833	0.633871	1.91145	1.85588	4.14804	-0.471306	-0.192893	0.0499611	-0.507497	3.29007	0.414946	1.79954	0.523025	0.169435	0.784443	1.22176	0.858231	0.458036	5.94202	0.617059	3.55596	4.64847	-0.180396	0.470614	3.43564	3.91543	-0.337598	5.10588	1.35843	0.523682	0.0111078	0.88911	0.635082	-0.107018	0.826359	0.379238	-0.149409	0.41172	-0.619718	0.435016	-1.94453
k__Bacteria.p__Proteobacteria.c__Alphaproteobacteria.o__Rhizobiales.f__Rhizobiaceae.g__Agrobacterium	9.40644	9.87258	9.50664	9.36992	8.23454	7.29856	9.51311	8.26319	9.47977	6.83228	8.48463	13.1953	8.56638	14.0671	11.6199	8.42831	8.12286	8.87553	9.46072	8.46597	7.13584	14.6082	16.4974	9.69411	14.6218	15.0511	9.84773	8.72943	9.21607	8.58181	16.3697	9.18737	10.3411	8.42687	14.7187	8.79287	13.4086	9.48144	14.7866	9.44894	9.07083	14.9635	15.2325	10.398	15.7356	8.25603	9.58879	11.6401	10.4759
k__Bacteria.p__Proteobacteria.c__Alphaproteobacteria.o__Rhizobiales.f__Brucellaceae.g__Ochrobactrum	-1.22297	-2.07706	-1.75839	0.934856	1.87679	-0.693463	-3.03378	0.498751	-0.250912	-1.98644	-0.394958	-0.615988	-2.05356	1.59398	-1.0798	-0.979437	-1.75119	-1.30918	0.122513	1.05063	0.230592	1.60669	-0.500769	1.52151	2.29549	1.24321	-0.0997186	-1.85481	-0.668343	0.70931	2.75162	-2.18906	-0.791979	-2.09134	-1.28096	-0.221494	-0.663751	0.185932	-2.51722	-1.58276	3.17766	-2.12919	-1.64551	-2.23512	-2.72991	-1.61046	-3.44387	0.734766	-5.44642
k__Bacteria.p__Actinobacteria.c__Actinobacteria.o__Micrococcales.f__Micrococcaceae.g__Paeniglutamicibacter	-0.149494	0.523889	0.307924	-0.262636	0.229809	1.37285	-0.288038	0.329828	-1.2612	0.616637	0.100245	1.8654	0.51452	-0.427167	-0.183367	0.0365503	0.506961	1.87708	0.401535	0.240157	0.509614	0.213575	-0.75638	1.2659	-0.682592	0.502175	-0.100909	0.626585	1.60447	-0.370346	-0.136256	1.10299	0.755724	0.110869	-0.255778	-0.086372	1.40257	1.15605	0.092928	0.898636	-0.56173	-0.062878	0.835885	0.365827	-0.0769853	0.455859	-0.791753	2.06412	0.254245
k__Bacteria.p__Proteobacteria.c__Deltaproteobacteria.o__Myxococcales.f__Myxococcaceae.g__Myxococcus	0.564674	1.13091	-2.19145	2.38443	-0.748131	-1.12652	3.64519	0.763902	1.99745	-0.0837498	0.581702	1.00047	0.403706	-0.604608	2.57619	-2.52635	-0.919301	1.27567	0.645988	0.0798703	-2.05329	1.6211	-1.67079	0.351496	0.27747	1.17273	2.21812	0.498616	0.691874	0.591357	1.06481	1.46125	0.809899	0.443442	0.41854	1.42501	-1.0968	-0.807608	1.00825	0.0337016	-0.0545925	-0.977285	0.707916	0.61028	2.28681	1.41592	2.34353	-0.435252	0.242642
k__Archaea.p__Euryarchaeota.c__Halobacteria.o__Natrialbales.f__Natrialbaceae.g__Natronococcus	3.93228	3.14389	2.96156	2.45089	3.94095	2.44152	2.3567	2.17728	2.11205	2.47569	2.39112	1.4155	2.72714	2.78834	0.103695	2.77684	2.6174	3.10386	3.02153	2.58468	2.06548	1.64481	2.79034	2.33457	2.33361	2.67038	2.33155	2.83965	2.62555	2.44084	2.21252	1.56258	2.4215	2.44179	1.90937	2.73049	-0.336119	3.20061	2.81996	0.448732	3.01961	1.65787	2.26045	3.50666	1.88726	1.8871	2.93938	3.69467	2.33834
k__Archaea.p__Euryarchaeota.c__Halobacteria.o__Haloferacales.f__Haloferacaceae.g__Halobellus	2.95691	3.53992	3.26756	4.50788	3.24584	5.91746	2.71458	1.64091	5.20298	3.59123	5.50256	6.38477	1.80036	2.53247	2.75103	3.05258	1.81838	1.6801	3.41757	4.3586	3.52565	3.17322	2.20326	4.22554	3.86201	5.04678	5.7597	5.14595	1.54132	3.26266	2.82338	4.0194	3.51947	3.06331	2.70763	3.5214	4.36221	4.07247	3.05634	3.83304	4.20878	2.89676	5.35525	4.96682	2.92579	5.00046	2.24478	3.4388	5.42899
k__Bacteria.p__Proteobacteria.c__Alphaproteobacteria.o__Rhodobacterales.f__Rhodobacteraceae.g__Leisingera	10.6119	9.13376	6.38205	6.55276	7.34935	8.6314	10.6863	8.67888	7.74431	6.57075	7.06991	7.92917	6.90479	8.52737	10.1856	10.8459	12.1178	7.19245	10.7062	6.81397	10.3967	8.71091	8.80082	8.83479	8.98738	8.99951	7.91761	8.19937	6.98408	7.48236	8.20635	7.71415	10.2262	6.2222	9.21262	6.58364	7.18718	6.66768	8.38016	7.90582	7.84361	8.1064	8.05719	9.20158	10.2949	9.13664	9.89846	8.97649	8.83773
k__Bacteria.p__Proteobacteria.c__Gammaproteobacteria.o__Xanthomonadales.f__Xanthomonadaceae.g__Lysobacter	6.16415	5.51998	4.56751	7.30893	5.06084	5.14701	10.9458	4.94675	6.69878	5.20724	4.75964	5.61401	5.02171	8.95777	10.3396	6.16304	6.37755	5.18848	5.68003	4.53585	6.92561	7.37546	8.4574	5.04006	8.00166	8.72259	6.91441	5.14571	5.663	6.20657	5.83954	4.674	6.90894	5.88998	6.32186	5.69267	5.17672	5.17452	7.71457	4.95209	5.62531	6.14424	5.45122	5.01045	6.05949	5.36752	10.3454	4.86999	6.08893
k__Bacteria.p__Firmicutes.c__Clostridia.o__Clostridiales.f__Lachnospiraceae.g__Stomatobaculum	-0.580976	0.0798651	-0.119824	-0.620158	-0.214215	0.945107	-0.314672	-0.0276938	-1.1945	-0.122475	0.261936	1.62243	1.92674	-0.854914	-0.426337	-0.407473	0.319618	0.296757	-0.0424883	-0.117364	0.0655908	-0.214173	-1.18413	0.838156	-1.11034	0.0744276	-1.61917	0.383615	-0.0302128	-0.727868	-0.564004	0.943265	0.82243	-0.262928	-0.164313	-0.259116	0.974818	0.996334	0.184393	0.655666	-0.919252	-0.490626	0.592914	-0.0781963	-0.499836	0.0281119	-0.857342	0.0514076	0.164751
k__Bacteria.p__Bacteroidetes.c__Flavobacteriia.o__Flavobacteriales.f__Flavobacteriaceae.g__Flaviramulus	-1.13883	-2.36954	-2.38162	-4.28541	-1.92666	-2.90165	-3.422	-2.2944	-2.58284	-3.92119	-1.41759	-2.7432	-2.77822	-3.11671	-1.98461	-2.11992	-3.0102	-2.15444	-4.07686	-3.54161	-2.38382	-4.06093	-2.70895	-1.42364	-2.63517	-3.77233	-3.10372	-3.98201	-2.31115	-5.53063	-4.41076	-3.39543	-3.40463	-3.66834	-3.13069	-2.23025	-2.87194	-3.34236	-4.36695	-2.125	-5.72201	-2.01545	-2.18775	-1.79064	-4.59663	-3.81864	-5.24006	-3.79535	-4.28195
k__Bacteria.p__Bacteroidetes.c__Bacteroidia.o__Bacteroidales.f__Rikenellaceae.g__Mucinivorans	-0.507052	0.0911578	-1.60878	-1.40518	-0.202922	-0.543853	-0.713031	1.02379	-0.740589	-1.45832	-0.352732	-0.140276	-0.354427	-0.0219464	-2.18905	-1.98114	-0.841618	-2.15316	-0.0311956	-0.25031	-1.50808	-1.70313	-2.67309	-0.650804	-1.01434	-1.41453	-0.734621	-1.3791	-0.504215	0.203317	-2.05296	1.31573	-0.925294	-0.239576	-0.550033	-0.218354	-0.514142	0.63183	-0.201327	-1.10705	0.0119332	0.342343	-1.1698	-0.0669035	1.13959	0.124114	-0.466872	-1.43755	-1.5662
k__Bacteria.p__Actinobacteria.c__Actinobacteria.o__Micrococcales.f__Dermacoccaceae.g__Luteipulveratus	-0.437271	0.335298	0.17005	0.919575	0.041218	1.23498	-0.424348	-0.0729234	-0.147448	0.447178	1.15666	1.5681	-0.0476625	-0.565041	-0.480673	-0.15204	-0.0607478	1.4848	0.212945	-0.162594	0.321024	0.0757007	-0.894255	1.12803	-0.820466	0.364301	1.30235	0.329279	-0.408622	-0.773097	-0.27413	0.833819	0.284518	-0.342598	-0.519449	0.936408	1.26469	0.886887	-0.170743	0.60133	-0.964481	-0.200752	0.538579	1.7622	-0.211069	0.317985	-0.919155	0.341281	-0.279798
k__Bacteria.p__Proteobacteria.c__Alphaproteobacteria.o__Rickettsiales.f__Rickettsiaceae.g__Rickettsia	12.9885	11.0541	10.9089	11.0301	11.5791	10.6829	11.028	11.4085	13.1038	10.5657	13.0648	10.5205	11.3315	11.3226	10.8843	12.2861	11.2049	11.9796	13.5572	12.2584	10.4724	11.1687	11.5803	10.7493	11.3065	11.7088	13.4829	11.556	11.9523	11.083	11.6581	10.621	11.5838	11.2044	11.3897	11.8358	10.3675	10.4782	11.8286	10.6841	11.6723	11.1438	11.2928	10.8484	11.033	11.0057	11.2282	11.2458	11.1018
k__Bacteria.p__Firmicutes.c__Bacilli.o__Bacillales.f__Bacillaceae.g__Oceanobacillus	-1.01141	0.256273	0.74978	0.722068	0.305495	0.268742	0.166541	1.18621	0.589157	0.278208	0.752289	0.535217	-0.43405	1.11949	-0.0822155	-0.939602	-1.70186	0.582726	-1.84471	0.42516	-0.20938	0.769387	0.484336	1.13264	0.558124	0.587097	0.249379	0.401751	-0.25381	-0.185343	0.490815	0.485454	0.369047	0.381514	0.117876	0.55002	0.698991	0.365191	-0.195421	0.590144	0.751028	0.297678	0.0760128	0.00940281	0.12204	0.857638	-0.318234	0.157451	-0.0551414
k__Bacteria.p__Firmicutes.c__Clostridia.o__Clostridiales.f__Ruminococcaceae.g__Ethanoligenens	-0.299779	0.245748	0.0400918	-0.542761	-0.0483315	1.10502	-0.433535	1.63467	-1.2849	0.427973	0.1406	1.7617	0.398523	-0.694999	-0.287072	-0.24159	0.194673	0.227673	0.123395	-0.039967	0.231474	-0.0542571	-1.02421	0.998071	-0.950424	0.234343	-1.70957	0.52288	0.0429724	-0.65047	-0.404088	1.06655	0.732026	-0.179563	-0.203131	1.38259	1.13473	1.11962	0.145575	0.794931	-0.841855	-0.33071	0.73218	0.0876871	-0.112615	0.188027	-0.843908	0.211323	0.205515
k__Bacteria.g__Thermobaculum	-0.0708006	0.741798	0.585819	-0.0230892	0.447718	1.65075	-0.0849048	0.569375	-1.10951	0.830953	0.283773	1.98501	0.595776	-0.149272	-0.0637631	0.25446	0.537305	0.45443	0.619444	0.479705	0.727523	0.49147	-0.478485	1.5438	-0.404697	0.78007	-1.53418	0.746189	0.243387	2.19113	0.141639	1.16041	0.907417	0.29043	-0.0339025	-0.00511581	1.68046	1.21348	0.314804	1.01824	-0.322183	0.215017	0.955489	0.583736	0.346504	0.733755	-0.591096	0.75705	0.273318
k__Bacteria.p__Firmicutes.c__Clostridia.o__Clostridiales.f__Syntrophomonadaceae.g__Syntrophomonas	-0.997172	-1.05523	0.310473	-1.97179	0.52516	1.01283	-0.372352	-0.697064	-2.20151	-0.974088	-2.1272	-1.59976	-1.70923	-0.424618	-3.64853	0.779361	2.64356	-1.21862	-0.440617	-2.03728	-1.0695	-2.9538	0.468561	0.420455	-1.04261	0.794231	-2.19678	-0.516651	-1.04498	-1.89105	-0.981704	0.187236	1.41315	-1.5294	-0.100146	-1.90487	-1.76481	-0.496662	-0.644525	0.892904	-1.2542	-1.64529	-2.62928	-0.476325	0.427635	1.19537	-0.700103	-0.366293	0.466379
k__Bacteria.p__Proteobacteria.c__Gammaproteobacteria.g__Pseudohongiella	-0.17439	0.531602	0.45032	-0.105087	0.237522	1.51525	-0.276494	0.487377	-1.22716	0.640931	-0.0377216	1.84426	0.50853	-0.28477	-0.204511	0.0442635	0.363606	1.96173	0.409248	0.397707	0.517327	0.355972	-0.613984	1.4083	-0.540195	0.644572	-1.65182	0.605442	0.145659	-0.212797	0.00614049	1.11114	0.789771	0.133735	-0.408898	-0.0923626	1.54496	1.16421	-0.0601915	0.877493	-0.404181	0.0795185	0.814741	0.37354	0.24295	0.598256	-0.722263	0.621552	0.277556
k__Archaea.p__Euryarchaeota.c__Archaeoglobi.o__Archaeoglobales.f__Archaeoglobaceae.g__Ferroglobus	-1.90006	0.299401	-1.57712	-0.623298	-1.57964	-0.512189	-2.03682	-2.83819	-1.66425	-1.17888	-1.57308	0.0058703	0.179368	0.495145	-2.0429	-0.187937	1.38941	-2.80241	0.177048	-0.605931	-1.29984	-0.0865056	-2.64142	-0.61914	-0.245707	0.202095	-0.252414	0.352013	-1.40464	-1.9534	-0.436337	-0.727205	-0.869713	-0.174199	0.0908309	-3.22888	-0.482477	-0.674137	-0.297428	-0.960898	-0.559821	-1.94792	0.561313	1.36373	-1.95503	-1.42918	-1.01834	-1.40589	-0.0515638
k__Bacteria.p__Actinobacteria.c__Actinobacteria.o__Pseudonocardiales.f__Pseudonocardiaceae.g__Kibdelosporangium	-0.62747	-0.00393302	1.48263	1.10732	-0.298013	0.962594	0.998405	0.782242	1.37256	0.0872353	1.52311	1.29597	0.80776	0.747536	-0.752802	-0.491271	0.14805	0.371929	-0.126286	1.91496	-0.0182074	-0.196685	-1.16664	0.855643	1.22908	0.0919154	2.53285	1.64211	0.653047	1.16007	-0.546516	0.49632	-1.81997	0.976237	-0.613124	-0.155702	2.57727	0.549388	1.32055	0.329202	0.808222	1.11182	0.26645	2.15993	1.18557	0.0455996	-1.21205	0.0688954	0.799761
k__Bacteria.p__Fusobacteria.c__Fusobacteriia.o__Fusobacteriales.f__Leptotrichiaceae.g__Sebaldella	-0.0570057	0.628529	0.441956	0.761469	0.334449	1.50689	1.30317	0.991363	1.28243	0.614468	0.891199	1.9223	1.46149	-0.293135	1.45849	0.141191	-0.0683067	1.31625	2.09114	1.26426	0.614255	0.347607	-0.622348	2.9849	-0.54856	0.636207	-0.637	0.683478	0.608633	-0.194238	-0.00222389	3.69763	1.8046	1.10558	-0.354898	0.498024	3.12156	1.42877	1.57877	0.955529	0.99289	0.0711542	0.892778	0.470468	1.60339	2.17485	0.927265	0.613187	-0.167929
k__Bacteria.p__Proteobacteria.c__Betaproteobacteria.o__Neisseriales.f__Neisseriaceae.g__Amantichitinum	-0.62271	0.28757	0.00833074	3.79985	-0.00651039	1.07326	-0.534172	1.1193	3.26518	0.351335	2.17398	1.49664	1.97178	-0.72676	-0.552136	-0.199769	-0.244992	3.33871	0.165216	-0.555337	0.273295	-0.0860182	0.528989	0.96631	-0.982185	0.202582	3.52277	0.257816	1.02462	2.29359	-0.435849	0.911747	-0.144157	1.70058	-0.856065	3.29689	1.10297	0.964815	-0.507358	0.529867	0.964704	-0.362471	0.467116	0.129508	-0.231153	0.156266	-0.9497	1.76452	-0.432895
k__Bacteria.p__Proteobacteria.c__Gammaproteobacteria.o__Xanthomonadales.f__Rhodanobacteraceae.g__Rudaea	-1.15568	-0.0172501	-0.287407	6.77963	-0.31133	0.777524	0.933485	3.02632	5.20711	0.196349	-1.21886	1.22132	4.46482	-1.0225	-0.827451	-0.504588	-0.424048	4.21647	-0.139604	1.35169	-0.0315244	-0.381756	-1.35171	0.670572	-1.27792	-0.0931554	5.95161	-0.017499	2.88599	5.1335	-0.731587	0.726613	-0.510676	4.31222	-0.95982	5.13021	0.807235	0.779682	-0.611114	0.254552	2.87173	-0.658209	0.1918	-0.175311	-0.0662147	-0.139471	-1.11032	1.46879	0.84777
k__Bacteria.p__Proteobacteria.c__Gammaproteobacteria.o__Cellvibrionales.f__Cellvibrionaceae.g__Marinimicrobium	-0.399197	0.545346	0.36135	1.91863	0.251266	1.42628	-0.125766	-0.296261	1.74116	0.721398	2.29787	1.79318	2.57014	-0.373741	-0.255587	0.058008	0.054211	2.03609	0.422993	-0.385931	0.531072	0.267001	-0.702954	1.31933	-0.629166	2.14056	2.66044	0.554365	-0.434602	0.588528	-0.0828301	1.19554	0.0576461	1.77474	-0.548563	2.62133	1.45599	1.24861	-0.199857	0.826416	2.51262	-0.00945205	0.763665	0.387285	0.197479	0.509285	-0.690193	0.532581	-0.332714
k__Bacteria.p__Bacteroidetes.c__Cytophagia.o__Cytophagales.f__Cyclobacteriaceae.g__Cyclobacterium	-2.28265	-1.65732	-0.154454	-1.08842	0.85595	-0.674486	-2.49196	-1.9248	0.188967	-1.60452	-0.223857	-0.371317	-0.675728	-2.47451	-0.835127	-2.14466	-0.962054	-0.507485	-1.77968	-0.585622	-0.0866363	-1.83377	-2.80372	-0.781437	-0.408004	0.0397972	-0.38009	-1.61014	-0.307719	-0.348129	-2.1836	-0.998968	-0.498366	-1.58575	-2.5548	0.144223	-0.644775	-0.9459	-2.20609	-1.33809	-0.844367	0.21171	-1.40084	0.506542	0.135661	-1.59148	-2.96904	-1.56819	-1.5075
k__Bacteria.p__Actinobacteria.c__Actinobacteria.o__Catenulisporales.f__Catenulisporaceae.g__Catenulispora	-3.10023	-0.791229	-0.16836	0.929167	-2.67027	-1.42536	0.0437974	-1.86084	-0.538645	-0.748126	-3.24645	0.397123	-2.41661	-1.64042	-1.65165	-2.86353	-0.111909	-1.85399	-2.49855	-0.234302	-0.805504	0.874795	-3.55459	0.0526536	-1.89584	-0.711074	-0.183438	-2.42666	-1.97103	0.123486	-0.61254	-0.19233	-1.92771	-1.8191	-0.6657	-0.695569	-1.39565	-0.139262	-1.05396	-2.15461	-1.31182	-1.27613	0.104568	0.273102	-0.518629	0.465002	-0.738052	0.00287127	-2.01849
k__Bacteria.p__Firmicutes.c__Clostridia.o__Clostridiales.f__Peptostreptococcaceae.g__Filifactor	-0.377895	-1.18743	-1.37136	-1.64673	-1.48151	-0.306428	-2.00588	-0.317304	-0.43561	-1.30565	0.0957744	0.246957	-2.39371	-2.10645	-1.80181	-1.67477	-0.946521	0.614654	-1.30978	-2.7289	-1.2017	-1.46571	-2.43566	-0.413379	-2.36187	-1.17711	-0.653826	-0.991862	-0.404674	-3.33941	-1.81554	-0.420412	-0.534158	-0.568299	-1.77783	-0.672669	-0.276716	-0.367344	0.155843	-0.719811	-0.723435	-0.157198	-0.782563	-1.34549	-1.8595	-1.22342	-2.34937	-1.20013	-2.55893
k__Bacteria.p__Proteobacteria.c__Gammaproteobacteria.o__Enterobacteriales.f__Enterobacteriaceae.g__Candidatus_Moranella	0.0914918	0.860656	0.64936	0.115568	0.566576	1.71429	0.0953142	0.708032	-0.926996	0.977675	0.485088	2.15185	0.837736	-0.085731	0.10308	0.373318	0.86997	0.711753	0.738303	0.618362	0.846382	0.555011	-0.414944	1.60734	-0.341156	0.843611	-1.35166	0.913033	0.476399	0.00785852	0.20518	1.46717	1.08993	0.484406	0.0922964	0.236844	1.744	1.52024	0.441003	1.18508	-0.183525	0.278558	1.12233	0.702595	0.371619	0.797295	-0.408889	0.820591	0.655197
k__Bacteria.p__Chloroflexi.c__Thermomicrobia.o__Sphaerobacterales.f__Sphaerobacteraceae.g__Sphaerobacter	-0.0751885	0.72914	0.626146	3.65578	0.43506	1.69108	-0.0240694	0.547804	2.11105	0.957227	0.394334	2.01352	0.562394	-0.108945	-0.0352483	0.241802	0.659209	0.541108	0.606787	0.458134	0.714866	0.531797	-0.438159	1.58412	-0.36437	0.820397	2.42335	0.774704	0.403286	2.16956	0.181966	1.2962	0.958056	0.215875	0.138557	-0.0384985	1.72079	1.34926	0.487263	1.04676	1.24121	0.255344	0.984004	0.571079	0.295009	0.774081	-0.44252	0.797377	0.34721
k__Bacteria.p__Proteobacteria.c__Gammaproteobacteria.o__Oceanospirillales.f__Oceanospirillaceae.g__Marinobacterium	1.16968	-0.255692	1.19734	5.31068	-0.549772	0.677308	1.24876	2.30203	4.25199	-0.126857	1.34051	1.00054	3.17403	1.19921	-1.04824	1.5789	-2.62386	3.10746	-0.378045	2.49476	1.315	1.10299	-1.45193	0.570357	0.94379	1.39159	4.27403	-0.238283	2.73432	3.82703	0.75316	0.58215	-2.71692	2.5175	-1.5182	3.87338	0.707019	0.635218	1.15243	0.0337675	1.48642	0.826538	-0.028984	-0.413753	1.76889	1.34528	0.219514	2.10554	1.83556
k__Bacteria.p__Proteobacteria.c__Deltaproteobacteria.o__Desulfuromonadales.f__Geobacteraceae.g__Geopsychrobacter	0.697418	-0.278264	-0.462704	-1.113	-0.572344	0.602227	-0.911866	-0.520538	-2.10777	-0.141265	-0.836929	1.0517	-0.378919	-1.19779	-0.997068	-0.765603	-0.298326	-0.522002	-0.400618	-0.610209	-0.292539	-0.557052	-1.52701	0.495276	-1.45322	-0.268452	-0.947475	-0.187115	0.888163	1.10122	-0.906884	0.394924	-0.0908415	-0.771023	-1.11321	-0.979811	0.631938	0.447992	-0.764508	0.0849354	-1.4121	0.751457	0.022184	-0.436326	-0.575646	-0.314768	0.0588255	1.29349	-0.533555
k__Bacteria.p__Proteobacteria.c__Betaproteobacteria.o__Burkholderiales.g__Ideonella	16.1022	12.0209	11.1414	15.7697	11.7765	10.0909	13.0868	13.1467	15.7651	11.1305	14.4589	11.8298	13.7539	12.5721	12.2196	15.3784	11.9846	14.0994	15.7504	12.9869	10.0806	12.0285	12.6682	10.9015	12.2142	13.1692	16.1277	13.2134	13.9814	14.2389	12.7247	11.4546	12.9386	13.6024	12.8346	14.8213	12.0799	11.7833	12.249	11.7444	12.8733	12.0244	12.5747	11.2394	12.6724	11.6764	13.0995	12.1358	12.4135
k__Bacteria.p__Proteobacteria.c__Gammaproteobacteria.o__Nevskiales.f__Algiphilaceae.g__Algiphilus	0.823661	2.24067	1.66824	7.55758	1.94659	2.73317	1.19994	4.69061	5.76638	2.22349	2.69377	3.33817	4.98775	0.933146	1.2894	1.75334	1.15799	5.19156	2.11832	3.46344	2.2264	1.57389	0.603933	2.62622	0.677721	1.86249	6.68899	2.09935	4.47415	6.02286	1.22406	2.64061	1.47953	5.45616	1.21175	6.05671	2.76288	2.69368	1.56046	2.3714	3.14698	2.8824	2.30865	2.08261	1.59428	1.81617	0.866206	1.83947	3.65483
k__Archaea.p__Euryarchaeota.c__Halobacteria.o__Natrialbales.f__Natrialbaceae.g__Halovivax	8.19731	6.77729	5.99698	7.03351	6.48321	5.47695	6.82799	6.29366	7.35529	6.97867	7.05756	7.28993	6.58025	6.17943	5.77167	7.24104	6.94503	6.71379	7.50293	6.69931	6.55656	6.82017	7.04816	7.24447	6.69452	7.41363	7.55896	6.58163	7.16578	6.79587	6.6308	7.18546	7.3275	6.83992	6.59887	6.95899	6.72905	5.86002	7.14688	7.2407	7.11982	6.1567	7.17795	6.7998	7.44933	7.06246	5.75291	5.32022	7.00056
k__Bacteria.p__Firmicutes.c__Clostridia.o__Clostridiales.f__Ruminococcaceae.g__Ruminococcus	-2.77937	-0.0802196	0.10965	-0.016844	-0.859726	-0.00984452	-0.133192	-0.939969	-0.7485	1.32534	0.628898	1.97522	0.685705	-0.224903	0.96392	-3.37491	-0.0366241	0.415323	-0.894451	-1.1423	-0.579921	-0.541093	0.0739146	-3.57623	-0.16717	-0.433065	-0.97775	-0.0520984	0.148039	-0.670948	-1.51895	0.136248	1.80721	-1.05358	0.631022	0.671129	-1.11764	-0.10019	0.57919	0.460961	-0.29244	-0.512691	0.60466	-0.930159	0.717597	-0.926839	0.374087	-0.275512	0.313159
k__Bacteria.p__Proteobacteria.c__Betaproteobacteria.o__Gallionellales.f__Gallionellaceae.g__Sideroxydans	-1.13698	-0.123582	-0.45535	5.0229	-0.417662	2.19454	-0.891038	2.15593	3.80996	0.00802996	1.11487	1.04806	2.73401	-1.19044	-1.00072	-0.61092	-1.08806	1.63766	-0.245935	1.41418	-0.137856	-0.549699	-1.51965	0.502629	0.139097	-0.261098	4.07846	-0.190763	2.55617	3.28173	-0.89953	0.474365	-0.914574	0.178307	-1.17846	3.71808	0.639292	0.527433	-0.82975	0.0812881	1.26437	0.758811	0.0185367	1.30332	-0.555519	-0.307414	-1.38351	-0.284118	-1.24443
k__Bacteria.p__Chlorobi.c__Chlorobia.o__Chlorobiales.f__Chlorobiaceae.g__Chloroherpeton	-0.813042	-0.133406	-0.247779	1.02275	-0.427486	0.817152	0.674796	-0.70671	-0.802198	-0.0616105	1.80819	1.18828	-0.643443	-0.982869	-0.860495	-0.620744	0.879478	0.818433	-0.255759	1.52555	-0.14768	-0.342128	-1.31208	0.710201	-1.23829	-0.0535274	-0.00447239	-0.050543	-0.9774	0.178079	-0.691959	0.535363	-0.370232	1.29467	0.710606	0.340627	0.846863	0.588431	-0.52565	0.221508	1.20909	-0.618581	0.158756	-0.291467	-0.688102	-0.0998431	-1.36957	-0.0765474	0.79075
k__Archaea.p__Euryarchaeota.g__Aciduliprofundum	-2.31677	-1.63346	-1.8076	-4.35535	-1.92754	-0.742668	-2.24353	-1.26039	-1.80327	-1.61417	-0.935811	-0.358394	-0.142152	-2.54269	-2.40717	-2.1208	-2.88417	0.63764	-1.75581	-0.0799699	-1.64773	-1.90195	-1.28694	-0.849619	-2.79811	-0.0283843	-1.80263	-1.59721	0.0700479	-3.24067	-2.25178	-0.859348	-1.45619	-2.1492	-2.25324	-0.0394376	0.872006	-0.80628	-1.90453	-1.32516	-2.53897	-2.1784	-1.38791	-1.79152	-2.08425	-1.65966	-2.76672	-1.63637	-5.27025
k__Archaea.p__Crenarchaeota.c__Thermoprotei.o__Desulfurococcales.f__Desulfurococcaceae.g__Ignicoccus	1.40109	1.97297	1.72509	0.457429	1.67889	2.79002	1.0428	1.04989	1.16591	2.19161	3.42892	3.34226	2.87924	0.99	2.87845	1.48563	2.85626	1.01892	1.85062	2.54519	1.9587	1.63074	0.660786	2.68307	0.734575	1.91934	1.47821	2.10344	2.52793	1.93468	1.28091	2.79939	1.59787	2.44781	1.44807	3.50074	2.81973	2.85245	1.79678	2.3755	3.61777	1.35429	2.31274	1.81491	1.39587	1.87303	0.63215	1.89632	4.0609
k__Bacteria.p__Firmicutes.c__Bacilli.o__Bacillales.f__Bacillaceae.g__Sediminibacillus	-0.325419	0.287093	0.0776416	-0.510446	-0.0069866	1.14257	-0.478353	0.0820181	-1.5125	0.40321	-0.186913	1.63331	0.264896	-0.657449	-0.415465	-0.200245	0.222295	0.0783008	0.16474	-0.00765218	0.272819	-0.0167073	-0.986663	1.03562	-0.912874	0.271893	-1.93716	0.394488	-0.149502	-0.618156	-0.366538	0.872524	0.504431	2.17847	-0.525409	1.24897	1.17228	0.925592	-0.176702	0.666539	-0.80954	-0.29316	0.603787	0.129032	-0.26672	0.225577	-0.988045	0.248873	1.59122
k__Bacteria.p__Actinobacteria.c__Coriobacteriia.o__Eggerthellales.f__Eggerthellaceae.g__Enterorhabdus	1.33461	1.80728	1.63822	5.17127	1.5132	2.70315	1.14746	3.92723	2.83645	2.00785	0.997834	3.25613	1.365	0.903128	1.20735	1.31995	1.39924	3.99241	1.68493	1.03021	1.79301	1.54387	0.573915	2.5962	0.647704	1.83247	4.62477	2.01731	0.917939	4.12015	1.19404	2.47525	1.39394	3.66138	1.18205	4.671	2.73286	2.52832	1.53076	2.28936	3.03568	1.26742	2.22661	1.64922	1.35802	1.78615	0.641424	1.80945	1.08627
k__Bacteria.p__Actinobacteria.c__Actinobacteria.o__Micrococcales.f__Promicromonosporaceae.g__Isoptericola	-1.41436	-0.674851	-0.79461	-1.06903	-0.968931	0.27032	0.0125572	-0.476567	-0.928017	-0.828277	-0.706356	0.544085	1.60482	0.0552615	0.0802753	-1.16219	0.392599	-0.581358	-0.797205	-2.1512	2.4808	0.696003	-1.85891	0.163369	-1.78513	0.984604	-1.35268	-0.694735	-2.37473	-2.7617	-1.23879	-0.390353	0.603485	-0.791731	-1.35852	0.11084	0.300032	-0.337285	-1.00981	-0.422684	-2.95309	-1.16541	-0.485435	-0.832913	-1.23745	-0.646675	-1.96137	-0.623379	-0.942954
k__Bacteria.p__Proteobacteria.c__Deltaproteobacteria.o__Myxococcales.f__Vulgatibacteraceae.g__Vulgatibacter	0.336615	1.05636	0.882555	-0.214814	0.762282	1.94749	0.137896	5.50693	5.13222	1.07636	5.70792	2.30329	4.51306	0.147464	0.254517	0.569024	0.249016	5.15902	0.934009	5.14596	1.04209	0.788206	-0.18175	1.84053	-0.107961	1.07681	6.00111	1.06447	5.36391	-0.322524	0.438375	1.78538	0.328967	0.116534	-0.00394246	4.68268	1.9772	1.83845	0.344764	2.92148	1.07105	0.511753	1.27377	0.898301	0.446378	2.61545	-0.256031	1.05379	1.99479
k__Bacteria.p__Proteobacteria.c__Alphaproteobacteria.o__Rhizobiales.f__Rhodobiaceae.g__Lutibaculum	-0.391404	3.0781	0.142394	3.52034	-0.0233377	1.20732	-0.329224	2.04242	2.42755	1.97996	3.12958	3.14636	2.08863	-0.592697	-0.487377	-0.216596	-0.141237	2.03256	0.148389	3.71828	0.256468	0.0480448	-0.921911	1.10037	0.736841	0.336645	2.83687	0.322576	2.67878	2.47975	-0.301786	0.866406	-0.0790879	-0.586087	-0.483073	1.97316	1.23704	0.919475	-0.134367	0.594627	3.22125	2.57895	0.531875	2.43461	-0.176125	1.87529	-0.929434	0.313625	1.15882
k__Bacteria.p__Firmicutes.c__Bacilli.o__Lactobacillales.f__Leuconostocaceae.g__Leuconostoc	14.284	14.4461	11.9397	10.8659	13.2335	15.3432	12.5758	11.586	12.8526	11.7607	12.2862	15.4335	11.1048	12.8709	12.0269	13.9763	15.9895	11.8886	16.2733	11.5694	11.3641	12.5312	12.8596	14.806	12.0005	13.3918	13.3691	13.4889	11.771	19.1226	13.1618	13.5848	14.2624	11.4112	13.9348	11.9432	11.88	13.6782	13.0471	13.7454	12.45	11.4377	12.8655	14.7519	14.3877	15.0371	12.4968	12.7968	13.2941
k__Bacteria.p__Firmicutes.c__Tissierellia.o__Tissierellales.f__Peptoniphilaceae.g__Helcococcus	-2.57749	-1.83706	0.392331	-4.16475	-2.13114	-0.864667	-1.32444	-1.98733	-0.822474	-1.92894	-1.79484	-0.547395	-0.103443	-2.66469	-1.0112	-2.3244	-1.43538	-0.607472	-1.95941	-0.854605	-1.85133	-2.02395	-2.9939	-0.971618	-2.92011	-1.73535	-1.03302	-1.78621	-0.409816	-1.46511	-2.37378	-1.15953	-1.86444	-0.45524	-2.8082	-1.35641	-0.834955	-1.10646	-2.45949	-1.51416	-2.14192	-2.3004	-1.57691	-1.99512	-2.56606	-0.196699	-1.61171	-1.75837	-2.0879
k__Bacteria.p__Proteobacteria.c__Alphaproteobacteria.o__Sphingomonadales.f__Sphingomonadaceae.g__Citromicrobium	-1.88308	0.480432	-1.29908	4.90611	-1.39861	-0.234151	0.724627	-1.08137	2.36202	-1.19393	-0.304875	0.0971514	0.527036	-2.03417	-1.95162	-1.59187	-2.32437	0.488139	-1.22688	2.10198	-1.1188	-1.39343	-0.0414571	-0.341102	-0.704634	-1.10483	2.56538	-1.14167	2.92507	2.65586	-1.74326	1.30059	-2.25041	2.708	-0.008708	2.11377	-0.204439	1.35366	0.339998	-0.869617	2.32475	-0.0849204	0.652594	1.05934	-1.37513	-1.15115	-0.0545753	0.457113	-0.200343
k__Bacteria.p__Actinobacteria.c__Coriobacteriia.o__Coriobacteriales.f__Coriobacteriaceae.g__Enorma	-0.119218	0.486967	0.262003	-0.345449	0.192887	1.32693	-0.194078	0.247015	0.87754	0.627546	1.59235	1.8364	0.448624	-0.473087	-0.212371	-0.000371631	0.350866	1.88292	0.364613	0.157345	0.472692	0.167655	-0.802301	1.21998	-0.728512	0.456255	1.59038	0.597581	0.0540325	-0.453159	-0.182177	1.1543	0.57254	0.0370549	-0.311743	2.65509	1.35665	1.20737	0.036963	0.869632	-0.644543	-0.108799	0.806881	0.328905	0.0114224	0.409939	-0.749021	0.433235	0.268669
k__Bacteria.p__Firmicutes.c__Bacilli.o__Bacillales.f__Alicyclobacillaceae.g__Alicyclobacillus	2.1678	-0.348867	-1.83803	1.40956	-0.849398	0.364406	1.19191	-0.723087	-0.535688	-0.694336	0.69203	-0.119982	-0.481386	-1.43562	1.13242	2.05132	0.129828	-0.422124	0.145451	0.637904	7.40901	-0.553865	-1.31737	-1.61701	-0.395584	-0.265265	-0.471432	-1.3588	0.563175	1.13671	-1.43421	0.370185	0.478174	1.68707	0.575586	0.33192	-3.06531	-1.50275	-0.454219	-1.08675	1.67814	-0.138441	-0.0499667	-1.24389	-1.31726	-0.842096	1.05213	-0.8188	1.05856
k__Bacteria.p__Proteobacteria.c__Alphaproteobacteria.o__Rhodobacterales.f__Rhodobacteraceae.g__Litoreibacter	-0.136501	0.485575	0.269008	1.92026	0.191495	1.33394	-0.302717	0.1908	1.64391	0.599702	2.27209	1.78578	0.334787	-0.466083	-0.262989	-0.00176348	0.311211	0.180327	0.363221	0.10113	0.4713	1.75962	-0.795297	1.22699	-0.721508	0.463259	0.85667	0.546963	-0.0697517	2.29798	-0.175172	1.07185	0.490911	-0.0275562	-0.30575	-0.266105	1.36365	1.12492	0.042956	0.819014	-0.700758	-0.101794	0.756263	0.327513	-0.0414257	0.416943	-0.803434	0.440239	0.123002
k__Bacteria.p__Proteobacteria.c__Alphaproteobacteria.o__Rhodospirillales.f__Rhodospirillaceae.g__Magnetospira	-0.86761	-0.109162	-0.293071	2.6677	-0.403242	0.771859	-0.727278	-0.440276	1.44357	0.052585	0.899945	1.18057	1.24554	-1.02816	0.716761	-0.596501	-0.177394	-0.339297	-0.231516	1.05502	-0.123437	-0.38742	0.227587	0.664908	-1.28359	-0.0988202	1.01891	-0.0582492	-0.557472	1.18148	0.847711	0.462077	0.00106999	-0.69129	-0.871933	0.644648	0.80157	0.515145	-0.523227	0.213802	0.253129	-0.663873	0.15105	-0.267224	-0.435594	-0.145136	-1.25406	-0.12184	-0.555771
k__Bacteria.p__Firmicutes.c__Clostridia.o__Clostridiales.f__Ruminococcaceae.g__Mageeibacillus	-1.34759	-1.71011	-0.323019	-0.838324	-2.00419	-2.95853	-0.460651	-0.17371	-1.2461	-0.415992	-0.658713	-2.75941	-1.24768	-2.43662	-0.901289	-0.612488	-4.05139	-0.9101	-4.15439	-1.22862	-0.87639	-0.658376	-1.62833	-3.06548	-1.84405	-0.659283	-1.55681	-1.19087	-1.4814	-1.27724	-1.00821	-1.60331	-1.33153	-0.930373	-0.682969	-0.686302	-1.34385	-3.1352	-0.0294081	-0.266744	-0.540177	-1.58691	-3.78893	-1.02018	-0.90599	-1.06817	-1.331	-2.26727	-0.612522
k__Bacteria.p__Proteobacteria.c__Gammaproteobacteria.o__Oceanospirillales.f__Saccharospirillaceae.g__Gynuella	-1.04407	-0.216531	-0.329118	0.527893	-0.510611	0.735813	0.574319	-1.20157	-0.598482	-0.136065	-1.56124	1.06691	2.2811	-1.06421	-0.981865	-0.703869	0.382436	1.01585	-0.338884	-1.29124	-0.230805	-0.423466	-1.39342	0.628862	-1.31963	-0.134866	-1.76011	-0.171913	-1.53117	-0.316782	-0.773298	0.477079	-0.903481	-1.52391	-1.02291	0.542701	0.765524	0.530147	-0.6742	0.100138	0.714226	-0.699919	0.0373867	1.21037	-0.546016	-0.181182	0.0893695	-0.157886	-1.26602
k__Bacteria.p__Actinobacteria.c__Actinobacteria.o__Frankiales.f__Cryptosporangiaceae.g__Cryptosporangium	-0.649177	-0.033702	-0.16412	-1.36228	-0.327782	0.90081	0.807288	-0.769814	0.50964	0.0629795	-0.884561	1.27256	-0.705921	-0.899211	-0.776211	-0.52104	1.60382	-0.88859	-0.156055	-0.859485	-0.0479764	1.32649	-1.22842	0.793859	-1.15464	1.61509	0.615488	0.0337414	0.576562	0.114974	-0.6083	0.470868	-0.643356	-1.07432	-0.612986	0.278149	0.930522	2.1089	-0.26428	0.305792	0.660556	-0.534922	0.243041	-0.191763	-0.497729	-0.0161848	-1.34487	1.59207	0.579493
k__Bacteria.p__Proteobacteria.c__Alphaproteobacteria.o__Rickettsiales.f__Candidatus_Paracaedibacteraceae.g__Candidatus_Paracaedibacter	-0.281179	0.385675	0.28403	-0.715242	0.0915951	1.34896	-0.412147	-0.122778	0.651404	0.534716	-0.502761	1.68044	-0.0991535	-0.451061	-0.36833	-0.101663	-0.186169	-0.215913	0.263322	1.37251	0.371401	0.189681	-0.780274	1.24201	-0.706485	0.478281	-2.09519	0.441623	1.91108	-0.822951	-0.16015	1.09192	0.346405	-0.456056	-0.430073	-0.700046	1.37867	1.14499	-0.081367	0.713674	-1.01434	-0.0867717	0.650922	0.227614	-0.0713781	0.431966	-0.871075	0.455261	-0.185534
k__Bacteria.p__Bacteroidetes.c__Bacteroidia.o__Bacteroidales.f__Porphyromonadaceae.g__Dysgonomonas	6.36253	5.77833	4.89052	5.55039	6.19645	4.77103	5.28198	5.45494	5.97287	4.8975	6.07062	5.28412	5.46392	5.81536	4.88305	5.61905	5.6124	5.85177	5.77381	5.91232	5.16367	6.08306	5.75222	5.45258	5.48497	5.5702	6.27065	5.56468	5.91756	5.74014	5.63538	6.03745	6.34491	5.64841	5.63918	5.75234	5.58924	5.91543	5.68071	5.36466	6.08604	5.8066	5.20569	5.68039	4.64409	5.94919	5.77815	5.46229	5.32663
k__Bacteria.p__Spirochaetes.c__Spirochaetia.o__Spirochaetales.f__Borreliaceae.g__Borreliella	5.14995	5.18118	4.86597	4.43398	5.02298	4.39747	5.06086	5.26112	4.84139	4.34679	5.74042	4.8745	5.16457	5.19501	4.76216	4.86179	4.66943	5.18804	4.33369	5.65221	4.44177	5.18009	5.07559	6.06496	5.14938	4.83345	4.97495	5.00651	5.40211	4.67938	4.42179	5.04111	4.80468	4.18907	4.46605	5.21409	5.46466	5.19547	5.34239	5.02703	4.96881	4.86356	4.96427	5.22243	4.33242	5.42237	4.95582	5.36437	4.31164
k__Bacteria.p__Proteobacteria.c__Betaproteobacteria.o__Ferrovales.f__Ferrovaceae.g__Ferrovum	0.657934	1.58389	1.59685	2.06914	1.28981	2.66178	0.669656	1.92463	3.03858	1.74605	2.13782	2.88396	0.253993	0.861762	0.835191	2.68151	1.64488	2.97232	1.46153	1.83496	1.56961	1.5025	0.532549	2.55483	0.606337	1.7911	1.68102	1.64514	0.0624262	1.96143	1.15267	2.55681	2.24815	1.47675	0.738953	2.46046	2.69149	2.60988	1.08766	1.91719	-0.551887	3.54798	1.85444	1.42583	1.20602	1.74479	1.94514	1.76808	2.01395
k__Bacteria.p__Firmicutes.c__Clostridia.o__Clostridiales.f__Peptostreptococcaceae.g__Paraclostridium	8.82511	5.80486	5.54735	6.07298	5.80029	5.38988	6.81476	6.62509	7.13053	4.34658	7.20721	6.22789	6.91535	6.52846	6.10512	8.16996	5.208	7.97471	9.8789	7.27239	4.20562	5.81557	6.068	5.28293	6.70367	5.7416	7.40886	4.98907	7.32261	6.09825	7.3402	5.40148	5.60896	6.12547	6.57409	7.14951	5.41959	3.13262	6.81176	4.52416	7.16763	6.45665	6.33588	5.28423	7.11785	6.34736	6.2146	6.37065	5.79994
k__Bacteria.p__Proteobacteria.c__Deltaproteobacteria.o__Myxococcales.f__Cystobacteraceae.g__Stigmatella	1.12865	0.419896	1.74535	2.88817	0.125816	2.81028	2.66699	2.31836	2.77657	0.49982	2.91444	1.67105	1.76435	1.01026	1.9442	-0.0674425	1.20109	2.27847	0.297542	0.643731	0.405621	2.38797	0.681048	1.11837	-0.830126	1.9396	3.32738	2.01719	2.66432	1.13276	1.30117	1.48483	1.77719	1.99856	2.26447	2.321	1.25503	1.53789	1.39078	0.704277	1.28242	-0.210412	0.641525	0.261834	2.84343	1.89329	2.01027	1.91658	1.54976
k__Bacteria.p__Firmicutes.c__Bacilli.o__Lactobacillales.f__Carnobacteriaceae.g__Alloiococcus	-0.294167	0.433578	0.189073	-0.901632	1.72446	1.254	-0.426516	-0.309168	-0.49073	0.375877	-0.483071	1.60995	-0.26108	-0.546017	-0.438822	-0.0537606	-0.343607	-0.431746	0.311224	-0.398839	0.419303	0.0947246	-0.875231	1.14705	-0.801442	0.383325	0.669565	0.37113	0.84445	-1.00934	-0.255107	0.829793	-0.0587643	-0.499587	-0.318949	-0.861973	1.28372	0.882862	0.0297574	0.643181	-1.20073	-0.181728	0.58043	0.275516	-0.187178	0.337009	-0.995474	0.360305	-0.539093
k__Bacteria.p__Bacteroidetes.c__Cytophagia.o__Cytophagales.f__Flammeovirgaceae.g__Nafulsella	4.68028	2.59461	2.48011	2.46622	2.30053	3.54504	1.89481	3.05868	4.19923	2.67301	2.46029	3.87541	2.59576	4.06695	1.82664	2.10728	2.85282	3.6013	2.47226	3.8621	2.58034	2.38576	1.4158	3.43809	1.48959	2.67436	4.10173	5.44394	2.88947	4.07471	3.62089	3.22425	3.60473	3.63135	1.5476	3.13238	3.57475	3.27732	3.48127	2.90864	3.26666	2.10931	2.84589	4.02151	2.01879	2.62804	1.30868	2.65134	2.93218
k__Archaea.p__Euryarchaeota.c__Methanomicrobia.o__Methanosarcinales.f__Methanosarcinaceae.g__Methanohalobium	-0.612408	0.0783628	-0.177811	-1.0299	-0.215717	0.887119	-0.69691	1.14752	0.318486	0.143242	-0.744917	1.37448	2.06399	-0.912902	-0.674291	-0.408975	-0.274182	1.16109	-0.0439906	1.05785	0.0640885	-0.27216	-1.24212	0.780168	-1.16833	0.0164402	-2.42811	0.135661	-0.694948	-1.13761	-0.621991	0.596917	0.013487	-0.616189	-0.819408	-0.858829	0.916831	0.649985	-0.470702	0.407712	0.255965	-0.548613	0.34496	-0.0796985	-0.534561	-0.0298756	-1.22621	-0.00657985	1.05161
k__Bacteria.p__Proteobacteria.c__Gammaproteobacteria.o__Aeromonadales.f__Succinivibrionaceae.g__Succinimonas	9.01222	9.02106	10.0168	9.28983	8.72698	9.49675	8.03589	8.74479	9.31994	8.50963	9.18774	9.70673	8.64692	7.69673	9.24293	8.53372	9.39337	10.2007	10.4837	10.0336	9.00679	8.33747	7.36752	9.3898	7.44131	8.62607	8.89527	8.46791	9.41761	8.04462	7.98764	9.077	8.83437	10.4841	8.05522	5.7241	9.52647	9.13007	8.40393	8.73997	10.3893	8.06102	8.67721	8.863	8.76711	8.57976	7.97776	8.60305	6.1974
k__Bacteria.p__Proteobacteria.c__Gammaproteobacteria.o__Thiotrichales.f__Piscirickettsiaceae.g__Thioalkalimicrobium	-0.960849	-0.302697	-0.385462	-1.2862	-0.596777	0.679469	-1.0565	-0.693734	-2.4894	-0.189998	-1.01242	1.02732	1.66819	-1.12055	0.56351	-0.790035	-0.706425	0.804543	-0.42505	-0.783405	-0.316971	1.10515	-1.44977	0.572517	0.945951	-0.19121	1.33386	-0.2115	0.622391	-1.39391	-0.829642	0.365202	-0.472471	-1.04589	-1.03827	0.330329	0.70918	0.41827	-0.689563	0.0605507	-0.000329733	-0.756264	-0.00220079	-0.460758	-0.651132	-0.237526	-1.53412	-0.21423	-0.813715
k__Bacteria.p__Proteobacteria.c__Gammaproteobacteria.o__Chromatiales.f__Halothiobacillaceae.g__Halothiobacillus	-0.643505	0.371984	0.170382	0.750399	0.0779043	1.23531	-0.386919	3.66479	2.70511	0.552733	2.54513	1.65624	1.45593	-0.564709	-0.392532	-0.115354	0.124214	3.35328	0.249631	1.99016	0.35771	0.0760332	-0.893922	1.12836	-0.820134	0.364633	2.71108	0.41742	2.60766	1.86508	-0.273798	1.04364	0.198475	1.10954	-0.54643	2.07743	1.26502	1.09671	-0.197724	0.689471	0.451305	-0.20042	0.626719	1.79889	0.0633356	0.318318	-0.755643	0.341613	-0.239484
k__Bacteria.p__Actinobacteria.c__Actinobacteria.o__Micrococcales.f__Microbacteriaceae.g__Microterricola	-0.461799	1.75731	0.025114	-0.819844	-0.121734	1.09004	-0.66642	-0.22738	2.10477	0.261643	1.71506	1.43032	2.12697	-0.709977	-0.618451	-0.314992	-0.263282	-0.313317	0.0499928	2.00488	0.158072	-0.0692349	-1.03919	0.983093	-0.965402	0.219365	1.29308	0.191501	-0.570671	-0.927554	-0.419066	0.62955	1.6192	-0.515071	-0.688491	-0.795854	1.11976	0.682618	-0.339785	0.463552	0.466025	-0.345688	0.400801	0.0142848	-0.402377	0.17305	-1.12279	0.196345	1.09137
k__Bacteria.p__Fusobacteria.c__Fusobacteriia.o__Fusobacteriales.f__Fusobacteriaceae.g__Ilyobacter	-3.30578	-2.62748	-2.7757	-2.72822	-2.92156	-1.71077	-1.3885	-3.72072	-2.82968	-2.69969	-2.13996	-1.3392	-2.43462	-3.51079	-3.38797	-3.11482	-2.96858	-1.58464	-2.74984	-3.81039	-2.64176	-2.87004	-1.51807	-1.81772	-1.44428	-2.58144	-4.04284	-0.993052	-2.10066	-1.4823	-3.21988	-0.411806	-2.25332	-4.00743	-3.64453	-2.14242	-1.68105	-1.9437	-3.29582	-2.30596	-2.4968	-1.56153	-2.36872	-2.78555	-3.2676	-2.62776	-4.02351	-2.60446	-1.93797
k__Bacteria.p__Proteobacteria.c__Gammaproteobacteria.o__Oceanospirillales.f__Saccharospirillaceae.g__Saccharospirillum	1.28158	0.533508	0.344155	1.25949	0.239428	1.40909	-0.305938	0.266992	0.137667	0.602477	-0.0467685	1.79979	0.349841	-0.390936	-0.24898	0.0461702	0.239052	0.211741	0.411155	0.177321	0.519234	0.249806	-0.720149	1.30213	-0.646361	0.538406	-0.287	0.560973	-0.000682153	-0.433182	-0.100025	1.14049	0.569633	0.0214221	-0.303725	-0.251051	1.4388	1.19355	0.0449813	0.833024	-0.624566	-0.0266471	0.770272	0.375447	0.133737	0.49209	-0.773065	0.515386	0.192678
k__Bacteria.p__Planctomycetes.c__Planctomycetia.o__Planctomycetales.f__Planctomycetaceae.g__Planctopirus	2.55013	1.75203	1.57283	0.54005	1.45795	2.63776	0.78102	2.71748	2.37294	1.87697	3.12695	3.00039	3.50921	0.837744	0.951622	1.26469	1.10164	1.0925	1.62968	1.04284	1.73776	1.47849	0.50853	2.53081	0.582319	1.76709	3.53323	1.76157	0.965433	0.43234	1.12865	2.52525	1.58251	0.876787	0.91122	2.17136	2.66748	2.57832	1.25993	2.03363	1.82592	1.20203	1.97087	1.59397	1.12881	1.72077	0.470853	1.74407	1.21429
k__Bacteria.p__Proteobacteria.c__Betaproteobacteria.o__Burkholderiales.g__Xylophilus	-3.24941	-1.40535	-2.13267	6.19195	-0.114464	-1.06774	-2.43671	3.20769	5.53837	-1.1263	-1.12531	-0.245143	3.85912	-0.545835	-0.708953	-1.89268	-3.22589	4.23729	-1.5277	-2.62793	-1.41962	-2.22702	-3.19698	-1.17469	-1.53823	-1.93842	5.98779	-1.48396	3.68908	4.49175	-2.57685	1.73476	-0.868443	4.08207	-2.63881	5.18937	-1.03803	-1.01952	-2.2901	0.373051	2.01864	-0.918511	-1.27466	-1.56341	-0.315113	-1.98474	-0.796058	0.845914	0.153677
k__Bacteria.p__Bacteroidetes.c__Bacteroidia.o__Bacteroidales.g__Phocaeicola	-0.452612	0.178904	0.0015345	-0.53796	-0.115176	1.06646	-0.57877	0.054504	-1.48916	0.213531	-0.140714	1.55215	0.23233	-0.733556	-0.496624	-0.308435	0.249126	0.0857424	0.0565502	-0.0351663	0.164629	-0.0928144	-1.06277	0.959514	-0.988981	0.195786	-1.91383	0.313329	-0.128302	-0.64567	-0.442645	0.833437	0.527765	-0.20305	-0.527803	-0.368563	1.09618	0.886505	-0.179097	0.58538	-0.837054	-0.369267	0.522628	0.0208423	-0.33958	0.14947	-1.0292	0.172766	0.0157623
k__Bacteria.p__Proteobacteria.c__Gammaproteobacteria.o__Oceanospirillales.f__Oceanospirillaceae.g__Nitrincola	-0.190968	0.557563	0.462422	-0.184386	0.263483	1.52735	-0.240684	0.408078	-1.34414	0.64775	0.149357	1.86825	0.441118	-0.272669	-0.180522	0.0702244	0.432419	0.310745	0.435209	1.90337	0.543288	0.368073	-0.601883	1.4204	-0.528094	0.656673	-1.7688	0.629431	0.102337	1.29287	0.0182417	1.2235	0.672794	0.0682957	-0.130419	-0.159774	1.55706	1.27657	0.218287	0.901481	-0.48348	0.0916198	0.83873	0.399501	0.172468	0.610357	-0.69688	0.633653	0.298517
k__Bacteria.p__Firmicutes.c__Bacilli.o__Bacillales.f__Paenibacillaceae.g__Aneurinibacillus	-2.19986	-1.7273	-0.490877	-1.60814	-0.798988	-0.648339	-1.3253	-1.01567	-0.77083	-1.60874	-0.288717	-1.95345	-1.5291	-0.573891	-1.68029	-0.992246	-3.10424	-1.54824	0.652847	-1.10534	-1.74157	-0.222656	-1.55518	-0.75529	-1.11882	-0.782052	-0.82574	-1.6073	-1.62838	-1.5846	-1.42048	-1.18945	-1.7702	-1.33338	-1.01558	-0.610621	-2.20359	-1.13639	-2.25184	-1.33525	-1.65569	-1.34711	-0.175613	-1.88536	-2.30431	-1.56533	-1.41799	-0.805072	-1.84793
k__Bacteria.p__Proteobacteria.c__Gammaproteobacteria.f__Competibacteraceae.g__Candidatus_Contendobacter	0.295695	0.98923	0.496088	-0.306551	0.69515	1.92359	2.52947	1.1818	-0.125296	-0.744023	0.572389	3.9085	0.37004	1.81162	2.13103	-2.66803	1.76376	1.52051	0.0188794	0.741807	-2.19497	2.11795	2.60171	0.96864	2.37064	2.74097	1.80648	1.71859	1.23787	0.504103	2.73641	-1.23859	1.97319	0.355636	2.05351	0.841603	1.59073	1.62183	2.59169	0.40568	0.460927	1.96179	2.26893	1.56813	2.85427	1.74356	2.55424	2.10789	1.04501
k__Bacteria.p__Firmicutes.c__Clostridia.o__Clostridiales.g__Epulopiscium	2.68952	2.3071	2.98224	2.56574	2.09319	2.2432	2.0049	2.79563	2.6871	2.4801	2.9134	2.25556	2.61526	2.7072	2.09262	2.24507	1.20436	2.52404	1.39175	3.25082	2.00148	2.80423	2.56261	2.50929	2.60131	2.3366	2.71575	1.98504	2.57934	2.90549	2.53806	1.94551	1.84742	2.19947	2.04174	2.62794	2.27291	2.21854	1.76149	1.83848	3.31677	2.72848	1.98788	2.26007	2.28573	2.13693	1.88152	2.07697	2.5467
k__Bacteria.p__Actinobacteria.c__Actinobacteria.o__Micrococcales.f__Microbacteriaceae.g__Candidatus_Aquiluna	0.111567	0.763604	0.715716	0.219534	0.469524	1.78065	-0.0709702	0.811998	-0.817725	0.874921	0.58695	2.00849	2.31695	-0.0193748	-0.0402791	0.276266	0.699109	2.2754	0.641251	0.722328	0.74933	0.621367	-0.348588	1.6737	-0.2748	0.909967	-1.24239	0.769673	0.456167	0.111825	0.271536	1.33555	1.1992	0.424964	0.156548	0.131095	1.81036	1.38862	0.505254	1.04172	-0.0795593	0.344914	0.978973	0.605543	0.217306	0.863652	-0.46781	0.886947	0.56119
k__Bacteria.p__Proteobacteria.c__Gammaproteobacteria.o__Cellvibrionales.f__Cellvibrionaceae.g__Saccharophagus	1.41583	0.875644	0.644228	-0.686321	0.581564	1.70916	-0.637435	1.49111	1.76849	1.20631	-0.566491	2.13594	0.0250647	-0.0908632	0.0871655	0.388306	-0.0444165	-0.120213	0.753291	2.62383	0.86137	0.549879	1.16489	1.60221	-0.346288	0.838479	-0.0346897	0.897118	2.18159	-0.794031	0.200048	1.69165	1.66994	1.2876	-0.162526	-0.575828	1.73887	1.74471	0.18618	1.16917	1.33651	0.273426	1.10642	0.717583	0.0308198	0.792163	-0.444098	0.815459	2.89027
k__Bacteria.p__Acidobacteria.c__Blastocatellia.g__Pyrinomonas	0.0886255	0.705575	0.517357	1.35861	0.411495	1.58229	-0.0987979	0.366112	2.61511	0.756317	1.79374	1.98061	0.456574	-0.217734	-0.0681645	0.218237	0.577197	1.89367	0.583221	2.59837	0.6913	0.423008	-0.546948	1.47534	-0.473159	0.711608	2.92741	0.741788	1.67962	-0.334062	0.0731766	1.30549	0.725148	0.119407	0.0259075	2.17761	1.612	1.35856	0.374614	1.01384	-0.525446	0.146555	0.951087	0.547513	0.0780059	0.665292	-0.602019	0.688588	0.283604
k__Archaea.p__Euryarchaeota.c__Thermococci.o__Thermococcales.f__Thermococcaceae.g__Thermococcus	0.925306	1.53378	2.92138	0.921371	2.82466	2.40135	0.655801	2.73623	2.33882	1.65676	1.72738	2.91239	2.45398	0.601327	0.863615	1.04644	0.167546	1.45611	1.41143	1.42417	1.5195	1.24207	0.272114	2.2944	1.93087	1.53067	3.38127	1.67357	2.53523	0.813662	0.892238	2.24379	3.07564	2.49867	0.478874	2.33852	2.43106	2.29686	0.82758	1.94562	1.84467	0.965616	1.88287	1.37572	0.864189	1.48435	2.53865	1.50765	-0.0343996
k__Bacteria.p__Proteobacteria.c__Betaproteobacteria.o__Gallionellales.f__Gallionellaceae.g__Ferriphaselus	-0.206585	0.743118	0.413996	6.25493	0.449038	1.47893	-0.0798291	4.15281	5.24558	0.953814	-0.450732	1.98438	3.27241	-0.321095	-0.0643908	0.25578	0.353861	3.31367	0.620764	-0.184786	0.728844	0.319647	-0.650308	1.37198	1.00844	0.608247	5.43343	0.745562	3.29497	4.2491	-0.0301839	1.50267	0.343642	3.25851	-0.27574	4.54598	1.50864	1.55574	0.0729664	1.01761	2.47276	0.0431942	0.954861	0.585057	0.321606	0.561932	-0.409114	0.585227	1.70788
k__Bacteria.p__Proteobacteria.c__Alphaproteobacteria.o__Rhodobacterales.f__Rhodobacteraceae.g__Rhodobacter	2.03197	0.500819	0.569387	1.35052	-1.5588	-2.61361	5.4974	-0.714289	0.0553425	-0.689253	-0.937481	-0.0693244	-0.695766	1.31429	4.08745	1.70738	-0.499211	-0.271982	-0.00855789	-0.626563	3.2939	0.619428	0.386438	0.0867932	0.616346	1.15957	0.222175	-0.17064	-0.259271	0.902062	-0.21583	-1.21219	0.752307	0.848676	0.156465	-0.534818	-2.5839	0.425841	0.867741	0.889906	0.869432	0.198585	0.0386589	-0.574781	-1.56725	-0.36068	4.99637	-0.337385	0.248475
k__Bacteria.p__Proteobacteria.c__Epsilonproteobacteria.o__Campylobacterales.f__Campylobacteraceae.g__Campylobacter	14.9441	14.6005	14.2417	12.8088	14.2923	14.8462	15.1138	13.9607	13.325	14.1395	13.8049	15.187	13.5598	14.6283	14.7942	14.6162	16.1301	13.8753	16.1905	13.1008	13.9151	14.1744	14.4287	14.7989	14.4064	14.3242	13.5864	13.9837	13.4111	12.8666	14.1787	14.5084	14.6087	12.8198	14.4826	13.9243	13.702	14.5833	14.4167	13.9892	13.9304	14.1217	14.0139	14.8953	14.4122	14.8647	14.4344	14.0695	14.791
k__Bacteria.p__Bacteroidetes.c__Flavobacteriia.o__Flavobacteriales.f__Flavobacteriaceae.g__Robiginitalea	-0.209429	0.435617	0.18623	1.15977	0.141537	1.25116	-0.295005	1.75224	-1.38275	0.586133	-0.106005	1.72313	1.91635	-0.548861	-0.325637	-0.0517214	0.285133	0.232257	0.313263	0.0776052	0.421342	0.0918809	-0.878074	1.14421	-0.804286	0.380481	-1.80742	0.484315	-0.0153863	-0.532898	-0.25795	1.07434	0.634179	-0.0182607	-0.42117	1.31546	1.28087	1.12741	-0.0724635	0.756366	-0.724282	-0.184572	0.693615	0.277555	-0.0900217	0.334165	-0.810758	0.357461	0.184739
k__Bacteria.p__Proteobacteria.c__Deltaproteobacteria.g__Candidatus_Babela	-3.5332	-2.79528	-2.76657	-1.74124	-1.5044	-1.70164	-2.13529	-2.50242	-3.332	-2.71063	-1.99282	-1.50543	-2.32456	-1.17973	-3.5542	-3.28262	-3.38459	-1.04295	-2.91763	-1.67455	-2.80955	-2.86092	-3.83088	-1.80859	-2.17212	-0.250392	-3.91713	-2.74425	-2.21662	-1.51454	-3.21075	-2.05803	-1.86256	-2.22908	-1.34717	-2.13695	-1.67193	-2.00496	-3.32039	-2.4722	-2.04034	-1.55241	-2.53495	-1.36838	-1.78406	-2.61864	-4.05713	-1.01038	-2.134
k__Bacteria.p__Proteobacteria.c__Gammaproteobacteria.o__Enterobacteriales.f__Enterobacteriaceae.g__Shimwellia	-1.3101	-0.707173	-0.689466	-0.763143	-1.00125	0.375464	-1.54099	-1.75564	-1.37342	-0.615359	-0.733982	0.512814	-1.92615	-1.42456	-1.53596	-1.19451	0.373071	-0.388998	-0.829526	-0.260349	-0.721447	-0.783815	-1.75377	0.268513	-1.67998	1.08975	-1.79808	-0.726006	0.550118	0.71411	-1.13365	-0.172209	-0.0934532	-0.623309	-1.58689	-0.205114	0.405176	-0.119141	-1.23818	-0.453955	0.160156	-1.06027	-0.516707	-0.865234	-1.36433	-0.541531	-1.96975	-0.518235	-2.10903
k__Bacteria.p__Bacteroidetes.c__Flavobacteriia.o__Flavobacteriales.f__Flavobacteriaceae.g__Elizabethkingia	6.45501	6.26849	7.29158	6.55846	6.81918	6.46926	6.46861	6.73253	5.21899	6.9174	6.02739	6.1341	6.49542	7.14781	6.5459	6.62054	6.18266	6.29154	5.58747	6.66262	7.2518	7.1697	6.76324	7.09118	6.94917	6.89404	5.15873	6.4464	6.311	6.921	6.72806	6.35076	6.90977	6.59213	6.56031	6.27258	7.127	6.33168	6.6238	6.88027	7.30749	7.12869	6.74693	6.49005	6.47843	6.48515	6.27263	7.1265	7.20765
k__Bacteria.p__Armatimonadetes.c__Fimbriimonadia.o__Fimbriimonadales.f__Fimbriimonadaceae.g__Fimbriimonas	-0.0506101	0.415939	0.446387	1.95119	0.121859	1.51132	-0.381923	0.958692	0.559712	0.535328	-2.74376	1.68601	1.45356	-0.288703	-0.362762	-0.0713992	0.83201	1.92091	0.293586	-0.268482	0.401665	0.352038	-0.617917	1.40437	-0.544128	0.640639	1.04578	0.447191	0.79611	1.04701	0.00220736	1.22351	-2.06722	-2.96611	1.45421	-0.427443	1.54103	1.27657	0.217952	0.719242	0.85563	0.0755854	0.65649	0.257878	-0.0594032	0.594323	-0.717498	2.20258	0.865167
k__Bacteria.p__Actinobacteria.c__Actinobacteria.o__Micrococcales.f__Cellulomonadaceae.g__Actinotalea	-0.248643	0.405948	0.240248	1.63437	0.111868	1.30518	-0.476906	-0.095097	-0.146435	0.530239	1.20539	1.65088	2.26468	-0.494843	-0.397887	-0.08139	-0.0506544	-0.152621	0.283595	-0.184767	0.391674	1.73086	-0.824056	1.19823	-0.750268	0.434499	1.54438	0.412065	-0.280211	1.52666	-0.203932	0.888664	0.285531	-0.36432	-0.378347	0.926822	1.33489	0.941732	-0.0296409	0.684116	-0.986655	-0.130554	0.621365	0.247887	-0.0642212	0.388183	-0.879246	0.411479	1.26764
k__Bacteria.p__Cyanobacteria.o__Stigonematales.g__Mastigocoleus	0.432773	-0.370436	2.74066	-1.09101	-0.664516	2.22063	2.71945	1.26699	1.83657	-0.277283	2.22974	0.96228	1.10518	-1.16435	1.72086	0.727188	0.846005	1.53408	1.82914	0.7903	2.42264	1.06135	0.828361	0.528716	1.38758	-0.235012	2.1957	1.30842	1.20341	-0.713288	1.44849	2.03343	0.713019	0.262866	0.25708	1.35228	0.665379	2.82347	1.82818	-0.004489	0.194864	0.784897	1.51772	2.64143	-0.90425	-0.281328	1.14711	-0.258032	0.646051
[truncated: 857 more rows]
[truncated: 60 more columns]

## Sheet: Table S3
Table S3. Matching tumor RNA-seq data (gene counts) of patients in this study
[truncated: 34,183 more rows]
[truncated: 36 more columns]
