# Supplementary material for: Leveraging circulating microbiome signatures to predict tumor immune microenvironment and prognosis of patients with non-small cell lung cancer
Source: J Transl Med. 2023 Nov 10;21:800. doi: 10.1186/s12967-023-04582-w (PMC10636862; doi:10.1186/s12967-023-04582-w)
Supplement: Supplementary file 2 — Additional file 2: Table S4. Construction of the circulating MAPS model for patients in this study. [file 12967_2023_4582_MOESM2_ESM.xlsx]

## Sheet: Table S4
Table S4. Construction of the circulating MAPS model for patients in this study
Sample	k__Bacteria.p__Proteobacteria.c__Alphaproteobacteria.o__Rhodospirillales.f__Acetobacteraceae.g__Kozakia-coefficient	k__Bacteria.p__Proteobacteria.c__Alphaproteobacteria.o__Rhodospirillales.f__Acetobacteraceae.g__Kozakia-abundance	k__Viruses.o__Caudovirales.f__Siphoviridae.g__Andromedalikevirus-coefficient	k__Viruses.o__Caudovirales.f__Siphoviridae.g__Andromedalikevirus-abundance	k__Archaea.p__Euryarchaeota.c__Halobacteria.o__Natrialbales.f__Natrialbaceae.g__Natronococcus-coefficient	k__Archaea.p__Euryarchaeota.c__Halobacteria.o__Natrialbales.f__Natrialbaceae.g__Natronococcus-abundance	k__Bacteria.p__Actinobacteria.c__Actinobacteria.o__Micrococcales.f__Demequinaceae.g__Demequina-coefficient	k__Bacteria.p__Actinobacteria.c__Actinobacteria.o__Micrococcales.f__Demequinaceae.g__Demequina-abundance	k__Bacteria.p__Proteobacteria.c__Deltaproteobacteria.o__Desulfuromonadales.f__Desulfuromonadaceae.g__Desulfuromonas-coefficient	k__Bacteria.p__Proteobacteria.c__Deltaproteobacteria.o__Desulfuromonadales.f__Desulfuromonadaceae.g__Desulfuromonas-abundance	k__Bacteria.p__Actinobacteria.c__Actinobacteria.o__Geodermatophilales.f__Geodermatophilaceae.g__Blastococcus-coefficient	k__Bacteria.p__Actinobacteria.c__Actinobacteria.o__Geodermatophilales.f__Geodermatophilaceae.g__Blastococcus-abundance	k__Bacteria.p__Firmicutes.c__Bacilli.o__Bacillales.f__Bacillaceae.g__Anaerobacillus-coefficient	k__Bacteria.p__Firmicutes.c__Bacilli.o__Bacillales.f__Bacillaceae.g__Anaerobacillus-abundance	k__Bacteria.p__Proteobacteria.c__Gammaproteobacteria.o__Enterobacteriales.f__Enterobacteriaceae.g__Ewingella-coefficient	k__Bacteria.p__Proteobacteria.c__Gammaproteobacteria.o__Enterobacteriales.f__Enterobacteriaceae.g__Ewingella-abundance	k__Bacteria.p__Actinobacteria.c__Actinobacteria.o__Micrococcales.f__Microbacteriaceae.g__Agreia-coefficient	k__Bacteria.p__Actinobacteria.c__Actinobacteria.o__Micrococcales.f__Microbacteriaceae.g__Agreia-abundance	k__Bacteria.p__Actinobacteria.c__Actinobacteria.o__Bifidobacteriales.f__Bifidobacteriaceae.g__Parascardovia-coefficient	k__Bacteria.p__Actinobacteria.c__Actinobacteria.o__Bifidobacteriales.f__Bifidobacteriaceae.g__Parascardovia-abundance	k__Bacteria.p__Proteobacteria.c__Alphaproteobacteria.o__Rhodobacterales.f__Hyphomonadaceae.g__Hirschia-coefficient	k__Bacteria.p__Proteobacteria.c__Alphaproteobacteria.o__Rhodobacterales.f__Hyphomonadaceae.g__Hirschia-abundance	k__Bacteria.p__Firmicutes.c__Negativicutes.o__Selenomonadales.f__Sporomusaceae.g__Anaeromusa-coefficient	k__Bacteria.p__Firmicutes.c__Negativicutes.o__Selenomonadales.f__Sporomusaceae.g__Anaeromusa-abundance	k__Archaea.p__Euryarchaeota.c__Methanococci.o__Methanococcales.f__Methanocaldococcaceae.g__Methanotorris-coefficient	k__Archaea.p__Euryarchaeota.c__Methanococci.o__Methanococcales.f__Methanocaldococcaceae.g__Methanotorris-abundance	k__Bacteria.p__Proteobacteria.c__Deltaproteobacteria.g__Candidatus_Babela-coefficient	k__Bacteria.p__Proteobacteria.c__Deltaproteobacteria.g__Candidatus_Babela-abundance	MAPS	MAPS
s10648	-6.04805	-0.361038	-5.9138	-0.699818	-4.59086	3.93228	-3.17154	0.706519	-2.21886	0.793347	-2.00969	8.56405	-1.44226	-1.46017	-1.3777	1.36674	0.796303	0.437443	2.29924	-1.56245	3.81675	-1.82376	5.82925	-1.59091	5.87635	-1.52522	6.02703	-3.5332	-82.4558	-82.4558
s10649	-6.04805	0.340797	-5.9138	-0.0440558	-4.59086	3.14389	-3.17154	1.42258	-2.21886	-0.279096	-2.00969	8.92663	-1.44226	-0.834618	-1.3777	2.01002	0.796303	-0.331831	2.29924	-0.922233	3.81675	-1.22065	5.82925	-1.56719	5.87635	-2.89426	6.02703	-2.79528	-89.6655	-89.6655
s10641	-6.04805	0.0956169	-5.9138	-0.21666	-4.59086	2.96156	-3.17154	2.94249	-2.21886	-1.88661	-2.00969	8.20098	-1.44226	-1.05675	-1.3777	4.20026	0.796303	-0.124677	2.29924	-1.04563	3.81675	-1.31372	5.82925	-4.6886	5.87635	-4.64308	6.02703	-2.76657	-117.59	-117.59
s10629	-6.04805	1.10002	-5.9138	-0.97211	-4.59086	2.45089	-3.17154	2.83906	-2.21886	-1.81222	-2.00969	9.04129	-1.44226	-2.76877	-1.3777	1.46175	0.796303	1.30195	2.29924	1.0786	3.81675	-1.34074	5.82925	-3.32805	5.87635	-5.72614	6.02703	-1.74124	-98.4736	-98.4736
s10658	-6.04805	0.046717	-5.9138	-0.338136	-4.59086	3.94095	-3.17154	1.1285	-2.21886	-2.15814	-2.00969	9.77006	-1.44226	-1.1287	-1.3777	1.71594	0.796303	-0.625911	2.29924	-1.21631	3.81675	-1.51473	5.82925	-1.57177	5.87635	-2.45137	6.02703	-1.5044	-77.2474	-77.2474
s10647	-6.04805	1.16055	-5.9138	0.848271	-4.59086	2.44152	-3.17154	2.42246	-2.21886	-0.821681	-2.00969	10.0029	-1.44226	0.00818088	-1.3777	2.94326	0.796303	0.940254	2.29924	0.0193004	3.81675	-0.248791	5.82925	-3.62367	5.87635	-3.57815	6.02703	-1.70164	-105.835	-105.835
s10665	-6.04805	-0.456543	-5.9138	-0.868588	-4.59086	2.3567	-3.17154	0.493651	-2.21886	-2.49737	-2.00969	10.725	-1.44226	-1.65981	-1.3777	4.72677	0.796303	5.69726	2.29924	-1.57069	3.81675	-1.96312	5.82925	-1.51371	5.87635	-2.25683	6.02703	-2.13529	-66.1403	-66.1403
s10630	-6.04805	0.107524	-5.9138	-0.379646	-4.59086	2.17728	-3.17154	0.62417	-2.21886	-2.47351	-2.00969	8.70202	-1.44226	0.145618	-1.3777	6.14167	0.796303	0.839966	2.29924	1.04303	3.81675	-0.748275	5.82925	-1.83652	5.87635	-2.81175	6.02703	-2.50242	-73.1511	-73.1511
s11112	-6.04805	-1.56414	-5.9138	1.00757	-4.59086	2.11205	-3.17154	1.3609	-2.21886	-0.431423	-2.00969	8.51022	-1.44226	-0.180594	-1.3777	6.05554	0.796303	0.551178	2.29924	0.970161	3.81675	-2.43207	5.82925	-0.949837	5.87635	-2.46743	6.02703	-3.332	-81.4701	-81.4701
s11120	-6.04805	0.395523	-5.9138	-0.00725166	-4.59086	2.47569	-3.17154	1.52085	-2.21886	-1.8543	-2.00969	8.99657	-1.44226	-0.740772	-1.3777	1.98194	0.796303	-0.234565	2.29924	-0.871205	3.81675	-1.14127	5.82925	-2.30239	5.87635	-2.98143	6.02703	-2.71063	-87.9902	-87.9902
s11105	-6.04805	-0.0843025	-5.9138	-0.930075	-4.59086	2.39112	-3.17154	0.123991	-2.21886	-1.46299	-2.00969	8.29036	-1.44226	0.612186	-1.3777	7.38875	0.796303	1.42116	2.29924	-2.55318	3.81675	0.0391815	5.82925	-1.80317	5.87635	-2.13233	6.02703	-1.99282	-69.4791	-69.4791
s11123	-6.04805	1.61517	-5.9138	1.22912	-4.59086	1.4155	-3.17154	2.69356	-2.21886	-0.447723	-2.00969	7.84413	-1.44226	0.460642	-1.3777	3.1051	0.796303	0.950106	2.29924	0.441361	3.81675	0.0417869	5.82925	-1.01596	5.87635	-3.2493	6.02703	-1.50543	-83.9504	-83.9504
s11111	-6.04805	0.254293	-5.9138	-0.306654	-4.59086	2.72714	-3.17154	2.90934	-2.21886	-1.35296	-2.00969	7.54517	-1.44226	1.42772	-1.3777	5.81508	0.796303	0.748412	2.29924	-2.30219	3.81675	-2.35052	5.82925	-2.23921	5.87635	-2.79075	6.02703	-2.32456	-100.835	-100.835
s11116	-6.04805	-0.639474	-5.9138	-0.95175	-4.59086	2.78834	-3.17154	0.622436	-2.21886	-2.6217	-2.00969	8.20286	-1.44226	-1.79184	-1.3777	1.14324	0.796303	1.46216	2.29924	-1.78072	3.81675	-2.04881	5.82925	-1.33622	5.87635	-3.79321	6.02703	-1.17973	-62.8772	-62.8772
s11129	-6.04805	-0.433598	-5.9138	-0.819651	-4.59086	0.103695	-3.17154	0.644785	-2.21886	-0.911533	-2.00969	10.3189	-1.44226	-1.58813	-1.3777	4.75677	0.796303	3.94573	2.29924	-1.60741	3.81675	-2.00699	5.82925	-1.47977	5.87635	-2.97614	6.02703	-3.5542	-73.7796	-73.7796
s11117	-6.04805	-0.146541	-5.9138	-0.531394	-4.59086	2.77684	-3.17154	2.52021	-2.21886	-0.766434	-2.00969	8.43929	-1.44226	-1.32196	-1.3777	1.52268	0.796303	0.765793	2.29924	-1.40957	3.81675	-1.70799	5.82925	-2.90253	5.87635	-3.38159	6.02703	-3.28262	-97.8887	-97.8887
s11543	-6.04805	0.232373	-5.9138	-0.301654	-4.59086	2.6174	-3.17154	0.614345	-2.21886	-1.34993	-2.00969	9.01645	-1.44226	-2.00645	-1.3777	2.13546	0.796303	1.96107	2.29924	-2.29734	3.81675	-2.33074	5.82925	-2.19098	5.87635	-4.58502	6.02703	-3.38459	-101.49	-101.49
s11540	-6.04805	1.70609	-5.9138	-0.455603	-4.59086	3.10386	-3.17154	0.509052	-2.21886	-0.932912	-2.00969	8.39754	-1.44226	1.23229	-1.3777	7.22287	0.796303	-0.236289	2.29924	-2.52074	3.81675	-2.41184	5.82925	-1.79923	5.87635	-2.75306	6.02703	-1.04295	-98.164	-98.164
s11549	-6.04805	0.218444	-5.9138	-0.166409	-4.59086	3.02153	-3.17154	1.30023	-2.21886	1.47302	-2.00969	9.28971	-1.44226	-0.956972	-1.3777	1.88767	0.796303	-0.454185	2.29924	-1.04459	3.81675	-1.343	5.82925	-1.15903	5.87635	-3.01661	6.02703	-2.91763	-91.4474	-91.4474
s11542	-6.04805	0.0178536	-5.9138	-0.469317	-4.59086	2.58468	-3.17154	2.11946	-2.21886	0.581871	-2.00969	8.6364	-1.44226	-2.26598	-1.3777	7.17399	0.796303	1.44217	2.29924	-0.921104	3.81675	-0.100979	5.82925	-1.32047	5.87635	-3.02171	6.02703	-1.67455	-78.0848	-78.0848
s11548	-6.04805	0.326523	-5.9138	-0.0583301	-4.59086	2.06548	-3.17154	1.40831	-2.21886	-1.87833	-2.00969	12.3184	-1.44226	-0.848893	-1.3777	1.99575	0.796303	1.23886	2.29924	-0.936508	3.81675	-1.23493	5.82925	-2.42947	5.87635	-2.90853	6.02703	-2.80955	-91.7591	-91.7591
s11546	-6.04805	1.58623	-5.9138	-0.311008	-4.59086	1.64481	-3.17154	1.26318	-2.21886	-0.395998	-2.00969	9.9811	-1.44226	-1.1511	-1.3777	5.69088	0.796303	1.36594	2.29924	-1.13998	3.81675	-1.40807	5.82925	-3.19798	5.87635	-3.15247	6.02703	-2.86092	-105.989	-105.989
s10776	-6.04805	-0.968687	-5.9138	-1.28096	-4.59086	2.79034	-3.17154	0.293223	-2.21886	-2.95092	-2.00969	7.13668	-1.44226	-2.12105	-1.3777	5.20635	0.796303	0.395981	2.29924	-2.10993	3.81675	0.429329	5.82925	-4.16794	5.87635	-3.38546	6.02703	-3.83088	-82.3906	-82.3906
s10774	-6.04805	1.0536	-5.9138	0.74132	-4.59086	2.33457	-3.17154	2.31551	-2.21886	-0.928633	-2.00969	9.15896	-1.44226	-0.0987703	-1.3777	2.83631	0.796303	0.833302	2.29924	-0.0876508	3.81675	-0.355742	5.82925	-0.271185	5.87635	-3.6851	6.02703	-1.80859	-83.9609	-83.9609
s10771	-6.04805	-0.894899	-5.9138	-1.20718	-4.59086	2.33361	-3.17154	0.367011	-2.21886	-2.87713	-2.00969	5.62551	-1.44226	-2.04727	-1.3777	5.7458	0.796303	0.46977	2.29924	-2.03615	3.81675	0.017691	5.82925	-1.59165	5.87635	-2.82624	6.02703	-2.17212	-52.4283	-52.4283
s10772	-6.04805	0.289868	-5.9138	-0.0224083	-4.59086	2.67038	-3.17154	1.55178	-2.21886	-1.69236	-2.00969	9.9802	-1.44226	-0.862498	-1.3777	6.82747	0.796303	0.0695745	2.29924	-0.851379	3.81675	-1.11947	5.82925	-2.17242	5.87635	-1.64148	6.02703	-0.250392	-73.2591	-73.2591
s10762	-6.04805	-1.98881	-5.9138	-0.265091	-4.59086	2.33155	-3.17154	1.78423	-2.21886	-1.15485	-2.00969	8.14167	-1.44226	-4.3057	-1.3777	7.11086	0.796303	1.59714	2.29924	0.625664	3.81675	0.767758	5.82925	-1.00794	5.87635	-2.86678	6.02703	-3.91713	-60.8426	-60.8426
s10785	-6.04805	0.376355	-5.9138	-0.00969902	-4.59086	2.83965	-3.17154	1.45474	-2.21886	-1.68654	-2.00969	10.3058	-1.44226	-0.778178	-1.3777	1.86628	0.796303	-0.288713	2.29924	-0.797459	3.81675	-1.19703	5.82925	-1.76936	5.87635	-4.48812	6.02703	-2.74425	-98.1467	-98.1467
s10760	-6.04805	-0.082364	-5.9138	-0.745748	-4.59086	2.62555	-3.17154	0.366236	-2.21886	-1.93915	-2.00969	8.46872	-1.44226	-0.863721	-1.3777	5.52043	0.796303	0.600379	2.29924	-2.75886	3.81675	-1.08218	5.82925	-2.21777	5.87635	-3.15536	6.02703	-2.21662	-82.2085	-82.2085
s10756	-6.04805	0.992313	-5.9138	-1.07982	-4.59086	2.44084	-3.17154	-0.0760035	-2.21886	0.0206957	-2.00969	8.28694	-1.44226	-0.0691291	-1.3777	1.35404	0.796303	0.962914	2.29924	-3.11657	3.81675	-0.226056	5.82925	-1.46531	5.87635	-5.34842	6.02703	-1.51454	-85.4069	-85.4069
s10770	-6.04805	-0.348563	-5.9138	-0.66084	-4.59086	2.21252	-3.17154	0.913347	-2.21886	-2.33079	-2.00969	7.7568	-1.44226	-1.50093	-1.3777	6.29213	0.796303	-0.568857	2.29924	-1.48981	3.81675	0.564027	5.82925	-2.81085	5.87635	-2.76533	6.02703	-3.21075	-77.6711	-77.6711
s10797	-6.04805	0.949857	-5.9138	0.460515	-4.59086	1.56258	-3.17154	2.06505	-2.21886	-0.953024	-2.00969	7.0813	-1.44226	-0.222821	-1.3777	2.3291	0.796303	1.93353	2.29924	1.14581	3.81675	-0.670341	5.82925	-1.39756	5.87635	-3.84075	6.02703	-2.05803	-78.6996	-78.6996
s10763	-6.04805	0.452788	-5.9138	-0.145424	-4.59086	2.4215	-3.17154	1.0559	-2.21886	-1.28551	-2.00969	8.60279	-1.44226	-1.86411	-1.3777	3.82454	0.796303	1.96239	2.29924	2.10573	3.81675	-0.415137	5.82925	-2.29496	5.87635	-3.57024	6.02703	-1.86256	-74.125	-74.125
s11211	-6.04805	1.50274	-5.9138	-0.641966	-4.59086	2.44179	-3.17154	2.57623	-2.21886	-1.16005	-2.00969	8.69188	-1.44226	1.51779	-1.3777	1.75098	0.796303	1.1413	2.29924	0.442002	3.81675	-1.09013	5.82925	-1.60831	5.87635	-7.72666	6.02703	-2.22908	-114.618	-114.618
s11243	-6.04805	-0.430329	-5.9138	1.22072	-4.59086	1.90937	-3.17154	0.523228	-2.21886	-1.05409	-2.00969	8.14447	-1.44226	-1.7723	-1.3777	5.47158	0.796303	2.13478	2.29924	-1.51654	3.81675	0.239151	5.82925	-2.45239	5.87635	-2.46128	6.02703	-1.34717	-71.8051	-71.8051
s11214	-6.04805	-0.346599	-5.9138	-0.907547	-4.59086	2.73049	-3.17154	2.79387	-2.21886	-1.85076	-2.00969	8.37452	-1.44226	-1.04764	-1.3777	5.83086	0.796303	0.328092	2.29924	0.266839	3.81675	-1.36645	5.82925	-1.90981	5.87635	-2.67795	6.02703	-2.13695	-77.2681	-77.2681
s11219	-6.04805	1.19026	-5.9138	0.877982	-4.59086	-0.336119	-3.17154	2.45217	-2.21886	-0.79197	-2.00969	10.0326	-1.44226	0.0378925	-1.3777	2.97298	0.796303	0.969965	2.29924	0.049012	3.81675	-0.219079	5.82925	-3.59395	5.87635	-1.96348	6.02703	-1.67193	-83.6967	-83.6967
s11248	-6.04805	1.00293	-5.9138	0.513583	-4.59086	3.20061	-3.17154	2.11812	-2.21886	-0.899956	-2.00969	8.71933	-1.44226	-0.169753	-1.3777	2.38216	0.796303	0.401636	2.29924	-0.38608	3.81675	-0.617273	5.82925	-4.15184	5.87635	-3.78768	6.02703	-2.00496	-110.545	-110.545
s11247	-6.04805	-0.0816228	-5.9138	-0.752502	-4.59086	2.81996	-3.17154	0.871934	-2.21886	0.517004	-2.00969	9.63068	-1.44226	-1.42359	-1.3777	4.75615	0.796303	1.63549	2.29924	-1.16783	3.81675	-1.73407	5.82925	-0.881289	5.87635	-2.598	6.02703	-3.32039	-84.1862	-84.1862
s11241	-6.04805	0.648405	-5.9138	0.262352	-4.59086	0.448732	-3.17154	1.72679	-2.21886	-1.41449	-2.00969	9.68472	-1.44226	-0.506127	-1.3777	2.13833	0.796303	-0.0166624	2.29924	-0.525408	3.81675	-0.924982	5.82925	-4.30466	5.87635	-4.21607	6.02703	-2.4722	-101.07	-101.07
s11209	-6.04805	1.53789	-5.9138	-1.2712	-4.59086	3.01961	-3.17154	2.53997	-2.21886	0.556546	-2.00969	8.39946	-1.44226	-3.06787	-1.3777	1.16265	0.796303	1.29236	2.29924	-3.30795	3.81675	-1.63983	5.82925	-1.65669	5.87635	-4.09924	6.02703	-2.04034	-97.8726	-97.8726
s11222	-6.04805	-0.275185	-5.9138	-0.587461	-4.59086	1.65787	-3.17154	0.986725	-2.21886	0.0645144	-2.00969	8.56715	-1.44226	-1.42755	-1.3777	5.89985	0.796303	-0.495479	2.29924	-1.41643	3.81675	2.40294	5.82925	-2.25204	5.87635	-3.42892	6.02703	-1.55241	-66.1453	-66.1453
s11239	-6.04805	0.585654	-5.9138	0.1996	-4.59086	2.26045	-3.17154	1.66404	-2.21886	-1.47724	-2.00969	6.81461	-1.44226	-0.568878	-1.3777	3.66054	0.796303	-0.0794139	2.29924	-0.588159	3.81675	1.33419	5.82925	-2.04548	5.87635	-1.95689	6.02703	-2.53495	-70.042	-70.042
s11235	-6.04805	0.182736	-5.9138	-0.202117	-4.59086	3.50666	-3.17154	1.26452	-2.21886	-2.02212	-2.00969	8.03161	-1.44226	-0.99268	-1.3777	1.85196	0.796303	1.83204	2.29924	-1.08029	3.81675	-1.37871	5.82925	-1.72526	5.87635	-2.31535	6.02703	-1.36838	-70.9902	-70.9902
s11254	-6.04805	-0.217909	-5.9138	-0.658222	-4.59086	1.88726	-3.17154	0.906727	-2.21886	-2.25252	-2.00969	6.28408	-1.44226	-1.45502	-1.3777	5.09874	0.796303	0.962282	2.29924	-1.37677	3.81675	0.626204	5.82925	-2.09443	5.87635	-5.2358	6.02703	-1.78406	-72.6246	-72.6246
s11224	-6.04805	0.243552	-5.9138	-0.068724	-4.59086	1.8871	-3.17154	1.50546	-2.21886	-1.73868	-2.00969	9.57131	-1.44226	-0.908814	-1.3777	2.02627	0.796303	0.0232588	2.29924	-0.897694	3.81675	-1.16579	5.82925	-1.73331	5.87635	-2.17322	6.02703	-2.61864	-76.515	-76.515
s11240	-6.04805	-0.952746	-5.9138	-1.35459	-4.59086	2.93938	-3.17154	0.180439	-2.21886	-2.99295	-2.00969	10.2784	-1.44226	-2.16955	-1.3777	4.40006	0.796303	5.64141	2.29924	-2.21194	3.81675	-0.869331	5.82925	-1.40384	5.87635	-4.27552	6.02703	-4.05713	-78.9136	-78.9136
s11221	-6.04805	0.266848	-5.9138	-0.0454283	-4.59086	3.69467	-3.17154	1.52876	-2.21886	-1.71538	-2.00969	9.59461	-1.44226	-0.885518	-1.3777	2.04956	0.796303	0.0465545	2.29924	-0.874399	3.81675	-1.14249	5.82925	-2.19544	5.87635	-4.47185	6.02703	-1.01038	-91.6775	-91.6775
s11208	-6.04805	0.0911198	-5.9138	-0.573116	-4.59086	2.33834	-3.17154	0.461054	-2.21886	-0.228362	-2.00969	8.62101	-1.44226	-2.21303	-1.3777	1.63433	0.796303	0.649017	2.29924	-2.68056	3.81675	-0.975539	5.82925	-2.14218	5.87635	-5.20199	6.02703	-2.134	-90.5253	-90.5253
s10898	-6.04805	0.490443	-5.9138	-0.0144219	-4.59086	2.76095	-3.17154	1.88892	-2.21886	-4.4347	-2.00969	8.79264	-1.44226	-1.66164	-1.3777	1.85062	0.796303	-1.93088	2.29924	0.156744	3.81675	0.186216	5.82925	-1.72764	5.87635	-3.51366	6.02703	-1.12425	-67.4911	-67.4911
s10911	-6.04805	0.0748249	-5.9138	1.72587	-4.59086	2.7771	-3.17154	1.02838	-2.21886	-2.1339	-2.00969	9.78713	-1.44226	-1.26714	-1.3777	4.62309	0.796303	-0.529989	2.29924	-1.01138	3.81675	0.744305	5.82925	-1.41672	5.87635	-4.76348	6.02703	-3.16394	-101.372	-101.372
s10897	-6.04805	0.804562	-5.9138	0.013671	-4.59086	2.59762	-3.17154	0.489842	-2.21886	-0.106532	-2.00969	9.15616	-1.44226	0.0708888	-1.3777	1.87385	0.796303	-1.18638	2.29924	-0.0892798	3.81675	1.25733	5.82925	-1.24168	5.87635	-5.0923	6.02703	-3.85142	-96.0002	-96.0002
s10890	-6.04805	0.221185	-5.9138	-0.443051	-4.59086	2.74335	-3.17154	2.17608	-2.21886	-1.33708	-2.00969	9.95397	-1.44226	-0.497999	-1.3777	1.76439	0.796303	1.51605	2.29924	1.84182	3.81675	-0.845474	5.82925	-1.86209	5.87635	-5.80889	6.02703	-4.11942	-104.566	-104.566
s10899	-6.04805	-0.203011	-5.9138	-0.515287	-4.59086	1.44054	-3.17154	2.64386	-2.21886	-0.600277	-2.00969	9.48732	-1.44226	-1.35538	-1.3777	6.10327	0.796303	1.89862	2.29924	-1.34426	3.81675	-1.61235	5.82925	-2.17987	5.87635	-2.61978	6.02703	-3.0652	-89.2202	-89.2202
s10909	-6.04805	0.434791	-5.9138	-0.0545516	-4.59086	2.42603	-3.17154	1.54999	-2.21886	-1.46809	-2.00969	6.56624	-1.44226	-0.737888	-1.3777	1.81403	0.796303	-0.166498	2.29924	-0.954214	3.81675	-1.18541	5.82925	-1.91262	5.87635	-4.35581	6.02703	-2.57309	-88.8385	-88.8385
s10988	-6.04805	1.10071	-5.9138	0.76193	-4.59086	1.9346	-3.17154	4.4902	-2.21886	-0.914829	-2.00969	9.54037	-1.44226	0.00158215	-1.3777	4.41345	0.796303	0.314229	2.29924	-0.100706	3.81675	-0.362016	5.82925	-2.00363	5.87635	-3.76391	6.02703	-0.486492	-95.6042	-95.6042
s11010	-6.04805	0.297917	-5.9138	-0.0881364	-4.59086	3.03684	-3.17154	1.3763	-2.21886	-1.76498	-2.00969	8.11184	-1.44226	-0.856615	-1.3777	1.78784	0.796303	-0.367151	2.29924	-0.875896	3.81675	-1.27547	5.82925	-1.84779	5.87635	-2.98159	6.02703	-2.82269	-85.6799	-85.6799
s10987	-6.04805	1.61772	-5.9138	-0.279522	-4.59086	2.20682	-3.17154	2.87963	-2.21886	0.372454	-2.00969	8.13812	-1.44226	-1.11961	-1.3777	5.90293	0.796303	-0.187539	2.29924	-1.10849	3.81675	-1.37658	5.82925	-1.58153	5.87635	-3.12098	6.02703	-2.82943	-103.659	-103.659
s10984	-6.04805	-0.582734	-5.9138	-0.89501	-4.59086	1.06081	-3.17154	2.26414	-2.21886	-0.98	-2.00969	8.74503	-1.44226	-1.7351	-1.3777	7.08263	0.796303	4.05495	2.29924	-1.72398	3.81675	-1.99207	5.82925	-3.78198	5.87635	-2.15151	6.02703	-3.44492	-89.679	-89.679
s10985	-6.04805	-1.30043	-5.9138	-1.61271	-4.59086	2.84562	-3.17154	-0.0385199	-2.21886	-3.28266	-2.00969	9.4679	-1.44226	-2.4528	-1.3777	5.23717	0.796303	4.78306	2.29924	-2.44168	3.81675	-1.12481	5.82925	-2.3842	5.87635	-3.23177	6.02703	-4.16262	-75.0365	-75.0365
s10983	-6.04805	1.23634	-5.9138	0.92406	-4.59086	1.29492	-3.17154	2.49825	-2.21886	-0.745893	-2.00969	7.75674	-1.44226	0.0839697	-1.3777	3.01905	0.796303	2.601	2.29924	0.0950892	3.81675	-0.173002	5.82925	-1.22595	5.87635	-3.50236	6.02703	-0.04089	-71.3687	-71.3687
s10971	-6.04805	0.00188215	-5.9138	-0.485288	-4.59086	2.84497	-3.17154	0.518529	-2.21886	-2.82016	-2.00969	8.59638	-1.44226	-2.28195	-1.3777	3.53353	0.796303	0.20381	2.29924	-0.937076	3.81675	0.731046	5.82925	-1.71083	5.87635	-5.97629	6.02703	-1.87109	-80.0132	-80.0132
s10990	-6.04805	-0.458064	-5.9138	-0.842917	-4.59086	2.67944	-3.17154	0.623723	-2.21886	0.796512	-2.00969	9.26528	-1.44226	-1.63348	-1.3777	5.11805	0.796303	1.19124	2.29924	-1.72109	3.81675	-0.43455	5.82925	-2.07655	5.87635	-2.47072	6.02703	-3.59414	-84.5595	-84.5595
s10992	-6.04805	0.431408	-5.9138	0.0465547	-4.59086	3.66513	-3.17154	1.51319	-2.21886	1.92699	-2.00969	6.69532	-1.44226	0.840955	-1.3777	2.10063	0.796303	-0.241221	2.29924	-0.831623	3.81675	-1.13004	5.82925	-2.32458	5.87635	-4.38861	6.02703	-2.70467	-108.406	-108.406
s10972	-6.04805	0.60212	-5.9138	-1.47001	-4.59086	2.26477	-3.17154	1.85573	-2.21886	-1.53639	-2.00969	8.49163	-1.44226	-1.68171	-1.3777	0.963845	0.796303	1.00336	2.29924	-1.9218	3.81675	-0.616248	5.82925	-1.50403	5.87635	-5.08654	6.02703	-2.51478	-83.576	-83.576
s10979	-6.04805	0.531287	-5.9138	-0.259604	-4.59086	2.69327	-3.17154	0.216567	-2.21886	-3.9123	-2.00969	9.66358	-1.44226	1.02001	-1.3777	1.60058	0.796303	-1.82223	2.29924	-1.94752	3.81675	-2.18587	5.82925	-1.19627	5.87635	-4.62861	6.02703	-1.80277	-88.4553	-88.4553
s10976	-6.04805	0.122995	-5.9138	-0.436751	-4.59086	2.99353	-3.17154	2.04448	-2.21886	-1.02355	-2.00969	8.53196	-1.44226	0.623467	-1.3777	6.47975	0.796303	0.609554	2.29924	-0.937746	3.81675	-0.884913	5.82925	-1.84824	5.87635	-1.84902	6.02703	-1.17587	-76.8644	-76.8644
s11006	-6.04805	-0.275804	-5.9138	-0.661858	-4.59086	3.66748	-3.17154	0.802579	-2.21886	1.12073	-2.00969	7.53811	-1.44226	0.154626	-1.3777	1.21412	0.796303	0.64409	2.29924	-1.44962	3.81675	-1.84919	5.82925	-2.05895	5.87635	-2.81835	6.02703	-3.39641	-92.2438	-92.2438
s10997	-6.04805	-0.522085	-5.9138	-0.906938	-4.59086	1.84491	-3.17154	0.559702	-2.21886	-1.14198	-2.00969	10.3857	-1.44226	-1.6975	-1.3777	5.05403	0.796303	6.08141	2.29924	-1.78512	3.81675	1.3759	5.82925	-1.20768	5.87635	-3.75714	6.02703	-3.65816	-69.7529	-69.7529
s11323	-6.04805	0.411351	-5.9138	-0.165382	-4.59086	3.39408	-3.17154	0.799273	-2.21886	-0.642691	-2.00969	9.58868	-1.44226	-0.351957	-1.3777	2.02124	0.796303	1.4945	2.29924	1.22891	3.81675	1.96584	5.82925	-1.35204	5.87635	-4.99889	6.02703	-1.70381	-75.7546	-75.7546
s11341	-6.04805	0.033544	-5.9138	-0.351309	-4.59086	3.92778	-3.17154	1.11533	-2.21886	0.150617	-2.00969	9.10481	-1.44226	-1.14187	-1.3777	1.70277	0.796303	-0.639084	2.29924	0.355476	3.81675	0.0570582	5.82925	-2.72244	5.87635	-3.20151	6.02703	-3.10253	-91.8814	-91.8814
s11329	-6.04805	-0.420417	-5.9138	-0.732694	-4.59086	2.14067	-3.17154	0.841493	-2.21886	-0.817683	-2.00969	8.90734	-1.44226	-1.57278	-1.3777	7.24494	0.796303	-0.640711	2.29924	-1.56166	3.81675	0.977599	5.82925	-3.61967	5.87635	-5.15912	6.02703	-0.475251	-84.0709	-84.0709
s11331	-6.04805	-0.924988	-5.9138	-1.23726	-4.59086	2.9749	-3.17154	0.336923	-2.21886	-0.585288	-2.00969	9.05485	-1.44226	-2.07735	-1.3777	5.25005	0.796303	2.31415	2.29924	-2.06623	3.81675	-2.33433	5.82925	-2.24977	5.87635	-4.07872	6.02703	-3.78718	-94.6757	-94.6757
s11358	-6.04805	1.46195	-5.9138	0.97261	-4.59086	-0.247249	-3.17154	2.57715	-2.21886	-0.440928	-2.00969	9.17836	-1.44226	0.289274	-1.3777	2.84119	0.796303	0.860664	2.29924	0.0729473	3.81675	-0.158245	5.82925	-3.69282	5.87635	-3.32865	6.02703	-1.54593	-93.586	-93.586
s11351	-6.04805	-0.191462	-5.9138	-0.593302	-4.59086	1.43217	-3.17154	0.941724	-2.21886	-2.23166	-2.00969	10.6091	-1.44226	-1.40826	-1.3777	4.42438	0.796303	7.70888	2.29924	-1.45066	3.81675	-0.108047	5.82925	-2.47905	5.87635	-2.29185	6.02703	-3.29584	-70.7205	-70.7205
s11336	-6.04805	0.460944	-5.9138	0.0760913	-4.59086	2.82793	-3.17154	1.54273	-2.21886	0.578017	-2.00969	9.04678	-1.44226	-0.714471	-1.3777	2.13017	0.796303	-0.211684	2.29924	-0.802086	3.81675	-1.1005	5.82925	-1.80962	5.87635	-2.77411	6.02703	-2.67513	-91.6679	-91.6679
s11330	-6.04805	1.3938	-5.9138	3.40345	-4.59086	-0.13258	-3.17154	2.65571	-2.21886	-0.588431	-2.00969	7.9142	-1.44226	0.241432	-1.3777	3.17651	0.796303	1.1735	2.29924	0.252551	3.81675	-0.0155403	5.82925	-3.39041	5.87635	-1.75994	6.02703	0.116572	-83.6422	-83.6422
s11343	-6.04805	-0.795283	-5.9138	-1.18014	-4.59086	2.61353	-3.17154	0.286504	-2.21886	0.169786	-2.00969	8.63855	-1.44226	-1.9707	-1.3777	5.12187	0.796303	2.78002	2.29924	-0.473351	3.81675	-2.35673	5.82925	-1.78574	5.87635	-4.03034	6.02703	-3.93136	-88.7269	-88.7269
s11355	-6.04805	0.793898	-5.9138	0.304556	-4.59086	2.25462	-3.17154	1.9091	-2.21886	-1.10898	-2.00969	9.24727	-1.44226	-0.37878	-1.3777	2.17314	0.796303	0.192609	2.29924	-0.595107	3.81675	0.758663	5.82925	-2.77591	5.87635	-3.99671	6.02703	-2.21399	-92.9097	-92.9097
s11314	-6.04805	1.61224	-5.9138	-0.459895	-4.59086	3.1718	-3.17154	2.12888	-2.21886	-2.34731	-2.00969	9.24266	-1.44226	-2.25656	-1.3777	1.97396	0.796303	0.966168	2.29924	-2.49665	3.81675	-2.41349	5.82925	-2.1924	5.87635	-3.83541	6.02703	-2.05215	-103.045	-103.045
s11333	-6.04805	1.4079	-5.9138	1.09563	-4.59086	3.05145	-3.17154	2.66981	-2.21886	1.01064	-2.00969	7.92831	-1.44226	0.255537	-1.3777	3.19062	0.796303	1.18761	2.29924	0.266656	3.81675	-0.0014351	5.82925	-3.37631	5.87635	-3.3308	6.02703	-1.45429	-106.877	-106.877
s11346	-6.04805	0.798191	-5.9138	0.412138	-4.59086	1.82091	-3.17154	1.87657	-2.21886	-1.26471	-2.00969	7.02715	-1.44226	-0.356341	-1.3777	2.28812	0.796303	0.133124	2.29924	-0.375622	3.81675	-0.775196	5.82925	-1.83295	5.87635	-2.48132	6.02703	-2.32241	-78.51	-78.51
s11462	-6.04805	0.513158	-5.9138	0.0238151	-4.59086	3.19627	-3.17154	1.62836	-2.21886	-1.38972	-2.00969	8.22957	-1.44226	-0.659521	-1.3777	1.8924	0.796303	-0.0881314	2.29924	-0.875848	3.81675	-1.10704	5.82925	-4.64161	5.87635	-4.27745	6.02703	-2.49473	-111.732	-111.732
s11434	-6.04805	-0.0432088	-5.9138	-0.355485	-4.59086	1.88984	-3.17154	1.2187	-2.21886	-2.02544	-2.00969	8.06216	-1.44226	-1.19558	-1.3777	6.26307	0.796303	1.32146	2.29924	-1.18446	3.81675	1.35481	5.82925	-1.36799	5.87635	-2.45998	6.02703	-2.9054	-65.2312	-65.2312
s11439	-6.04805	-0.46636	-5.9138	-0.778636	-4.59086	3.49912	-3.17154	0.795551	-2.21886	-0.12666	-2.00969	9.51348	-1.44226	-1.61873	-1.3777	1.31636	0.796303	-0.686653	2.29924	-1.60761	3.81675	-1.8757	5.82925	-1.79114	5.87635	-5.20506	6.02703	-3.32855	-101.97	-101.97
s11427	-6.04805	2.81432	-5.9138	-2.73809	-4.59086	1.84748	-3.17154	3.21812	-2.21886	-1.09268	-2.00969	8.62325	-1.44226	-0.369307	-1.3777	4.93231	0.796303	1.11295	2.29924	-0.827967	3.81675	-0.069202	5.82925	-1.31194	5.87635	-2.99297	6.02703	-3.40077	-87.6983	-87.6983
s11444	-6.04805	-0.536865	-5.9138	-0.849141	-4.59086	2.89095	-3.17154	2.31001	-2.21886	-0.197165	-2.00969	8.30547	-1.44226	-0.104269	-1.3777	4.41578	0.796303	2.41277	2.29924	-1.67811	3.81675	-1.9462	5.82925	-2.51372	5.87635	-3.6906	6.02703	-3.39905	-100.709	-100.709
s11436	-6.04805	0.222383	-5.9138	-0.0898931	-4.59086	2.15544	-3.17154	1.48429	-2.21886	-1.75985	-2.00969	9.06472	-1.44226	-0.929983	-1.3777	6.25303	0.796303	0.00208968	2.29924	-0.918864	3.81675	1.98297	5.82925	-2.2399	5.87635	-4.51632	6.02703	-2.63981	-87.0512	-87.0512
s11432	-6.04805	0.323498	-5.9138	-0.181367	-4.59086	2.19898	-3.17154	0.137009	-2.21886	-0.182106	-2.00969	8.57865	-1.44226	0.97877	-1.3777	1.68367	0.796303	-2.58325	2.29924	1.75533	3.81675	-0.717694	5.82925	-2.41199	5.87635	-3.97011	6.02703	-1.42244	-78.7046	-78.7046
s11442	-6.04805	-0.879618	-5.9138	-1.19189	-4.59086	3.08586	-3.17154	0.382292	-2.21886	0.308078	-2.00969	9.72825	-1.44226	-2.03198	-1.3777	0.903098	0.796303	0.485051	2.29924	-2.02087	3.81675	-2.28896	5.82925	-2.2044	5.87635	-2.81096	6.02703	-2.15684	-76.9226	-76.9226
s11464	-6.04805	-0.54902	-5.9138	-1.03751	-4.59086	3.04306	-3.17154	0.644844	-2.21886	0.177228	-2.00969	8.86196	-1.44226	-1.78387	-1.3777	3.79026	0.796303	-1.02546	2.29924	-1.84284	3.81675	0.21955	5.82925	-1.43713	5.87635	-3.33363	6.02703	-3.67249	-81.7283	-81.7283
s10251	-6.04805	0.337414	-5.9138	-0.334838	-4.59086	2.78353	-3.17154	2.38086	-2.21886	1.62098	-2.00969	8.7716	-1.44226	-1.96177	-1.3777	2.11108	0.796303	-0.366119	2.29924	-0.528339	3.81675	-0.403197	5.82925	-0.876054	5.87635	-3.7891	6.02703	-1.1194	-78.859	-78.859
s10254	-6.04805	-1.03194	-5.9138	0.674783	-4.59086	2.05338	-3.17154	-0.652566	-2.21886	-1.34342	-2.00969	7.98024	-1.44226	-3.40052	-1.3777	0.989251	0.796303	0.207904	2.29924	0.333415	3.81675	-0.733821	5.82925	-3.98919	5.87635	-3.25955	6.02703	-1.60888	-68.5955	-68.5955
s10255	-6.04805	-0.066884	-5.9138	-0.624374	-4.59086	1.59579	-3.17154	1.98188	-2.21886	-0.733812	-2.00969	8.73253	-1.44226	-2.23124	-1.3777	1.59027	0.796303	-0.29615	2.29924	-0.52406	3.81675	-2.60234	5.82925	-1.91229	5.87635	-2.55287	6.02703	-2.2856	-75.7064	-75.7064
s9976	-6.04805	0.68338	-5.9138	0.0111282	-4.59086	2.87424	-3.17154	1.14186	-2.21886	-0.989467	-2.00969	7.46389	-1.44226	0.706125	-1.3777	2.45705	0.796303	1.07938	2.29924	-1.76734	3.81675	-1.64219	5.82925	-1.51859	5.87635	-3.73264	6.02703	-1.70632	-88.7661	-88.7661
s9984	-6.04805	0.31057	-5.9138	-0.24692	-4.59086	2.04407	-3.17154	0.774371	-2.21886	-2.00406	-2.00969	8.28686	-1.44226	-1.85379	-1.3777	1.96772	0.796303	2.6315	2.29924	-0.146606	3.81675	-0.639923	5.82925	-2.67234	5.87635	-3.0685	6.02703	-2.35561	-72.9933	-72.9933
s10076	-6.04805	0.269356	-5.9138	-0.34585	-4.59086	2.6037	-3.17154	2.23369	-2.21886	0.805871	-2.00969	8.01671	-1.44226	1.0707	-1.3777	2.29055	0.796303	0.286806	2.29924	-2.27218	3.81675	-2.23988	5.82925	-4.34501	5.87635	-2.92911	6.02703	-1.55151	-106.657	-106.657
s10085	-6.04805	-0.157024	-5.9138	-0.757815	-4.59086	2.61254	-3.17154	1.23835	-2.21886	-3.70174	-2.00969	8.5761	-1.44226	-0.486153	-1.3777	1.49822	0.796303	2.3635	2.29924	-1.05881	3.81675	-1.35218	5.82925	-2.03524	5.87635	-4.2005	6.02703	-3.15632	-82.1587	-82.1587
s10083	-6.04805	0.181743	-5.9138	-0.331931	-4.59086	2.87138	-3.17154	3.67396	-2.21886	-1.60948	-2.00969	8.57679	-1.44226	1.12107	-1.3777	2.07349	0.796303	1.60175	2.29924	1.29809	3.81675	-0.727444	5.82925	-1.62617	5.87635	-2.98374	6.02703	-2.73818	-84.1417	-84.1417
s10160	-6.04805	-0.39565	-5.9138	1.11586	-4.59086	2.74309	-3.17154	0.461939	-2.21886	-0.39127	-2.00969	8.83118	-1.44226	-1.08789	-1.3777	0.953544	0.796303	2.35059	2.29924	-0.66328	3.81675	-0.320111	5.82925	-2.24877	5.87635	-2.74908	6.02703	-1.78789	-75.8026	-75.8026
s10159	-6.04805	-0.498909	-5.9138	-1.08743	-4.59086	2.0528	-3.17154	1.46324	-2.21886	0.373976	-2.00969	8.81327	-1.44226	-2.84029	-1.3777	1.43413	0.796303	0.799465	2.29924	-0.790701	3.81675	-0.402124	5.82925	-2.44795	5.87635	-3.19369	6.02703	-2.01711	-68.9481	-68.9481
s10371	-6.04805	0.185474	-5.9138	-0.391259	-4.59086	2.64546	-3.17154	2.15836	-2.21886	-2.98405	-2.00969	8.08465	-1.44226	1.00713	-1.3777	1.79536	0.796303	0.721139	2.29924	-2.45639	3.81675	-0.762534	5.82925	-2.0693	5.87635	-3.63981	6.02703	-2.13614	-85.6605	-85.6605
s10366	-6.04805	0.0894685	-5.9138	-0.471479	-4.59086	2.24523	-3.17154	2.74452	-2.21886	-0.718083	-2.00969	8.67761	-1.44226	-0.611569	-1.3777	1.74336	0.796303	2.29141	2.29924	-2.46702	3.81675	-0.193414	5.82925	-3.08756	5.87635	-2.84455	6.02703	-1.86135	-84.6484	-84.6484
s10505	-6.04805	0.204791	-5.9138	-0.329236	-4.59086	2.48627	-3.17154	0.586763	-2.21886	-2.32093	-2.00969	8.54487	-1.44226	0.773321	-1.3777	4.42981	0.796303	-0.303554	2.29924	0.482434	3.81675	-0.0363952	5.82925	-2.49686	5.87635	-2.8964	6.02703	-3.41218	-83.2193	-83.2193
s10507	-6.04805	-0.199192	-5.9138	-0.797404	-4.59086	2.82273	-3.17154	2.72584	-2.21886	-3.01549	-2.00969	9.30039	-1.44226	1.3908	-1.3777	0.850631	0.796303	-0.0432321	2.29924	-1.20921	3.81675	-1.06712	5.82925	-1.03267	5.87635	-3.06467	6.02703	-2.51454	-76.9329	-76.9329
s10501	-6.04805	0.126609	-5.9138	-0.471603	-4.59086	1.57956	-3.17154	2.31468	-2.21886	-1.4673	-2.00969	8.14684	-1.44226	0.97964	-1.3777	1.17643	0.796303	1.50496	2.29924	-2.46837	3.81675	0.481076	5.82925	-3.26269	5.87635	-3.89642	6.02703	-1.98228	-85.2238	-85.2238
s10508	-6.04805	-0.567944	-5.9138	-1.23133	-4.59086	1.83053	-3.17154	2.20258	-2.21886	1.10155	-2.00969	8.18074	-1.44226	-2.93426	-1.3777	1.12796	0.796303	0.600226	2.29924	-3.24444	3.81675	-1.56776	5.82925	-2.97898	5.87635	-3.54472	6.02703	-3.14966	-91.0233	-91.0233
s10502	-6.04805	0.0641048	-5.9138	-0.495642	-4.59086	2.37764	-3.17154	3.20798	-2.21886	-3.27007	-2.00969	8.32747	-1.44226	-2.24278	-1.3777	1.8973	0.796303	1.68817	2.29924	-2.5816	3.81675	-0.943804	5.82925	-1.94232	5.87635	-2.93648	6.02703	-2.53022	-79.4267	-79.4267
s10503	-6.04805	-0.229792	-5.9138	-0.88621	-4.59086	1.99742	-3.17154	0.0478555	-2.21886	1.63408	-2.00969	8.40468	-1.44226	-2.47211	-1.3777	1.37844	0.796303	-0.595607	2.29924	-1.28278	3.81675	0.26206	5.82925	-1.84026	5.87635	-3.01395	6.02703	-2.26563	-66.0581	-66.0581
